# Supplementary material for: High-throughput screening of monoclonal antibodies against carbapenemases using a multiplex protein microarray platform
Source: Front Microbiol. 2025 Aug 26;16:1650094. doi: 10.3389/fmicb.2025.1650094 (PMC12418781; doi:10.3389/fmicb.2025.1650094)
Supplement: Supplementary File 1 — Microarray spotting layout of monoclonal antibodies. This table provides the layout and positional arrangement of monoclonal antibodies (mAbs) spotted on the microarray surface used in the high-throughput screening assay. Each row represents a well position on the spotting platform, indicating the unique well ID, numerical spot identifier, antibody designation (if applicable), and the spotting concentration in μg/μL. The layout corresponds to the Resistovac array prototype (Version 5) and includes both experimental and control positions. This layout was used to generate the antibody microarrays evaluated in the study. Additionally, a representative microarray image acquired with the INTER-ARRAY reader is included. The image shows results from strain CAK240772 (E. coli, blaNDM-1), with marked spots highlighting both a weak signal (blaNDM-clone-71) and a strong signal (blaNDM-clone-24) targeting NDM. [file Table_1.xlsx]

## Sheet: MTP_Layout
Well	Number	Substance	Spotting conc.µg/µl
A1	1				Layout: ResistoVac (Version 5)
B1	2				81	70	71	72	73	74	75	76	77	78	79	80		81
C1	3					61	62	63	64	65	66	67	68	69
D1	4				81	49	50	51	52	53	54	55	56	57	58	59	60	81
E1	5	OXA-48_cAB10	0.25		81	37	38	39	40	41	42	43	44	45	46	47	48	81
F1	6	OXA-48_cAB09	0.25			25	26	27	28	29	30	31	32	33	34	35	36	81
G1	7	OXA-48_cAB11	0.25			13	14	15	16	17	18	19	20	21	22	23	24	81
H1	8	NDM_cAB02	0.25			1	2	3	4	5	6	7	8	9	10	11	12	81
I1	9	NDM_cAB01	0.25			70	71	72	73	74	75	76	77	78	79	80		81
J1	10	NDM_cAB03	0.25			61	62	63	64	65	66	67	68	69
K1	11	NDM_cAB04	0.25			49	50	51	52	53	54	55	56	57	58	59	60
L1	12	NDM_cAB05	0.25			37	38	39	40	41	42	43	44	45	46	47	48
M1	13	NDM_cAB06	0.25			25	26	27	28	29	30	31	32	33	34	35	36
N1	14	VIM-1_cAB16	0.25			13	14	15	16	17	18	19	20	21	22	23	24
O1	15	VIM-1_cAB17	0.25		81	1	2	3	4	5	6	7	8	9	10	11	12	81
P1	16	VIM-1_cAB18	0.25
A2	17	VIM-1_cAB14	0.25
B2	18	VIM-1_cAB15	0.25		Example of strain CAK240772 (Escherichia coli, blaNDM-1) :
C2	19	VIM-1_cAB19	0.25
D2	20	VIM-1_cAB20	0.25
E2	21	VIM-1_cAB21	0.25
F2	22	Certest_Anti-KPC mAb_clone KPC05_250	0.25
G2	23	Certest_Anti-KPC mAb_clone KPC43_250	0.25
H2	24	Certest_Anti-KPC mAb_clone KPC58_250	0.25																	Number	Substance	Signal
I2	25	Rayb_Mouse anti-blaNDM-1_E2_250	0.25																	34	Certest_Anti_blaNDM-clone-24_250	strong
J2	26	Rayb_Mouse anti-blaNDM-1_E9_250	0.25
K2	27	Rayb_Mouse anti-blaNDM-1_F2_250	0.25																	35	Certest_Anti_blaNDM-clone-71_250	weak
L2	28	Rayb_Mouse anti-blaNDM-1_F3_250	0.25
M2	29	Rayb_Mouse anti-blaNDM-1_H3_250	0.25
N2	30	Rayb_Mouse anti-blaVIM-2_F3_250	0.25
O2	31	Rayb_Mouse anti-blaVIM-2_G6_250	0.25
P2	32	Certest_Anti_blaNDM-clone-10_250	0.25
A3	33	Certest_Anti_blaNDM-clone-22_250	0.25
B3	34	Certest_Anti_blaNDM-clone-24_250	0.25
C3	35	Certest_Anti_blaNDM-clone-71_250	0.25
D3	36	Certest_Anti_blaVIM-clone-20_250	0.25
E3	37	Certest_Anti_blaVIM-clone-21_250	0.25
F3	38	Certest_Anti_blaVIM-clone-32_250	0.25
G3	39	Certest_Anti_blaIMP_clone-01_250	0.25
H3	40	Certest_Anti_blaIMP_clone-05_250	0.25
I3	41	Certest_Anti_blaIMP_clone-18_250	0.25
J3	42	Anti_E.coli_blaCTX-M-1_PA511_250	0.25
K3	43	OXA-23_cAB07	0.25
L3	44	OXA-23_cAB08	0.25
M3	45	OXA-58_cAB12	0.25
N3	46	OXA-58_cAB13	0.25
O3	47	MCR-1_cAB28	0.25
P3	48	MCR-1_cAB29	0.25
A4	49	IMP_cAB23	0.25
B4	50	IMP_cAB22	0.25
C4	51	IMP_cAB25	0.25
D4	52	IMP_cAB24	0.25
E4	53	IMP_cAB26	0.25
F4	54	IMP_cAB27	0.25
G4	55
H4	56
I4	57
J4	58
K4	59
L4	60
M4	61
N4	62
O4	63
P4	64
A5	65
B5	66
C5	67
D5	68
E5	69
F5	70
G5	71
H5	72
I5	73
J5	74
K5	75
L5	76
M5	77
N5	78
O5	79
P5	80	Puffer
A6	81	Marker
