# Supplementary material for: High-throughput screening of monoclonal antibodies against carbapenemases using a multiplex protein microarray platform
Source: Front Microbiol. 2025 Aug 26;16:1650094. doi: 10.3389/fmicb.2025.1650094 (PMC12418781; doi:10.3389/fmicb.2025.1650094)
Supplement: Supplementary File 2 — Python script for statistical analysis of signal thresholds. This file contains the full Python script used to perform the statistical evaluation of antibody microarray performance across different signal intensity thresholds (>0.1, >0.2, >0.3, and >0.5). The script reads threshold-wise specificity, sensitivity, and accuracy values from a Tables–delimited input file and applies the Friedman test to detect global differences across thresholds. Pairwise comparisons between thresholds are conducted using the Wilcoxon signed-rank test to identify statistically significant differences. Output includes test statistics and p-values, which were used to support conclusions regarding optimal diagnostic thresholds in the main study. [file Data_Sheet_1.csv]

import pandas as pd
from scipy.stats import friedmanchisquare	wilcoxon
from itertools import combinations
# === Load Data ===
file_path = "Statisktik_tresholds.tsv" # use full path if needed
df = pd.read_csv(file_path	sep='\t')
# === Clean Column Names and Values ===
df.columns = [col.strip() for col in df.columns]
for metric in ['Specificity'	'Sensitivity'	'Accuracy']:
df[[col for col in df.columns if metric in col]] = (
df[[col for col in df.columns if metric in col]]
.replace('%'	''	regex=True)
.astype(float)
)
# === Define Columns ===
threshold_labels = ['0.1'	'0.2'	'0.3'	'0.5']
metric_groups = {
'Specificity': [col for col in df.columns if "Specificity" in col]
'Sensitivity': [col for col in df.columns if "Sensitivity" in col]
'Accuracy': [col for col in df.columns if "Accuracy" in col]
}
# === Friedman Test ===
friedman_results = []
for metric	cols in metric_groups.items():
stat	p = friedmanchisquare(*[df[col] for col in cols])
friedman_results.append({
'Metric': metric
'Friedman Chi-Square': stat
'p-value': p
})
friedman_df = pd.DataFrame(friedman_results)
# === Wilcoxon Post Hoc Test (pairwise) ===
posthoc_results = []
for metric	cols in metric_groups.items():
for (i	j) in combinations(range(len(cols))	2):
x = df[cols[i]]
y = df[cols[j]]
if not x.equals(y):
try:
stat	p = wilcoxon(x	y)
posthoc_results.append({
'Metric': metric
'Comparison': f'{threshold_labels[i]} vs {threshold_labels[j]}'
'Wilcoxon Stat': stat
'p-value': p
})
except ValueError:
continue # e.g. all differences are zero
posthoc_df = pd.DataFrame(posthoc_results)
# === Save Results (optional) ===
friedman_df.to_csv("friedman_results.csv"	index=False)
posthoc_df.to_csv("wilcoxon_posthoc_results.csv"	index=False)
# === Print Results ===
print("=== Friedman Test Results ===")
print(friedman_df)
print("\n=== Wilcoxon Post Hoc Results ===")
print(posthoc_df)
