# Supplementary material for: High-throughput screening of monoclonal antibodies against carbapenemases using a multiplex protein microarray platform
Source: Front Microbiol. 2025 Aug 26;16:1650094. doi: 10.3389/fmicb.2025.1650094 (PMC12418781; doi:10.3389/fmicb.2025.1650094)
Supplement: Supplementary File 3 — Raw microarray signal data for all reference strains. This dataset contains the raw gray values obtained from the protein microarray experiments for all tested reference strains listed in Table 1. Each row corresponds to an individual microarray spot, detailing the capture antibody, spot ID, and signal intensity (gray value) measured across all biological replicates. The dataset includes both positive and negative control samples and serves as the primary source for calculating normalized intensities (NI) and diagnostic performance metrics (sensitivity, specificity, accuracy). These raw values underpin all subsequent statistical analyses and threshold evaluations described in the main text. [file Table_2.xlsx]

## Sheet: raw-data
number	Pub-ID	genes	marker	buffer	Certest_KPC _ KPC05	Certest_KPC _ KPC43	Certest_KPC _ KPC58	Certest_blaIMP-01	Certest_blaIMP-05	Certest_blaIMP-18	Certest_blaNDM-10	Certest_blaNDM-22	Certest_blaNDM-24	Certest_blaNDM-71	Certest_blaVIM-20	Certest_blaVIM-21	Certest_blaVIM-32	NDM_cAB02	NDM_cAB01	NDM_cAB03	NDM_cAB04	NDM_cAB05	NDM_cAB06	Rayb_ blaNDM-1_E2	Rayb_ blaNDM-1_E9	Rayb_ blaNDM-1_F2	Rayb_ blaNDM-1_F3	Rayb_ blaNDM-1_H3	Rayb_ blaVIM-2_F3	Rayb_ blaVIM-2_G6	VIM-1_cAB16	VIM-1_cAB17	VIM-1_cAB18	VIM-1_cAB14	VIM-1_cAB15	VIM-1_cAB19	VIM-1_cAB20	VIM-1_cAB21	IMP_cAB22	IMP_cAB23	IMP_cAB24	IMP_cAB25	IMP_cAB26	IMP_cAB27	OXA-23_cAB07	OXA-23_cAB08	OXA-48_cAB10	OXA-48_cAB09	OXA-48_cAB11
1	n.a.	n.a.	0.908213	-0.003401	0.0335575	0.028916	0.0158805	0.066357	0.05881	0.0419945	0.0360105	0.0409955	0.0366555	0.0541575	0.039873	0.124726	0.035442	0.044031	0.032754	0.0218875	0.042407	0.0254745	0.0354725	0.030904	0.0403275	0.0289025	0.0413015	0.04031	0.009715	0.022164	0.0429355	0.040659	0.04196	0.045235	0.0425885	0.040162	0.038576	0.038826	0.065323	0.053344	0.068034	0.0727755	0.0772225	0.0736815	0.072506	0.047564	0.0407805	0.034326	0.038993
2	CAK95354	blaKPC-2, blaOXA-10	0.898894	0.0058695	0.0113315	0.852938	0.885885	0.013779	0.0118785	0.008563	0.011168	0.0159015	0.012275	0.0183735	0.0110685	0.012975	0.017199	0.019549	0.017822	0.018839	0.016782	0.013898	0.0090355	0.002772	0.009389	0.0032915	0.0121395	0.0075255	0.0041735	0.011006	0.016579	0.0178305	0.0171125	0.0159045	0.015232	0.0197245	0.0165725	0.015051	0.004552	0.0124795	0.010797	0.024219	0.0098755	0.0193875	0.0049335	0.005301	0.020285	0.0212425	0.0176715
3	CAK95361	blaOXA-66, blaOXA-23	0.898686	0.030594	0.037111	0.037569	0.0368995	0.0248185	0.041632	0.029055	0.0330695	0.0432985	0.036353	0.0417425	0.035998	0.034998	0.042343	0.037768	0.03834	0.040152	0.0397295	0.0190095	0.022557	0.004612	0.008903	0.005574	0.06442	0.0278045	0.002931	0.00976	0.0287025	0.0302875	0.041425	0.038319	0.0381595	0.0237575	0.0369825	0.041066	0.0406845	0.0429775	0.0397545	0.040655	0.0424605	0.042976	0.479154	0.746004	0.0264355	0.030298	0.038624
4	CAK95932	blaOXA-97, blaOXA-69	0.906373	0.0557325	0.0537925	0.0408175	0.036802	0.0531375	0.114279	0.044252	0.0785065	0.103145	0.107018	0.101044	0.091427	0.0612305	0.07383	0.155558	0.114311	0.099619	0.0605905	0.0301975	0.0734505	0.027629	0.03417	0.038353	0.086942	0.061	0.004412	0.020274	0.069422	0.060714	0.134058	0	0.140105	0.140071	0.145404	0.0956365	0.0569525	0.110112	0.091559	0.084165	0.0889685	0.0885315	0.0792795	0.102134	0.143476	0.143942	0.128534
5	CAK97139	mcr-1	0.900719	0.006083	0.0081635	0.0191095	0.0094885	0.009543	0.0318415	0.0151755	0.014361	0.009213	0.0096365	0.013225	0.000349	0.018104	0.0136915	0.0182295	0.014811	0.0158055	0.0221105	0.0079965	0.0191625	0.006633	0.0114745	0.008991	0.01298	0.0076295	0.0030045	0.0124805	0.012925	0.016122	0.014185	0.01826	0.0151775	0.0063415	0.0184505	0.0129035	0.02573	0.0120575	0.020763	0.0200695	0.021892	0.0250155	0.0163485	0.015908	0.035233	0.0077725	0.01081
6	CAK97232	mcr-1	0.905971	0.003824	0.002176	0.004017	0.050712	0.0055195	0.002122	0.0138195	0.0060045	0.002069	0.0042445	0.0087435	0.007713	0.0403985	0.0069535	0.0063645	0.0007675	0.01426	0.002037	0.0040415	0.110516	0.010818	0.0108235	0.0200845	0.0130225	0.005971	0.002276	0.0038885	0.0156245	0.004409	0.001155	0.006093	0.004576	0.0040855	0.005739	0.0048145	0.0015905	0.0112975	0.012633	0.005022	0.0148025	0.0079885	0.003185	0.00913	0.008714	0.0108575	0.007306
7	CAK97939	blaOXA-64, blaNDM-1	0.898736	0.01265	0.0052155	0.0058615	0.007603	0.004673	0.0131375	0.0042955	0.005683	0.864135	0.007052	0.0063715	0.0029975	0.0135335	0.011181	0.011909	0.005551	0.007618	0.0046775	0.007862	0.003645	0.081397	0.006841	0.0035025	0.005191	0.0046705	0.003162	0.003239	0.005425	0.0039785	0.0070555	0.006256	0.0033425	0.00469	0.002035	0.004925	0.004762	0.0022735	0.007531	0.009107	0.0182645	0.0173645	0.01632	0.014484	0.001007	0.001245	0.0034055
8	CAK97942	blaKPC-2	0.89751	-0.0012295	0.0077665	0.821612	0.877235	0.008194	0.011575	0.0065675	0.0073235	0.007113	0.0068965	0.0083245	0.0062265	0.009531	0.0113985	0.014039	0.005162	0.0081535	0.005614	0.0124635	0.0116945	0.001092	0.0075375	0.005666	0.0364935	0.0224465	-0.0001945	0.00604	0.009302	0.013308	0.008	0.008345	0.012337	0.005731	0.009189	0.0073445	0.014092	0.0134	0.0114935	0.029456	0.0180215	0.0149795	0.0081605	0.0133155	0.0171585	0.0125415	0.0134065
9	CAK97945	blaIMP-8	0.904006	-0.0010685	0.0039515	0.001322	0.0007355	0.0026625	-0.0004445	0.001767	0.000534	0.0018055	0.000486	-0.001364	-0.0002475	0.011316	0.0014815	0.001787	-0.000221	-0.0019485	0.001464	0.014364	0.0007025	0.0025745	0.003551	0.000512	0.004863	0.004161	0.002257	0.000764	0.000765	0.0048145	0.002574	0.000537	-0.0008225	5e-07	0.0029215	0.0040605	0.002352	0.001863	0.0041765	0.000252	0.0061485	0.005112	0.005183	0.0043615	0.0012055	0.003332	0.0003615
10	CAK97963	blaOXA-9, blaOXA-1, blaOXA-232	0.895899	-0.001943	0.0097745	0.0118385	0.01394	0.013628	0.0148055	0.0113385	0.0010305	0.0031215	0.01453	0.0200945	0.009627	0.0180395	0.0213135	0.012925	0.010878	0.0076945	0.0092585	0.009518	0.021118	0.0046735	0.0062485	0.0082465	0.0131705	0.00776	0.0021355	0.0049725	0.02526	0.0161515	0.018173	0.0097485	0.0121215	0.011408	0.007206	0.013059	0.0223545	0.02573	0.015377	0.0155755	0.017256	0.0230435	0.0091355	0.011337	0.144664	0.642877	0.292051
11	CAK97966	blaOXA-2, blaOXA-163, blaOXA-9	0.824459	0.0055925	0.0142425	0.017585	0.011392	0.022508	0.019331	0.017328	0.005488	0.0077315	0.012225	0.0192915	0.020045	0.025438	0.034722	0.022791	0.016335	0.016738	0.0159065	0.014646	0.031139	0.0109705	0.0065345	0.0099645	0.0141975	0.0283055	0.003547	0.0082395	0.0341405	0.023702	0.0209005	0.031199	0.033177	0.016069	0.0188395	0.0141575	0.0227925	0.0324405	0.0207005	0.0218435	0.0199955	0.0245115	0.0160635	0.0058165	0.127609	0.629408	0.413301
12	CAK98019	blaVIM-1, blaVIM-2, blaOXA-9	0.897786	0.009965	0.018926	0.010787	0.0180655	0.019663	0.039844	0.0177175	0.000843	0.01138	0.009388	0.019723	0.872688	0.030011	0.881771	0.0955885	0.0104965	0.01553	0.01178	0.0226275	0.0216815	0.0024265	0.023653	0.0040285	0.0232845	0.024227	0.014931	0.0241975	0.0098675	0.010488	0.035212	0.012473	0.0251545	0.0309195	0.0400115	0.0133285	0.0124105	0.0306015	0.0199925	0.015225	0.0070135	0.0115735	0.01387	0.011226	0.0269605	0.016638	0.0240405
13	CAK98021	blaOXA-9, blaOXA-1, blaOXA-1, blaOXA-162	0.898072	0.00072	0.0015135	0.0072985	0.0099805	-0.001008	0.0136465	0.010161	0.008945	0.003623	0.0074395	0.0020845	0.0033825	0.007799	0.014576	0.0181785	0.002436	0.005586	0.000985	0.0012315	0.002385	0.0023515	0.0081285	0.006103	0.013587	0.014882	0.004885	0.0064765	0.0068625	0.0137775	0.011763	0.001195	0.003591	0.0112525	0.0107495	0.006827	0.009903	0.007447	0.010422	0.0113765	0.009998	0.0108355	0.0107115	0.000846	0.006521	0.299246	0.0119415
14	CAK98182	blaOXA-9, blaKPC-2	0.896135	0.0085335	0.0049435	0.82506	0.850724	-0.001008	0.006686	0.0050245	0.004563	0.0018235	0.007229	0.008656	0.0053585	9.15e-05	-0.000376	0.0025935	0.0041	0.002407	0.004445	0.004469	0.010114	0.004725	0.0028065	0.001949	0.009548	0.0126305	0.012848	0.0072095	0.0078195	0.0029645	0.002892	0.0052065	0.0037085	0.0108225	0.0082265	0.011784	0.008793	0.007789	0.007697	0.007501	0.014749	0.007775	0.014677	0.0097595	0.005255	0.0035105	0.002657
15	CAK98192	blaOXA-181	0.898312	0.00238	-8.05e-05	0.003696	0.0163715	0.0025305	0.023736	0.005393	0.0123295	0.009577	0.007478	0.005955	0.004852	0.012146	0.018976	0.0055855	0.003653	0.005095	0.011494	0.0102085	0.0058735	0.00977	0.018409	0.01066	0.016621	0.0169385	0.0034025	0.012495	0.0098025	0.0095365	0.0089715	0.005519	0.006668	0.0022505	0.0111775	0.0121485	0.036505	0.022021	0.0152905	0.00916	0.0149735	0.0125885	0.0133125	0.0146035	0.0091705	0.231133	0.0038915
16	CAK98202	blaOXA-244, blaNDM-1	0.899537	0.001883	0.003753	0.0024995	0.009095	0.0029065	0.0172055	0.0153785	0.009826	0.000976	0.83722	0.007045	0.0040395	0.0055045	0.0142955	0.0042615	0.0076215	0.0030955	0.036257	9.65e-05	0.005281	0.209753	0.019563	0.005416	0.0176445	0.016737	0.0036645	0.013151	0.001743	0.0089815	0.0072675	0.0034305	0.001787	0.00283	0.0025205	0.005362	0.0144685	0.0063405	0.0160195	0.010475	0.0153525	0.0110395	0.0148735	0.009065	0.005199	0.217239	0.0049605
17	CAK98224	blaOXA-244	0.845985	0.0019325	0.0037325	0.003077	0.0105595	0.005536	0.0027585	0.0027765	0.002113	0.0034255	0.001323	0.0060445	0.003122	0.0075135	0.0039045	0.001012	0.0004025	0.0044025	-0.000674	0.0029735	0.0057695	0.005262	0.0127685	0.0049665	0.004417	-0.000215	0.0025525	0.0037455	0.0057755	0.0072835	-0.0001135	0.000793	0.0037055	0.00288	0.0023875	0.0025665	0.007501	0.008694	0.002795	0.007709	0.0106695	0.007128	-0.003274	0.0026115	0.005514	0.260186	0.0213735
18	CAK98887	blaOXA-23, blaOXA-69	0.900604	0.0021115	0.0055295	0.005992	0.006014	0.005332	0.001171	0.001873	0.002278	0.002467	0.005835	0.0055205	0.045191	0.005276	0.416799	0.004796	0.004977	0.006036	0.006146	0.003876	0.0099835	0.001742	0.0052045	0.002748	0.004904	0.0035105	0.001474	0.003689	0.007362	0.0054575	0.004542	0.0059905	0.006163	0.001573	0.0026735	0.0077885	0.006266	0.0047215	0.0102065	0.007631	0.01214	0.009204	0.10927	0.259543	0.0085195	0.162007	0.005392
19	CAK215753	blaOXA-9, blaKPC-117	0.899991	0.0042815	0.012533	0.784073	0.853697	0.005332	0.0172865	0.0098415	0.014298	0.0082525	0.0139035	0.0159095	0.0169155	0.0091965	0.0133755	0.010201	0.014971	0.018	0.015868	0.0141425	0.0095315	0.0033755	0.021085	0.0034415	0.014946	0.0101205	0.0066785	0.0341765	0.011562	0.012914	0.008536	0.008783	0.0070645	0.007199	0.0063805	0.0167525	0.01116	0.0117855	0.0141415	0.0146785	0.015981	0.0138	0.0113195	0.0136225	0.0060925	0.006706	0.0050925
20	CAK215784	blaVIM-2, blaOXA-500	0.901784	0.003748	0.012325	0.008879	0.0088815	0.0200905	0.0339725	0.022093	0.004353	0.013651	0.0067435	0.0140315	0.90465	0.023416	0.903164	0.0216325	0.006469	0.008087	0.014594	0.006475	0.0223285	0.007355	0.009741	0.012388	0.061204	0.04391	0.002858	0.004212	0.0379525	0.0376385	0.0372265	0.127675	0.064802	0.0033945	0.0073305	0.0133715	0.0333625	0.031126	0.033267	0.038112	0.0311165	0.033909	0.0266795	-0.0007345	0.046691	0.034967	1.7e-05
21	CAK227121	blaOXA-48	0.899236	0.0024275	0.001269	0.004478	0.009901	0.0022685	0.0066085	0.0076435	0.0108405	0.0023215	0.006868	0.003507	0.001433	0.00704	0.0099815	0.0030335	0.004416	0.003741	0.003545	-0.004121	0.009899	0.0027555	0.0089855	0.003574	0.014861	0.0083805	0.0085115	0.005744	0.008755	0.009034	0.0088455	0.005607	0.0047835	0.003423	0.004096	0.00409	0.0135845	0.012278	0.0101555	0.008618	0.013296	0.010731	0.009434	0.0054435	0.006881	0.217547	0.0054265
22	CAK227122	blaOXA-2, blaIMP-7, blaOXA-846, blaOXA-50	0.873958	0.0095705	0.0363085	0.033795	0.0351105	0.038079	0.0619995	0.0426005	0.0301435	0.032133	0.0329595	0.034487	0.034057	0.0258855	0.053133	0.023571	0.025087	0.032964	0.0219075	0.028346	0.0176275	0.0024815	0.01128	0.0043445	0.020668	0.023195	0.003759	0.0117745	0.03078	0.03425	0.0369325	0.0383465	0.027873	0.024512	0.02235	0.0389515	0.0518835	0.051926	0.0553375	0.0432715	0.040566	0.052496	0.036443	0.0321675	0.038408	0.034543	0.0262815
23	CAK227130	blaIMP-14	0.898373	0.00183	0.007412	0.0066925	0.0087125	0.003402	0.010184	0.0070385	0.0087055	0.0029165	0.007983	0.007326	0.0040165	0.004336	0.009743	0.003059	0.0074345	0.007156	0.006364	0.006511	0.0109115	0.0024445	0.0080685	0.0029855	0.0124105	0.0088385	0.0138755	0.0073945	0.0055915	0.0064725	0.002317	0.001495	0.0012225	0.0040495	0.0035425	0.0094795	0.003872	0.006413	0.0078035	0.0098425	0.0057625	0.007356	0.0056985	0.0078755	0.0029675	0.00206	0.006616
24	CAK238636	blaVIM-1	0.899521	0.006552	0.0124735	0.001565	0.0237185	0.0031535	0.0216395	0.062577	0.027799	0.0036015	0.013752	0.0142405	0.880351	0.011077	0.881554	0.010891	0.010598	0.0101355	0.0075275	0.0108705	0.0246225	0.0037045	0.0185345	0.003594	0.0134125	0.027331	0.0109185	0.0081565	0.012685	0.005948	0.0120695	0.0372725	0.011191	0.0118965	0.0118475	0.0140425	0.0143645	0.041162	0.0173325	0.025475	0.0213405	0.0076055	0.013086	0.015776	-0.000126	0.006295	0.01167
25	CAK240608	blaOXA-48	0.904604	-0.0025475	-0.0002135	0.005301	0.0130995	0.050315	0.0544045	0.0585235	0.005879	0.012866	0.0091465	0.0296565	0.018976	0.0308655	0.0433145	0.005629	0.0082505	0.013321	0.0129865	0.017702	0.0598715	0.018785	0.0290795	0.0245545	0.021091	0.019713	0.006492	0.011379	0.0530465	0.052913	0.0535	0.044519	0.017428	0.005893	0.018386	-0.00232	0.0352875	0.082924	0.0453335	0.030681	0.0564325	0.0480425	0.026283	0.0129295	0.507972	0.838483	0.725831
26	CAK240609	blaOXA-69, blaOXA-23	0.900171	0.0074735	0.0201425	0.0123505	0.007459	0.0153115	0.030158	0.013252	0.0187705	0.0226435	0.0240495	0.0096985	0.642701	0.0210285	0.85193	0.022992	0.0192765	0.020204	0.0120205	0.0097095	0.0220875	0.005275	-0.0333	0.0061495	0.0231695	0.020854	0.0026895	0.008597	0.0249045	0.027743	0.0255275	0.0266585	0.021791	0.0202805	0.0203045	0.0201175	0.025087	0.021718	0.0285545	0.0267345	0.0264645	0.0292565	0.461021	0.734324	0.113167	0.613869	0.12204
27	CAK240611	blaNDM-1, blaOXA-64	0.902329	-0.0047445	0.0178435	0.015953	0.013273	0.016361	0.0230675	0.0230665	0.019413	0.299917	0.018454	0.01916	0.0293695	0.0330615	0.0359415	0.0318135	0.0211415	0.005171	0.005985	0.004547	0.0402215	0.0132025	0.009919	0.0045905	0.022878	0.0264405	0.0023015	0.0034475	0.034368	0.0307535	0.0225605	0.017384	0.027246	0.021667	0.0273335	0.0174575	0.0265915	0.0248425	0.0248655	0.0229705	0.0373455	0.0259055	0.0205625	0.0147525	0.0272815	0.018542	0.0190165
28	CAK240614	blaIMP-1	0.909963	-0.004269	0.0236655	0.024986	0.0067435	0.02281	0.910043	0.042512	0.0155475	0.0132295	0.03293	0.041737	0.047201	0.022521	0.0185485	0.015209	0.016976	0.0222245	0.0172355	0.017402	0.023891	0.022535	0.0249945	0.026767	0.031005	0.020232	0.0034155	0.007667	0.048406	0.0185425	0.0281765	0.0279415	0.0270205	0.0237355	0.0241515	0.0177295	0.05548	0.034487	0.0396095	0.0482195	0.062972	0.0620655	0.0470315	0.029631	0.025571	0.026	0.0240865
29	CAK240615	blaOXA-9, blaKPC-2	0.866699	0.0012635	0.0199705	0.893262	0.902849	0.0371615	0.018018	0.034469	0.027268	0.03357	0.029725	0.0414425	0.043587	0.0349375	0.0462365	0.015131	0.0144445	0.0175055	0.0272625	0.0264555	0.067554	0.021906	0.0322165	0.031048	0.0209925	0.0315005	0.005018	0.012048	0.057304	0.0505905	0.0534255	0.0705185	0.061727	0.051954	0.0361375	0.043092	0.038017	0.023907	0.0513785	0.0431775	0.0529795	0.049349	0.038731	0.036066	0.0443795	0.016986	0.0340585
30	CAK240617	blaIMP-1, blaOXA-1127	0.899631	0.006533	0.016927	0.023749	0.022748	0.0127785	0.897636	0.021705	0.009807	0.0087475	0.0093	0.0273115	0.0248225	0.0059615	0.0171245	0.0514135	0.014023	0.0158355	0.010028	0.0109725	0.0149145	0.0016335	0.0040715	0.000535	0.0067265	0.0088355	0.0039205	0.005686	0.0205395	0.019961	0.023019	0.0197825	0.0253445	0.0239825	0.018745	0.01944	0.0162805	0.0114	0.019541	0.016408	0.0098965	0.020849	0.016804	0.01821	0.021369	0.02521	0.02048
31	CAK240619	blaVIM-1, blaOXA-1, blaOXA-48	0.902677	-0.0035035	0.025523	0.01468	0.0155075	0.040157	0.04344	0.034323	0.0213735	0.0254625	0.0194765	0.0188715	0.906206	0.026689	0.904018	0.049936	0.0174815	0.027786	0.018637	0.0155665	0.024017	0.006665	0.0075205	0.010012	0.027773	0.0238345	0.0020935	0.0145345	0.0321525	0.0295965	0.041113	0.026825	0.0202025	0.014733	0.0302735	0.0159055	0.043179	0.0559	0.045496	0.0495495	0.043885	0.046749	0.0376715	0.0289815	0.429393	0.698474	0.622108
32	CAK240737	blaOXA-70, blaNDM-2	0.898224	0.0077635	0.0142175	0.0105645	0.007255	0.0166915	0.018169	0.0236765	0.0062255	0.151251	0.0166385	0.0229435	0.014031	0.0127815	0.017278	0.007687	0.0128745	0.0365325	0.004738	0.0096875	0.0187095	0.003056	0.005841	0.0034085	0.0205215	0.008049	0.002545	0.0042395	0.016145	0.0167685	0.0232215	0.027696	0.02803	0.0154435	0.0097495	0.0151875	0.023364	0.009868	0.0292975	0.021182	0.028844	0.027837	0.0185045	0.014052	0.013537	0.005745	0.006021
33	CAK240738	blaVIM-1	0.89805	0.001268	0.011582	0.009729	0.006046	0.020285	0.0283615	0.0179705	0.014532	0.0178005	0.0101965	0.015314	0.901627	0.02099	0.898114	0.0227555	0.018561	0.0210845	0.0038415	0.0048825	0.0154105	0.0037115	0.014217	0.0092925	0.028666	0.021873	0.0059665	0.0112025	0.0172645	0.0266475	0.019823	0.070955	0.0439	0.015762	0.0302	0.0138885	0.0259265	0.026029	0.032005	0.0302365	0.030481	0.0282505	0.0332295	0.02812	0.0141845	0.0258845	0.0225585
34	CAK240742	blaOXA-699, blaOXA-23, blaOXA-343	0.90618	0.0001375	0.0088495	0.0132035	0.0125255	0.005378	0.0199245	0.003914	0.003624	0.004953	0.0026895	0.0069515	0.007349	0.005978	0.004755	0.005988	0.00456	0.009758	0.0090105	0.0087515	0.006377	0.005746	0.0373695	0.0068695	0.0060985	0.006091	0.000711	0.0037365	0.0099255	0.006508	0.0046695	0.007004	0.007617	0.0099415	0.0130535	0.0018605	0.0121825	0.010829	0.0181345	0.008778	0.0169845	0.018935	0.478218	0.747974	0.0028805	0.006373	0.006334
35	CAK240748	blaOXA-1, blaKPC-2	0.899861	0.0012235	0.005782	0.814258	0.885391	0.0130695	0.009511	0.009763	0.0133545	0.0067635	0.0053	0.010056	0.002352	0.0111325	0.0165795	0.0085215	0.006032	0.006066	0.0078185	0.011881	0.0102875	0.0009165	0.0051855	0.0040565	0.042046	0.011463	-0.0014655	0.0033285	0.0086	0.0068905	0.0102145	0.0114505	0.012654	0.009788	0.0078115	0.009031	0.01869	0.01569	0.0117845	0.0162805	0.0117885	0.0165855	0.0141495	0.0122835	0.0052535	0.0199425	0.007576
36	CAK240749	blaOXA-1, blaKPC-3, blaOXA-48	0.899965	0.006405	0.0128355	0.691807	0.838911	0.011253	0.014774	0.0175725	0.014176	0.012899	0.014847	0.0181995	0.0102025	0.017645	0.0237235	0.00761	0.007826	0.015758	0.0115235	0.0116055	0.0137805	0.0057095	0.006333	0.0133725	0.0126255	0.01464	0.0015325	0.0071485	0.011682	0.009182	0.0115855	0.0136415	0.0086455	0.0119695	0.0125895	0.0152995	0.064494	0.0220325	0.0237395	0.01241	0.0165745	0.0228135	0.012831	0.009798	0.183497	0.738468	0.440119
37	CAK240759	blaIMP-19, blaOXA-4, blaOXA-488	0.86842	0.0106735	0.0286225	0.0335395	0.030717	0.018591	0.0318565	0.0241765	0.02583	0.0245295	0.0149735	-0.012995	0.0229245	0.012347	0.0303425	0.024692	0.018854	0.0218095	0.0185785	0.0183415	0.0260375	0.004766	0.0052285	0.0016835	0.003995	0.007648	-0.0029135	0.005443	0.0332915	0.0387135	0.0304475	0.034048	0.0302855	0.0318985	0.0324525	0.0311945	0.0188035	0.0127265	0.0318295	0.022426	0.020959	0.013394	0.0317875	0.023179	0.0202575	0.020092	0.022046
38	CAK240760	blaIMP-13, blaOXA-914	0.904814	0.008587	0.0604805	0.032474	0.031552	0.0348735	0.0565	0.0374355	0.016454	0.035729	0.032955	0.0390135	0.037371	0.0401775	0.059564	0.0348355	0.047744	0.057014	0.0329415	0.0281595	0.0157675	0.009275	0.0168135	0.0140975	0.026664	0.0197345	0.000102	0.0017545	0.0401265	0.0450405	0.040892	0.0407145	0.0473635	0.0417235	0.0398725	0.036893	0.0528005	0.0506645	0.0536355	0.0573115	0.0358455	0.0420325	0.0593315	0.0333565	0.0577435	0.051535	0.04133
39	CAK240763	blaOXA-395, blaIMP-29, blaOXA-2	0.8578	-0.008167	0.042345	0.0560785	0.064467	0.036273	0.0088595	0.011059	-0.011584	0.0497345	0.043469	0.0531065	0.0534455	0.0393525	0.0871975	0.0527735	0.0562505	0.053495	0.070965	0.036119	0.072785	0.006337	0.01027	0.013551	0.0022155	0.0098685	-0.0041135	-0.004824	0.0918755	0.100043	0.097909	0.048485	0.062465	0.041186	0.0655635	0.003301	0.049257	0.016027	0.015824	0.057719	0.0058825	0.0125875	0.033738	-0.008493	0.066592	0.038276	0.0434775
40	CAK240764	blaIMP-4	0.898009	0.009455	0.0194355	0.0430845	0.0152225	0.013441	0.0093055	0.0084685	0.0056795	0.0141125	0.0116625	0.0173985	0.0221835	0.025105	0.0281525	0.013103	0.0096545	0.0101385	0.0241485	0.0385855	0.039264	0.0083595	0.009549	0.0103175	0.0096385	0.003745	0.00253	0.00352	0.0298935	0.028656	0.029177	0.0207945	0.0228185	0.0163725	0.019396	0.017587	0.045448	0.028543	0.014929	0.029775	0.015469	0.0166745	0.0314245	0.024389	0.017474	0.0156905	0.0339785
41	CAK240770	blaNDM-1, blaOXA-69, blaOXA-23	0.899459	-0.004012	0.0440195	0.004351	0.046351	0.0124585	-0.015887	0.034664	-0.00629	0.108444	0.0007225	0.004095	0.011795	0.005106	0.043011	0.021632	0.004069	0.007775	0.0181505	0.0225875	0.0099705	0.0467035	0.040873	0.0362265	0.0113865	0.0217295	0.009213	0.001887	0.011698	0.0225685	0.009919	0.0128415	0.014744	0.0050965	0.040168	0.009859	0.0150085	0.02361	-0.004793	0.030553	0.01725	0.016851	0.559396	0.778269	0.0550065	0.006829	0.013638
42	CAK240772	blaOXA-1, blaNDM-1	0.900727	0.00205	0.012032	0.0100385	0.0080395	0.005425	0.016131	0.0193635	0.015712	0.008975	0.788728	0.0090085	0.016119	0.0153125	0.0144225	0.009974	0.00577	0.005357	0.0089025	0.016515	0.0198785	0.046449	0.016014	0.0082495	0.0179945	0.0165155	0.0058465	0.0092205	0.032245	0.014785	0.0150965	0.0094735	0.0117545	0.0125615	0.0103015	0.0038885	0.013021	0.011925	0.012279	0.0025185	0.015869	0.014551	0.0132035	0.008932	0.014209	0.009759	0.0146605
43	CAK240774	blaNDM-4, blaOXA-1	0.899187	0.0052235	0.0093765	0.009166	0.0050105	0.0181925	0.015044	0.015468	0.0101525	0.873806	0.014159	0.0215575	0.008145	0.014995	0.015461	0.0150755	0.0131535	0.0079895	0.0060345	0.006613	0.015239	0.349502	0.0051625	0.0037625	0.026292	0.015395	0.004092	0.0037645	0.0182505	0.019378	0.01909	0.0158865	0.0090005	0.004456	0.0079285	0.0095265	0.0072745	0.00814	0.0156135	0.0132015	0.014719	0.014717	0.0156665	0.011936	0.018286	0.0096565	0.0062725
44	CAK240775	blaNDM-5	0.899043	0.0035355	0.002513	0.0023015	0.003752	0.005122	-0.000802	0.002668	-0.001803	0.885118	0.0028095	0.005715	0.002109	0.0019875	0.0053195	0.004819	0.0114335	0.0014865	0.001491	0.0038065	0.0034005	0.452036	0.002779	0.00323	0.0059805	0.00483	0.0014745	0.0013585	0.011144	0.0114115	0.012048	0.0127535	0.004211	0.002841	0.002593	0.000651	0.003445	0.0106295	0.009968	0.000472	0.00923	0.001929	0.005787	0.014341	0.011361	0.009605	0.0037575
45	CAK240776	blaNDM-7, blaOXA-1	0.899936	0.001455	0.006025	0.00909	0.000704	0.0226095	0.010517	0.009339	0.017941	0.872612	0.009247	0.0162255	0.00909	0.0216225	0.011457	0.0116145	0.012594	0.0091585	0.008455	0.006891	0.0100525	0.013003	0.002665	0.0021815	0.030985	0.0121235	0.001251	0.008463	0.013855	0.011319	0.013877	0.0110275	0.009429	0.0111985	0.0263105	0.010152	0.0105825	0.0151305	0.0110155	0.006853	0.010416	0.010667	0.013152	0.010751	0.01913	0.0119755	0.016299
46	CAK240780	blaVIM-4, blaOXA-1	0.899305	0.0080295	0.0182425	0.0161945	0.00501	0.0221175	0.0243175	0.021075	0.0167315	0.02324	0.0244265	0.018248	0.894932	0.016206	0.898186	0.019849	0.015474	0.0282125	0.009301	0.015059	0.01998	0.0035935	0.003927	0.0042575	0.0188965	0.0125365	0.000254	0.0017635	0.0281945	0.023245	0.027277	0.0541305	0.044125	0.0166365	0.020453	0.020305	0.022148	0.0235715	0.028086	0.028963	0.027652	0.0311405	0.028013	0.0233015	0.0206435	0.0178395	0.018175
47	CAK240781	blaOXA-1,blaVIM-4	0.903787	-0.0010145	0.005271	0.0002295	0.0050345	0.0129465	0.0057125	0.0025875	0.0030695	0.0029245	0.0059655	0.015378	0.901867	0.001598	0.896981	0.001379	0.0024355	0.001405	0.0065935	0.0521785	0.003322	0.0019105	0.002876	0.0019345	0.0016145	0.0016245	0.009019	0.0047215	0.0047545	0.007625	0.0004215	0.0068415	0.006847	0.0024845	0.0018435	0.0034245	0.005937	0.0041585	0.007074	0.000273	0.003594	0.0040145	0.0020075	0.003852	0.00349	0.0023195	0.0057135
48	CAK240783	blaVIM-2,blaOXA-1125	0.89183	-0.004739	-0.0072495	-0.0087845	-0.00668	0.0007785	0.003381	-0.0010355	-0.0045395	0.0524655	-0.0061035	-0.006366	0.901115	-0.006845	0.897402	0.000935	-0.006971	-0.0068285	-0.008127	-0.000301	-0.004513	-0.007303	-0.005728	-0.0043045	0.000592	0.0012265	-0.0061325	-0.00535	0.0066005	0.001469	-0.0069715	0.0965755	0.0820445	-0.001311	0.0004635	-0.0006985	-0.0045265	-0.0019325	-0.0001065	-0.0066975	0.001164	-0.002604	0.0052785	0.000954	-0.0080025	0.0015395	0.0020245
49	CAK240784	blaVIM-5	0.892846	0.001151	0.0216625	0.023053	0.0130955	0.0211105	0.0339655	0.0195125	0.0285635	0.029268	0.023825	0.0246015	0.899043	0.0222925	0.835671	0.0201305	0.014398	0.014049	0.005979	0.011674	0.020627	0.0058105	0.033042	0.0078355	0.0540115	0.0437455	0.0013735	0.0129055	0.0375945	0.0422445	0.0539715	0.100231	0.079708	0.025932	0.0220355	0.025135	0.028874	0.023734	0.0317535	0.032011	0.0242745	0.0256085	0.030291	0.021156	0.0303425	0.0252235	0.0258255
50	CAK240785	blaOXA-66, blaOXA-23	0.90047	0.019744	0.0262445	0.0150735	0.014917	0.026879	0.0381395	0.02308	0.0072445	0.015808	0.0453515	0.020145	0.049512	0.028918	0.046858	0.0236505	0.024702	0.019085	0.0508375	0.0375285	0.0277865	0.00078	0.0182695	0.006785	0.034295	0.0253185	0.011695	0.0111785	0.032157	0.0325795	0.029445	0.022185	0.027244	0.015127	0.015259	0.020384	0.0422185	0.034052	0.043035	0.049342	0.0347055	0.0327435	0.569146	0.785174	0.0191965	0.026562	0.0216825
51	CAK240790	blaOXA-51,blaOXA-58	0.903983	0.003645	0.038623	0.030084	0.0148365	0.0270285	0.0367125	0.0307065	0.0297085	0.036955	0.0361355	0.034085	0.025177	0.026123	0.03556	0.02287	0.029804	0.029446	0.0165595	0.0159355	0.024501	0.0267785	0.004825	0.004561	0.0259205	0.027183	-0.000551	0.007215	0.026153	0.0337475	0.03195	0.0446675	0.0382555	0.041742	0.0400835	0.036503	0.032573	0.042356	0.02341	0.0332895	0.0279015	0.0326495	0.0317095	0.027716	0.0392215	0.031012	0.0283015
52	CAK240799	blaNDM-1, blaOXA-1, blaOXA-9, blaOXA-232	0.89887	0.000824	0.040975	0.081942	0.056778	0.075984	0.0685695	0.067491	0.06124	0.89539	0.0350685	0.080283	0.055369	0.049037	0.04523	0.0696575	0.1288	0.052101	0.060604	0.028965	0.0741375	0.391991	0.03419	0.0345565	0.0601865	0.045882	0.0056645	0.021887	0.048983	0.070864	0.070379	0.0591375	0.0604045	0.056264	0.064679	0.041907	0.0648195	0.069819	0.084005	0.084228	0.0570345	0.0828845	0.0813315	0.046084	0.567169	0.848909	0.799373
53	CAK242265	blaOXA-1, blaNDM-1	0.895963	0.0028	0.007994	0.0127045	0.0083295	0.008154	0.0088015	0.006581	0.0064375	0.883235	0.0052685	0.006167	0.0053165	0.0088185	0.044159	0.013278	0.02501	0.0089455	0.009179	0.005444	0.0069745	0.23093	0.0104945	0.0038765	0.0073595	0.01581	0.003752	0.008107	0.009339	0.010187	0.0138655	0.012641	0.01279	0.008502	0.0062665	0.0127185	0.008781	0.0054165	0.009816	0.0082855	0.015253	0.009875	0.0139815	0.007851	0.011921	0.011913	0.011475
54	CAK242268	blaVIM-1	0.903928	0.025162	0.0344365	0.028195	0.008897	0.0111295	0.012109	0.0214505	0.0303135	0.0307665	0.0450375	0.0222	0.904636	0.0344175	0.902656	0.020225	0.0184965	0.0174855	0.0167875	0.0341455	0.0204695	0.0031545	0.0053795	0.00391	0.0103275	0.008671	0.002851	0.0033255	0.019428	0.018997	0.028144	0.0272285	0.0279	0.0105785	0.0473095	0.0143235	0.049328	-0.008322	0.088109	0.00987	0.000738	0.031273	0.0383275	0.0232645	0.0275305	0.050018	0.0252325
55	CAK242270	blaVIM-19	0.90104	0.000618	0.0104165	0.0075855	0.0113475	0.0044195	0.0094435	0.011075	0.016645	0.011551	0.014078	0.015883	0.886283	0.0112145	0.880832	0.0128935	0.0111845	0.006004	0.006007	0.0059525	0.0101475	0.0038985	0.007481	0.004892	0.0168895	0.0219775	0.015138	0.0143895	0.0103925	0.014174	0.0165295	0.016626	0.0151445	0.0123545	0.0224465	0.009645	0.0082885	0.008525	0.0100755	0.0094375	0.0092645	0.01168	0.014989	0.017171	0.015032	0.0114665	0.011228
56	CAK242273	blaOXA-215, blaOXA-58	0.900424	0.004321	0.015652	0.022044	0.0080965	-0.000193	0.0134215	0.018977	0.018679	0.0225785	0.016398	0.026249	0.0076935	0.0613995	0.0185855	0.0206685	0.016952	0.0208235	0.020063	0.0192705	0.004289	0.005116	0.0052455	0.005526	0.0140935	0.030329	0.000309	0.006427	0.0093815	0.0120885	0.014234	0.0205055	0.017526	0.0186785	0.0210005	0.021738	0.0117065	0.0219735	0.021272	0.012564	0.0221765	0.0218895	0.02298	0.024345	0.017836	0.0183535	0.0173015
57	CAK242274	blaOXA-1, blaNDM-1, blaOXA-9, blaOXA-10	0.897265	0.0087825	0.0215815	0.025011	0.013187	0.0207	0.031461	0.0235805	0.019431	0.878736	0.018167	0.0415265	0.0241115	0.017568	0.0306295	0.0294575	0.107742	0.027272	0.015913	0.0195885	0.0143095	0.466	0.0075645	0.009943	0.025914	0.025578	0.004094	0.0069595	0.019295	0.035256	0.0308165	0.0320965	0.0277285	0.026651	0.02726	0.028353	0.0286745	0.029615	0.0323465	0.0338395	0.031873	0.034034	0.0355185	0.027592	0.028666	0.023725	0.0261855
58	CAK242275	blaOXA-1,blaOXA-69, blaOXA-58, blaOXA-9, blaOXA-162, blaOXA-162	0.901187	0.005686	0.0049205	0.0076105	0.0069605	0.0377185	0.015247	0.016938	0.0097515	0.0129695	0.0061295	0.0115885	0.0073335	0.0285105	0.025343	0.017844	0.018565	0.0217705	0.018254	0.0120935	0.0152265	0.002733	0.0067165	0.003766	0.0152685	0.016202	0.0012985	0.0020105	0.0113235	0.022295	0.015819	0.0165675	0.010472	0.011349	0.0084705	0.005827	0.0194605	0.027347	0.0265155	0.0163385	0.026995	0.028505	0.0194685	0.014729	0.101184	0.665017	0.262145
59	CAK242814	blaKPC-2, blaOXA-9	0.897553	0.0001255	0.009907	0.752935	0.833271	0.0207	0.012759	0.0095465	0.011733	0.005783	0.008894	0.0074395	0.003014	0.0106185	0.012733	0.0129775	0.0104765	0.0098335	0.0076955	0.005252	0.0102725	0.004341	0.0053185	0.0051345	0.012325	0.0080515	-7.3e-05	0.006559	0.0092575	0.0120765	0.0138325	0.010131	0.0095875	0.004033	0.0070195	0.013206	0.0112595	0.011533	0.014047	0.011336	0.0166445	0.011928	0.0062855	0.0013125	0.0115205	0.0061005	0.0065795
60	CAK242816	blaVIM-2, blaKPC-2, blaOXA-9	0.890752	0.001209	0.0126035	0.659009	0.79533	0.0207	0.006723	0.0047535	0.0057735	0.019237	0.013707	0.0068515	0.880767	0.008746	0.887547	0.013403	0.011573	0.0129355	0.004767	0.004271	0.0042605	0.0020275	0.002145	-0.0005545	0.009739	0.005153	0.009239	0.009709	0.0060015	0.008217	0.0081775	0.015236	0.009747	0.016999	0.0146715	0.014115	0.004511	0.0090235	0.001921	0.0070105	0.004834	0.005642	0.0024275	0.0101025	0.0103965	0.017828	0.014051
61	CAK248610	blaOXA-1,blaOXA-204	0.894508	0.006974	0.007167	0.011494	0.00598	0.002393	0.0063545	0.0088745	0.0053375	0.004918	0.0054335	0.006559	0.0106665	0.0079665	0.0553985	0.0071535	0.0081285	0.006167	0.006442	0.003573	0.0049135	0.003337	0.0039965	0.0040295	0.007502	0.0100405	0.0025825	0.003484	0.0017825	0.004531	0.004239	0.0040465	0.005373	0.0037125	0.004116	0.004099	0.007982	0.009272	0.005067	0.0085265	0.0088385	0.011349	0.0080525	0.004661	0.008506	0.239179	0.0057495
62	CAK272567	blaVIM-1	0.903942	0.0232	0.0294955	0.037695	0.0374615	0.058539	0.055443	0.0658045	0.045442	0.055368	0.013557	0.0362365	0.905572	0.034388	0.903452	0.0362465	0.030229	0.0390125	0.040498	0.0422025	0.0531895	0.0191985	0.038029	0.024226	0.046091	0.0485275	0.006669	0.0216955	0.0541635	0.056952	0.062911	0.058628	0.0374085	0.0334785	0.030317	0.030562	0.056188	0.0368945	0.064394	0.068078	0.0682295	0.070487	0.054454	0.0437155	0.0351565	0.030332	0.030325
63	CAK274401	blaKPC-2	0.896304	0.0025645	0.013469	0.847992	0.884027	0.017338	0.0175975	0.020508	0.011159	0.0107745	0.01939	0.0135435	0.0228225	0.015499	0.032042	0.01115	0.010779	0.0356865	0.0092825	0.009485	0.015375	0.0536655	0.0041945	0.006444	0.0155175	0.0134225	0.0220545	0.0413965	0.016244	0.021297	0.0200425	0.018896	0.0426325	0.0044085	0.0138035	0.014977	0.0526615	0.018841	0.029143	0.0258785	0.021005	0.022013	0.0259345	0.0451315	0.0162895	0.0150195	0.013403
64	CAK278788	blaOXA-58	0.906727	0.014244	0.0093265	0.005952	0.0055745	0.015253	0.0359365	0.0220995	0.020834	0.021384	0.018746	0.0227635	0.014729	0.0104695	0.008244	0.0236385	0.0095295	0.0090125	0.0194245	0.0193795	0.019754	0.004658	0.010721	0.006347	0.0282865	0.0233185	0.0077005	0.012434	0.031555	0.024531	0.031249	0.0248255	0.0332665	0.0287255	0.029637	0.0264265	0.016795	0.020611	0.0254055	0.0211545	0.0304095	0.023943	0.0238245	0.0247555	0.031403	0.030332	0.0265555
65	CAK278794	blaOXA-282	0.899851	0.0064475	0.010511	0.0098815	0.011363	0.0168115	0.0250195	0.0211835	0.01386	0.015203	0.009634	0.0172195	0.0116365	0.017136	0.0212625	0.016869	0.009792	0.0092585	0.0095655	0.015253	0.020807	0.0029095	0.004358	0.006582	0.0205175	0.01417	0.003705	0.004821	0.023678	0.0270615	0.028921	0.0226875	0.021386	0.0098915	0.0149365	0.018615	0.024915	0.020916	0.0239295	0.026043	0.029927	0.018945	0.0181595	0.005773	0.022844	0.01621	0.01287
66	CAK280206	blaOXA-48, blaNDM-5	0.892087	0.0118085	0.0041665	0.003378	0.009024	0.0036895	0.0095235	0.007538	0.009446	0.00368	0.878116	0.007564	0.009339	0.00294	0.0109195	0.006826	0.0311415	0.006423	0.0020435	0.008342	0.0048935	0.604016	0.007388	0.0042775	0.01423	0.0103055	0.008024	0.0034495	0.00746	0.009544	0.0073115	0.0078465	0.0068815	0.0035565	0.003805	0.00619	0.0080715	0.001423	0.011318	0.0111345	0.0136905	0.0117845	0.007484	0.0106805	0.01977	0.232667	0.0168475
67	CAK280207	blaOXA-10, blaVIM-6, blaOXA-1022, blaOXA-395	0.892215	0.015155	0.0458245	0.025622	0.0556675	0.0239075	0.055523	0.0370585	0.0230755	0.066133	0.057834	0.0510135	0.863439	0.0359315	0.909131	0.0169255	0.021302	0.0259025	0.057919	0.0687375	0.042997	0.0146315	0.0160225	0.0199665	0.034369	0.033446	0.0063465	0.007842	0.078297	0.0745035	0.0591445	0.278365	0.212755	0.0568805	0.037774	0.0278775	0.037158	0.042892	0.06435	0.0279775	0.0469315	0.085205	0.0628565	0.0537705	0.09524	0.0869415	0.079099
68	CAK280220	blaOXA-232, blaOXA-1, blaOXA-9, blaNDM-1	0.899103	0.00299	0.014796	0.0202755	0.013201	0.0234245	0.04132	0.059025	0.014193	0.885677	0.0279835	0.041784	0.0161445	0.0389925	0.0257815	0.0517525	0.185598	0.009578	0.005822	0.0085535	0.022751	0.51473	0.010656	0.0100725	0.0303015	0.0125625	0.003032	0.004953	0.0292885	0.0296645	0.0341815	0.0330745	0.0745905	0.036437	0.0179735	0.0269745	0.0288865	0.0233315	0.027181	0.0527515	0.013906	0.0199645	0.0211565	0.008983	0.40549	0.754297	0.628082
69	CAK280609	blaOXA-181	0.896814	0.0017405	0.001427	0.0008345	0.0056655	-0.0012085	0.007299	0.0111825	0.018943	0.004399	0.004118	0.0038245	0.004296	0.000963	0.0076605	0.004664	0.002487	0.0025335	0.003859	0.004125	0.005986	0.0041895	0.001212	0.0051085	0.0099815	0.0087385	0.002037	0.010289	0.006838	0.001988	0.0011955	0.002757	0.035007	0.0157065	0.005709	0.00088	0.006536	0.0059075	0.0203205	0.0103475	0.013105	0.011319	0.006292	0.0050795	0.0053315	0.236349	0.006357
70	CAK280623	blaNDM-1, blaOXA-114f, blaNDM-1, blaOXA-10	0.897741	-0.000638	-0.00343	-0.003493	0.001936	0.0012385	0.000431	0.0139575	-0.001728	-0.0035515	0.870201	0.0131745	0.001819	0.00121	0.0077685	0.0046845	0.065776	0.023096	-0.0001625	0.0066155	0.000647	0.499248	-0.0002425	0.000234	0.0078395	0.0078695	0.0020315	-0.000308	-0.0009925	-8.6e-05	0.000758	-0.001682	0.0006135	-0.0025085	-0.001677	-0.001376	9.4e-05	0.0003875	0.001306	0.000896	0.0029015	0.001161	0.003664	0.015314	0.007599	-0.0014065	0.003166
71	CAK280640	blaNDM-4, blaNDM-1	0.903351	0.000369	0.004279	0.0038325	0.0359425	0.0059905	0.002004	0.0060035	0.002601	0.0026525	0.877312	0.0037395	0.00284	0.0024105	0.002115	0.003259	0.001338	0.0420105	0.0022435	-0.0029985	0.0313815	0.372674	0.0330945	0.0038085	0.005743	0.0085425	0.00094	0.005175	0.028063	0.003737	0.0043415	0.0042645	0.0043565	0.035667	0.001171	-1.55e-05	0.022747	0.0036815	0.0060025	0.0080615	0.00567	0.007449	0.000641	0.0031695	0.004132	0.0054595	0.004243
72	CAK287339	mcr-4, blaOXA-1	0.899544	0.0056235	0.0041505	0.005753	0.0109885	0.0062225	0.0116215	0.007072	0.0117885	0.0057245	0.007284	0.007372	0.009963	0.0116975	0.0130325	0.006907	0.0059545	0.0077235	0.006056	0.00499	0.0178575	0.0086775	0.012148	0.0107	0.005653	0.0112685	0.003785	0.005042	0.0151795	0.0098315	0.002199	0.0070405	0.0051725	0.0031975	0.0035785	0.0083235	0.0085875	0.0133825	0.008376	0.011769	0.0142935	0.009619	0.014262	0.01132	0.008541	0.0055955	0.0082885
73	CAK295303	mcr-2, blaOXA-1	0.899867	0.0042355	0.0150615	0.0186275	0.003952	0.004721	-0.0011655	0.013129	0.010945	0.0200075	0.017388	0.012851	0.008108	0.0077975	0.0108135	0.0142615	0.013849	0.022853	0.0216755	0.0114625	0.0065	0.003999	0.007072	0.00648	0.003968	0.030347	0.004149	0.010268	0.0030125	0.0002165	0.0109255	0.012347	0.008532	0.014167	0.0119235	0.0206885	0.010083	0.0064715	0.005401	0.011209	0.011436	0.018317	0.0164405	0.015035	0.017659	0.010609	0.012627
74	CAK296345	blaOXA-48	0.900507	0.001152	0.010953	0.011306	0.009764	0.011816	0.020431	0.021416	0.0133885	0.009126	0.009469	0.0150945	0.015907	0.0154445	0.0177975	0.008184	0.0092855	0.008266	0.008139	0.004223	0.0131085	0.006216	0.00503	0.0051835	0.02494	0.028886	0.0028715	0.002557	0.018063	0.019053	0.01375	0.0129135	0.0225675	0.0056195	0.0147485	0.0101645	0.017489	0.0215705	0.017745	0.0273635	0.0213775	0.027332	0.0114155	0.0061035	0.116297	0.640673	0.216617
75	CAK296351	blaNDM-1	0.904111	-0.0009825	0.012283	0.01395	0.0102045	0.014131	0.033561	0.0139355	0.01037	0.890062	0.022872	0.0167695	0.900663	0.013401	0.901444	0.0176725	0.0125965	0.012944	0.008269	0.010483	0.03349	0.529257	0.004318	0.005418	0.0103875	0.012788	0.0015945	0.003526	0.016633	0.016661	0.021436	0.0273995	0.05824	0.019131	0.020019	0.013131	0.020842	0.0224335	0.0147965	0.020738	0.019113	0.017882	0.0048025	0.0081945	0.0186205	0.019208	0.021314
76	CAK301751	blaOXA-94, blaNDM-1, blaOXA-23	0.906204	0.0046825	0.0385305	0.033051	0.030204	0.037952	0.0374395	0.051759	0.0470385	0.702283	0.047791	0.0509025	0.038088	0.017037	0.0327195	0.015195	0.0113255	0.0250495	0.037855	0.030479	0.0345205	0.041376	0.025389	0.024483	0.037601	0.0342055	0.0063045	0.018196	0.0396685	0.040675	0.046191	0.041364	0.039193	0.0421405	0.055648	0.0524505	0.036745	0.056192	0.058827	0.025116	0.029286	0.0580125	0.725207	0.859031	0.0362525	0.035136	0.0332695
77	CAK303315	blaOXA-58, blaOXA-201	0.908183	-0.000954	0.010448	0.0017355	0.0063665	0.011077	0.0220235	0.0146335	0.010284	0.0070445	0.0019835	0.022927	0.0053695	0.0079005	0.0116965	0.003431	-0.002011	-1.5e-06	0.0019005	-0.0012535	0.0158755	-0.005563	0.005901	0.0022535	0.0135205	0.0137495	-0.002734	-0.002089	0.018018	0.02466	0.022341	0.0123995	0.012666	0.0013275	0.0027795	0.005374	0.01508	0.010992	0.024548	0.0176615	0.0243775	0.0253385	0.017091	0.0044855	0.015087	0.0032635	0.0034725
78	CAK309367	mcr-1	0.909963	-0.004269	0.0236655	0.024986	0.0067435	0.02281	0	0.042512	0.0155475	0.0132295	0.03293	0.041737	0.047201	0.022521	0.0185485	0.015209	0.016976	0.0222245	0.0172355	0.017402	0.023891	0.022535	0.0249945	0.026767	0.031005	0.020232	0.0034155	0.007667	0.048406	0.0185425	0.0281765	0.0279415	0.0270205	0.0237355	0.0241515	0.0177295	0.05548	0.034487	0.0396095	0.0482195	0.062972	0.0620655	0.0470315	0.029631	0.025571	0.026	0.0240865
79	CAK325973	mcr-1	0.888725	0.0353295	-0.000278	0.040353	0.024499	-0.0035785	-0.002279	0.0210405	0.0472695	-0.0216065	0.03734	0.0116415	0.010169	0.011506	0.0161685	-0.0212535	0.0868645	0.0619295	0.045614	0.0049185	-0.0102135	0.0386185	0.0286975	0.040733	-0.013076	0.0065395	0.0160805	0.113784	0.040687	-0.0123875	0.144752	0.0284565	0.002202	-0.001876	0.0053125	0.0747925	-0.036684	0.04727	0.0510445	0.0116305	0.0033315	0.045777	0.0032935	0.0885805	0.01678	0.056378	0.037478
80	CAK326361	mcr-1	0.899453	0.003706	0.011307	0.007696	0.015159	-0.000702	0.011841	0.012134	0.017145	0.0122135	0.0135755	0.0099705	0.003598	0.007956	0.012669	0.00831	0.009653	0.00939	0.0115795	0.010823	0.0090485	0.0026035	0.000148	0.004467	0.017924	0.014188	0.004575	0.0123185	0.0130945	0.0119075	0.0152655	0.0135425	0.014458	0.00633	0.016005	0.008993	0.011888	0.011298	0.010215	0.0161405	0.016147	0.014874	0.012383	0.0089305	0.0158075	0.0122335	0.0130135
[truncated: 4 more columns]
