# Supplementary material for: High-throughput screening of monoclonal antibodies against carbapenemases using a multiplex protein microarray platform
Source: Front Microbiol. 2025 Aug 26;16:1650094. doi: 10.3389/fmicb.2025.1650094 (PMC12418781; doi:10.3389/fmicb.2025.1650094)
Supplement: Supplementary File 4 — Resistance gene profiles of reference strains. This file contains the results of resistance gene identification using the ResFinder, Card and NCBI databases as implemented in the latest version of abricate. Whole-genome assemblies of all reference strains used in this study were screened to detect acquired antimicrobial resistance genes. For each isolate, detected resistance genes, sequence identity, coverage, and associated antibiotic classes are listed. These data provide a comprehensive overview of the genotypic resistance background of the strain panel used for assay development and validation. [file Data_Sheet_2.zip]

Archive with 79 entries (79 files):
- 97139_ECOL_B55-2_cattle_ESBL_greek_21-07-13_BC11.tsv
- 97232_ECOL_X208_swine_ESBL_greek_21-07-13_BC20.tsv
- 97939_ACBA_CH_Nord3_R9_oxa48_23-02-24_SK1_BC10.tsv
- 97942_FREU_CH_Nord31_R379_AIM-1_23-02-24_SK2_BC13.tsv
- 97945_KLEP_CH_Nord35_R406_IMP-8_23-02-24_SK1_BC16.tsv
- 97963_KLEP_CH_Nord76_R885_oxa232_23-04-28_SK2_BC04.tsv
- 97966_CLOA_CH_Nord105_R1690_OXA-163_16-03-07_SK1_BC05.tsv
- 98019_FREU_CH_Nord88_MIG_VIM-2__23-06-12_SK1_BC22.tsv
- 98021_KLEP_CH_Nord94_KIRK_OXA-162_23-06-12_SK2_BC20.tsv
- 98182_KLEP_DD_CARB220_ANR14231_KPC_SK2_24_09_10__BC17.tsv
- 98192_COLI_SR03_shahinda_egypt_blood_MDR_24_02_20_BC19.tsv
- 98202_COLI_SR13_shahinda_egypt_blood_XDR_24_02_20_BC04.tsv
- 98224_COLI_SR35_shahinda_egypt_urine_XDR_24_02_20_BC15.tsv
- 98887_ACBA_CH_Nord2_R4_oxa23_24_09_10_SK1__BC24.tsv
- 215753_KLEP_DD_CARB23_10M17371_KPC_2_13-11-07_BC14.tsv
- 215784_ACBA_DD_CARB128_ANR83918_VIM-2_13-11-07_BC01.tsv
- 227121_AERO_RUB-002_RUBo_NRZ-00196_IMP-16_2014-01-31_BC01.tsv
- 227122_AERO_RUB-003_RUBo_NRZ-00638_IMP-7_2014-01-31_BC02.tsv
- 227130_CLOA_RUB-006_RUBo_NRZ-02680_IMP-14_2014-01-31_BC06.tsv
- 238636_KLEO_DD_CARB206_ANR23393_VIM_1_14_06_11_BC07.tsv
- 240608_COLI_CH_Nord1_R2_oxa48_14-07-10_BC08.tsv
- 240609_ACBA_CH_Nord2_R4_oxa23_14-07-10_BC01.tsv
- 240611_06_ACBA_CH_Nord4-2_R32_NDM-1_2021-06-29.30012_6.chip_BC06.tsv
- 240614_COLI_CH_Nord7_R72_IMP-1_14-07-10_BC03.tsv
- 240615_COLI_CH_Nord8_R82_KPC-2_14-07-10_BC06.tsv
- 240617_AERO_CH_Nord10_R196_IMP-1_14-07-10_BC04.tsv
- 240619_FREU_AT_BLabs1_BL77_VIM-OXA48_14-07-10_BC02.tsv
- 240737_ACBA_CH_Nord15_R27_NDM-2_14-07-15_BC08.tsv
- 240738_XYLO_CH_Nord16_R65_VIM-2_14-07-15_BC09.tsv
- 240742_ACBA_CH_Nord20_R188_GES-11_14-07-15_BC13.tsv
- 240748_KLEP_CH_Nord26_R297_KPC-2_14-07-15_BC18.tsv
- 240749_KLEP_CH_Nord27_R356_KPC-3_14-07-15_BC19.tsv
- 240759_AERO_CH_Nord37_R412_IMP-2_14-07-15_BC07.tsv
- 240760_AERO_CH_Nord38_R414_IMP-13_14-07-15_BC08.tsv
- 240763_AERO_CH_Nord41_R419_IMP-29_14-07-15_BC11.tsv
- 240764_SALM_CH_Nord42_R421_IMP-4_14-07-15_BC12.tsv
- 240770_ACBA_CH_Nord48_R431_NDM-1_14-07-15_BC07.tsv
- 240772_COLI_CH_Nord50_R452_NDM-1_14-07-15_BC18.tsv
- 240774_COLI_CH_Nord52_R468_NDM-4_14-07-15_BC20.tsv
- 240775_COLI_CH_Nord53_R470_NDM-5_14-07-15_BC21.tsv
- 240776_COLI_CH_Nord54_R473_NDM-7_14-07-15_BC22.tsv
- 240780_COLI_CH_Nord58_R555_VIM-4_14-07-15_BC04.tsv
- 240781_KLEP_CH_Nord59_R584_VIM-4_14-07-15_BC23.tsv
- 240783_AERO_CH_Nord61_R609_aac6-lb_VIM-2_14-07-15_BC01.tsv
- 240784_PUTI_CH_Nord62_R617_VIM-5_14-07-15_BC02.tsv
- 240785_ACBA_CH_Nord63_R674_oxa23_14-07-15_BC03.tsv
- 240790_ACBA_CH_Nord68_R824_oxa58_14-07-15_BC09.tsv
- 240799_13_KLEP_CH_Nord77_R886_oxa232-NDM-1_BC07.tsv
- 242265_CLOA_CH_Nord84_R3047_NDM-1_14-08-07_BC20.tsv
- 242268_FREU_CH_Nord87_LEO_VIM-1_14-08-07_BC22.tsv
- 242270_KLEP_CH_Nord89_DIH_VIM-19_14-08-07_BC24.tsv
- 242273_ACHA_CH_Nord92_AH1_OXA-58_OXA-214_14-08-07_BC18.tsv
- 242274_FREU_CH_Nord93_ABE_OXA-181_NDM-1_VIM-4_14-08-07_BC01.tsv
- 242275_KLEP_CH_Nord94_KIRK_OXA-162_14-08-07_BC03.tsv
- 242814_KLEP_DD_CARB236_ANR2603_KPC_14_08_10_BC16.tsv
- 242816_KLEP_DD_CARB239_ANR2615_KPC_14_08_10_BC18.tsv
- 248610_COLI_CH_Nord75n_R879_COLI_oxa204_14-10-22_BC12.tsv
- 272567_KLEP_CH_Nord5-1_R48_VIM-1_15-11-03_BC05.tsv
- 274401_18_KLEP_CH_Nord9_R85_KPC-2_BC04.tsv
- 278788_AJUN_CH_Nord102_R846_PER-2_16-03-07_BC12.tsv
- 278794_LWOF_CH_Nord108_R864_OXA-134_16-03-07_BC16.tsv
- 280206_CLOA_Pakistan_PAK3_NDM-OXA-48_U-680_16-03-31_23-07-13_BC01.tsv
- 280207_AERO_Pakistan_PAK4_VIM_U-950_16-03-31_23-07-13_BC02.tsv
- 280220_KLEP_Pakistan_PAK16_NDM_OXA_181_232_U_861_16_03_31_BC20.tsv
- 280609_KLEP_Pakistan_PAK40_OXA_181_232_TH_1782_16_04_07_BC05.tsv
- 280623_XYLO_Pakistan_PAK52_NDM_GES_CVP-2051_16-04-07_BC04.tsv
- 280640_KLEP_Pakistan_PAK68_NDM_PS_613_16_04_07_BC16.tsv
- 287339_CLOA_RUM_sputum_12_2009_230816_BC12.tsv
- 295303_COLI-Stamm_UKJ-_KP-37_Mcr-2_pos_17-02-17_BC02.tsv
- 296345_COLI_CH_Nord116_R22_OXA-48_17-03-15_BC04.tsv
- 296351_COLI_CH_Nord122_R449_NDM-9_VIM-1_17-03-15_BC01.tsv
- 301751_Pakistan_B84_II-Roe_17-06-20_BC08.tsv
- 303315_ACBA_OXA51_ACI_713_Linz_170726_BC09.tsv
- 309367_Eschericha_coli_DSM105182_MCR1_171208_BC01.tsv
- 325973_KLEP_FLI_03_18CS0703_181129_BC05.tsv
- 326361_KLEP_FLI_33_18C0886b_181207_BC16.tsv
- 95354_KLEP_GR-030_KLEP_A41_261119_BC19.tsv
- 95361_ACBA_GR-037_ACBA_A90-II_261119_BC20.tsv
- 95932_ACBA-Bio-DNA_carb3_CH_Nord12-3_R3_oxa97_BC07.tsv
