# Supplementary material for: High-throughput screening of monoclonal antibodies against carbapenemases using a multiplex protein microarray platform
Source: Front Microbiol. 2025 Aug 26;16:1650094. doi: 10.3389/fmicb.2025.1650094 (PMC12418781; doi:10.3389/fmicb.2025.1650094)
Supplement: Supplementary File 4 — Resistance gene profiles of reference strains. This file contains the results of resistance gene identification using the ResFinder, Card and NCBI databases as implemented in the latest version of abricate. Whole-genome assemblies of all reference strains used in this study were screened to detect acquired antimicrobial resistance genes. For each isolate, detected resistance genes, sequence identity, coverage, and associated antibiotic classes are listed. These data provide a comprehensive overview of the genotypic resistance background of the strain panel used for assay development and validation. [file Data_Sheet_2.zip › 97139_ECOL_B55-2_cattle_ESBL_greek_21-07-13_BC11.tsv]

#NAME	BARCODE	SEQUENCE	START	END	STRAND	GENE	COVERAGE	COVERAGE_MAP	GAPS	%COVERAGE	%IDENTITY	DATABASE	ACCESSION	PRODUCT	RESISTANCE
97139_ECOL_B55-2_cattle_ESBL_greek_21-07-13_BC11.fasta	BC11	contig_2	1647239	1648372	-	blaEC-15	1-1134/1134	===============	0/0	100.0	98.59	ncbi	NG_049081.1	extended-spectrum class C beta-lactamase EC-15	CEPHALOSPORIN
97139_ECOL_B55-2_cattle_ESBL_greek_21-07-13_BC11.fasta	BC11	contig_3	18768	19967	-	tet(A)	1-1200/1200	===============	0/0	100.0	99.83	ncbi	NG_048154.1	tetracycline efflux MFS transporter Tet(A)	TETRACYCLINE
97139_ECOL_B55-2_cattle_ESBL_greek_21-07-13_BC11.fasta	BC11	contig_3	26252	26908	-	qnrS1	1-657/657	===============	0/0	100.0	100.0	ncbi	NG_050543.1	quinolone resistance pentapeptide repeat protein QnrS1	QUINOLONE
97139_ECOL_B55-2_cattle_ESBL_greek_21-07-13_BC11.fasta	BC11	contig_3	34827	35642	+	sul2	1-816/816	===============	0/0	100.0	100.0	ncbi	NG_051852.1	sulfonamide-resistant dihydropteroate synthase Sul2	SULFONAMIDE
97139_ECOL_B55-2_cattle_ESBL_greek_21-07-13_BC11.fasta	BC11	contig_3	35704	36506	+	aph(3'')-Ib	2-804/804	===============	0/0	99.88	99.75	ncbi	NG_047413.1	aminoglycoside O-phosphotransferase APH(3'')-Ib	STREPTOMYCIN
97139_ECOL_B55-2_cattle_ESBL_greek_21-07-13_BC11.fasta	BC11	contig_3	36506	37342	+	aph(6)-Id	1-837/837	===============	0/0	100.0	100.0	ncbi	NG_047466.1	aminoglycoside O-phosphotransferase APH(6)-Id	STREPTOMYCIN
97139_ECOL_B55-2_cattle_ESBL_greek_21-07-13_BC11.fasta	BC11	contig_3	37573	38433	-	blaTEM-1	1-861/861	===============	0/0	100.0	100.0	ncbi	NG_050145.1	broad-spectrum class A beta-lactamase TEM-1	BETA-LACTAM
97139_ECOL_B55-2_cattle_ESBL_greek_21-07-13_BC11.fasta	BC11	contig_4	121100	121960	+	blaTEM-150	1-861/861	===============	0/0	100.0	99.88	ncbi	NG_050194.1	class A beta-lactamase TEM-150	BETA-LACTAM
97139_ECOL_B55-2_cattle_ESBL_greek_21-07-13_BC11.fasta	BC11	contig_4	122037	122897	+	aac(3)-IIe	1-861/861	===============	0/0	100.0	100.0	ncbi	NG_047244.1	aminoglycoside N-acetyltransferase AAC(3)-IIe	GENTAMICIN
97139_ECOL_B55-2_cattle_ESBL_greek_21-07-13_BC11.fasta	BC11	contig_4	132756	133571	-	aph(3')-Ia	1-816/816	===============	0/0	100.0	100.0	ncbi	NG_056047.1	aminoglycoside O-phosphotransferase APH(3')-Ia	KANAMYCIN
97139_ECOL_B55-2_cattle_ESBL_greek_21-07-13_BC11.fasta	BC11	contig_4	133907	134743	-	aph(6)-Id	1-837/837	===============	0/0	100.0	100.0	ncbi	NG_047464.1	aminoglycoside O-phosphotransferase APH(6)-Id	STREPTOMYCIN
97139_ECOL_B55-2_cattle_ESBL_greek_21-07-13_BC11.fasta	BC11	contig_4	134743	135545	-	aph(3'')-Ib	2-804/804	===============	0/0	99.88	99.88	ncbi	NG_047413.1	aminoglycoside O-phosphotransferase APH(3'')-Ib	STREPTOMYCIN
97139_ECOL_B55-2_cattle_ESBL_greek_21-07-13_BC11.fasta	BC11	contig_4	135607	136422	-	sul2	1-816/816	===============	0/0	100.0	99.88	ncbi	NG_048118.1	sulfonamide-resistant dihydropteroate synthase Sul2	SULFONAMIDE
97139_ECOL_B55-2_cattle_ESBL_greek_21-07-13_BC11.fasta	BC11	contig_4	145339	146214	+	blaCTX-M-32	1-876/876	===============	0/0	100.0	100.0	ncbi	NG_048982.1	extended-spectrum class A beta-lactamase CTX-M-32	CEPHALOSPORIN
97139_ECOL_B55-2_cattle_ESBL_greek_21-07-13_BC11.fasta	BC11	contig_4	150186	151046	-	aac(3)-IId	1-861/861	===============	0/0	100.0	99.88	ncbi	NG_047251.1	aminoglycoside N-acetyltransferase AAC(3)-IId	GENTAMICIN
97139_ECOL_B55-2_cattle_ESBL_greek_21-07-13_BC11.fasta	BC11	contig_4	158822	160021	+	tet(A)	1-1200/1200	===============	0/0	100.0	100.0	ncbi	NG_048154.1	tetracycline efflux MFS transporter Tet(A)	TETRACYCLINE
97139_ECOL_B55-2_cattle_ESBL_greek_21-07-13_BC11.fasta	BC11	contig_6	24327	25952	-	mcr-1.1	1-1626/1626	===============	0/0	100.0	100.0	ncbi	NG_050417.1	phosphoethanolamine--lipid A transferase MCR-1.1	COLISTIN
