# Supplementary material for: High-throughput screening of monoclonal antibodies against carbapenemases using a multiplex protein microarray platform
Source: Front Microbiol. 2025 Aug 26;16:1650094. doi: 10.3389/fmicb.2025.1650094 (PMC12418781; doi:10.3389/fmicb.2025.1650094)
Supplement: Supplementary File 4 — Resistance gene profiles of reference strains. This file contains the results of resistance gene identification using the ResFinder, Card and NCBI databases as implemented in the latest version of abricate. Whole-genome assemblies of all reference strains used in this study were screened to detect acquired antimicrobial resistance genes. For each isolate, detected resistance genes, sequence identity, coverage, and associated antibiotic classes are listed. These data provide a comprehensive overview of the genotypic resistance background of the strain panel used for assay development and validation. [file Data_Sheet_2.zip › 97232_ECOL_X208_swine_ESBL_greek_21-07-13_BC20.tsv]

#NAME	BARCODE	SEQUENCE	START	END	STRAND	GENE	COVERAGE	COVERAGE_MAP	GAPS	%COVERAGE	%IDENTITY	DATABASE	ACCESSION	PRODUCT	RESISTANCE
97232_ECOL_X208_swine_ESBL_greek_21-07-13_BC20.fasta	BC20	contig_1	2422747	2423880	-	blaEC-19	1-1134/1134	===============	0/0	100.0	97.8	ncbi	NG_049084.1	extended-spectrum class C beta-lactamase EC-19	CEPHALOSPORIN
97232_ECOL_X208_swine_ESBL_greek_21-07-13_BC20.fasta	BC20	contig_4	3287	4486	-	tet(A)	1-1200/1200	===============	0/0	100.0	99.92	ncbi	NG_048154.1	tetracycline efflux MFS transporter Tet(A)	TETRACYCLINE
97232_ECOL_X208_swine_ESBL_greek_21-07-13_BC20.fasta	BC20	contig_4	10991	11488	+	dfrA12	1-498/498	===============	0/0	100.0	100.0	ncbi	NG_047689.1	trimethoprim-resistant dihydrofolate reductase DfrA12	TRIMETHOPRIM
97232_ECOL_X208_swine_ESBL_greek_21-07-13_BC20.fasta	BC20	contig_4	11896	12687	+	aadA2	1-792/792	===============	0/0	100.0	100.0	ncbi	NG_047343.1	ANT(3'')-Ia family aminoglycoside nucleotidyltransferase AadA2	STREPTOMYCIN
97232_ECOL_X208_swine_ESBL_greek_21-07-13_BC20.fasta	BC20	contig_4	12949	14208	+	cmlA1	1-1260/1260	===============	0/0	100.0	99.92	ncbi	NG_047648.1	chloramphenicol efflux MFS transporter CmlA1	CHLORAMPHENICOL
97232_ECOL_X208_swine_ESBL_greek_21-07-13_BC20.fasta	BC20	contig_4	14301	15092	+	aadA1	1-792/792	===============	0/0	100.0	99.87	ncbi	NG_052266.1	ANT(3'')-Ia family aminoglycoside nucleotidyltransferase AadA1	STREPTOMYCIN
97232_ECOL_X208_swine_ESBL_greek_21-07-13_BC20.fasta	BC20	contig_4	17020	18939	-	tet(M)	1-1920/1920	===============	0/0	100.0	97.66	ncbi	NG_048237.1	tetracycline resistance ribosomal protection protein Tet(M)	TETRACYCLINE
97232_ECOL_X208_swine_ESBL_greek_21-07-13_BC20.fasta	BC20	contig_4	55627	56487	-	blaTEM-1	1-861/861	===============	0/0	100.0	100.0	ncbi	NG_050145.1	broad-spectrum class A beta-lactamase TEM-1	BETA-LACTAM
97232_ECOL_X208_swine_ESBL_greek_21-07-13_BC20.fasta	BC20	contig_4	132757	133548	+	sul3	1-792/792	===============	0/0	100.0	100.0	ncbi	NG_048120.1	sulfonamide-resistant dihydropteroate synthase Sul3	SULFONAMIDE
97232_ECOL_X208_swine_ESBL_greek_21-07-13_BC20.fasta	BC20	contig_5	5738	6613	-	blaCTX-M-8	1-876/876	===============	0/0	100.0	100.0	ncbi	NG_049032.1	extended-spectrum class A beta-lactamase CTX-M-8	CEPHALOSPORIN
97232_ECOL_X208_swine_ESBL_greek_21-07-13_BC20.fasta	BC20	contig_9	29732	31357	+	mcr-1.1	1-1626/1626	===============	0/0	100.0	100.0	ncbi	NG_050417.1	phosphoethanolamine--lipid A transferase MCR-1.1	COLISTIN
