# Supplementary material for: High-throughput screening of monoclonal antibodies against carbapenemases using a multiplex protein microarray platform
Source: Front Microbiol. 2025 Aug 26;16:1650094. doi: 10.3389/fmicb.2025.1650094 (PMC12418781; doi:10.3389/fmicb.2025.1650094)
Supplement: Supplementary File 4 — Resistance gene profiles of reference strains. This file contains the results of resistance gene identification using the ResFinder, Card and NCBI databases as implemented in the latest version of abricate. Whole-genome assemblies of all reference strains used in this study were screened to detect acquired antimicrobial resistance genes. For each isolate, detected resistance genes, sequence identity, coverage, and associated antibiotic classes are listed. These data provide a comprehensive overview of the genotypic resistance background of the strain panel used for assay development and validation. [file Data_Sheet_2.zip › 97939_ACBA_CH_Nord3_R9_oxa48_23-02-24_SK1_BC10.tsv]

#NAME	BARCODE	SEQUENCE	START	END	STRAND	GENE	COVERAGE	COVERAGE_MAP	GAPS	%COVERAGE	%IDENTITY	DATABASE	ACCESSION	PRODUCT	RESISTANCE
97939_ACBA_CH_Nord3_R9_oxa48_23-02-24_SK1_BC10.fasta	BC10	contig_1	51860	53011	-	blaADC-26	1-1152/1152	===============	0/0	100.0	99.91	ncbi	NG_048650.1	extended-spectrum class C beta-lactamase ADC-26	CEPHALOSPORIN
97939_ACBA_CH_Nord3_R9_oxa48_23-02-24_SK1_BC10.fasta	BC10	contig_1	749523	750347	-	blaOXA-64	1-825/825	===============	0/0	100.0	100.0	ncbi	NG_049804.1	OXA-51 family carbapenem-hydrolyzing class D beta-lactamase OXA-64	CARBAPENEM
97939_ACBA_CH_Nord3_R9_oxa48_23-02-24_SK1_BC10.fasta	BC10	contig_2	1354741	1355106	-	ble-MBL	1-366/366	===============	0/0	100.0	100.0	ncbi	NG_047559.1	bleomycin binding protein Ble-MBL	BLEOMYCIN
97939_ACBA_CH_Nord3_R9_oxa48_23-02-24_SK1_BC10.fasta	BC10	contig_2	1355110	1355922	-	blaNDM-1	1-813/813	===============	0/0	100.0	100.0	ncbi	NG_049326.1	subclass B1 metallo-beta-lactamase NDM-1	CARBAPENEM
97939_ACBA_CH_Nord3_R9_oxa48_23-02-24_SK1_BC10.fasta	BC10	contig_2	1383968	1384756	+	ant(3'')-IIa	1-789/789	===============	0/0	100.0	100.0	ncbi	NG_054652.1	aminoglycoside nucleotidyltransferase ANT(3'')-IIa	SPECTINOMYCIN;STREPTOMYCIN
97939_ACBA_CH_Nord3_R9_oxa48_23-02-24_SK1_BC10.fasta	BC10	contig_2	1461577	1462392	-	aph(3')-Ia	1-816/816	===============	0/0	100.0	100.0	ncbi	NG_047431.1	aminoglycoside O-phosphotransferase APH(3')-Ia	KANAMYCIN
97939_ACBA_CH_Nord3_R9_oxa48_23-02-24_SK1_BC10.fasta	BC10	contig_3	99495	100310	+	sul2	1-816/816	===============	0/0	100.0	100.0	ncbi	NG_051852.1	sulfonamide-resistant dihydropteroate synthase Sul2	SULFONAMIDE
97939_ACBA_CH_Nord3_R9_oxa48_23-02-24_SK1_BC10.fasta	BC10	contig_3	102923	103759	-	aph(6)-Id	1-837/837	===============	0/0	100.0	100.0	ncbi	NG_047464.1	aminoglycoside O-phosphotransferase APH(6)-Id	STREPTOMYCIN
97939_ACBA_CH_Nord3_R9_oxa48_23-02-24_SK1_BC10.fasta	BC10	contig_3	103759	104561	-	aph(3'')-Ib	2-804/804	===============	0/0	99.88	100.0	ncbi	NG_047413.1	aminoglycoside O-phosphotransferase APH(3'')-Ib	STREPTOMYCIN
97939_ACBA_CH_Nord3_R9_oxa48_23-02-24_SK1_BC10.fasta	BC10	contig_5	47424	48203	-	aph(3')-VIa	1-780/780	===============	0/0	100.0	99.87	ncbi	NG_047448.1	aminoglycoside O-phosphotransferase APH(3')-VIa	AMIKACIN;KANAMYCIN
97939_ACBA_CH_Nord3_R9_oxa48_23-02-24_SK1_BC10.fasta	BC10	contig_5	70914	71693	-	aph(3')-VIa	1-780/780	===============	0/0	100.0	99.87	ncbi	NG_047448.1	aminoglycoside O-phosphotransferase APH(3')-VIa	AMIKACIN;KANAMYCIN
97939_ACBA_CH_Nord3_R9_oxa48_23-02-24_SK1_BC10.fasta	BC10	contig_6	3687	4220	-	ant(2'')-Ia	1-534/534	===============	0/0	100.0	99.06	ncbi	NG_052432.1	aminoglycoside nucleotidyltransferase ANT(2'')-Ia	GENTAMICIN;KANAMYCIN;TOBRAMYCIN
97939_ACBA_CH_Nord3_R9_oxa48_23-02-24_SK1_BC10.fasta	BC10	contig_6	9765	10298	-	ant(2'')-Ia	1-534/534	===============	0/0	100.0	99.06	ncbi	NG_052432.1	aminoglycoside nucleotidyltransferase ANT(2'')-Ia	GENTAMICIN;KANAMYCIN;TOBRAMYCIN
