# Supplementary material for: High-throughput screening of monoclonal antibodies against carbapenemases using a multiplex protein microarray platform
Source: Front Microbiol. 2025 Aug 26;16:1650094. doi: 10.3389/fmicb.2025.1650094 (PMC12418781; doi:10.3389/fmicb.2025.1650094)
Supplement: Supplementary File 4 — Resistance gene profiles of reference strains. This file contains the results of resistance gene identification using the ResFinder, Card and NCBI databases as implemented in the latest version of abricate. Whole-genome assemblies of all reference strains used in this study were screened to detect acquired antimicrobial resistance genes. For each isolate, detected resistance genes, sequence identity, coverage, and associated antibiotic classes are listed. These data provide a comprehensive overview of the genotypic resistance background of the strain panel used for assay development and validation. [file Data_Sheet_2.zip › 97942_FREU_CH_Nord31_R379_AIM-1_23-02-24_SK2_BC13.tsv]

#NAME	BARCODE	SEQUENCE	START	END	STRAND	GENE	COVERAGE	COVERAGE_MAP	GAPS	%COVERAGE	%IDENTITY	DATABASE	ACCESSION	PRODUCT	RESISTANCE
97942_FREU_CH_Nord31_R379_AIM-1_23-02-24_SK2_BC13.fasta	BC13	contig_3	2574	3410	+	aph(6)-Id	1-837/837	===============	0/0	100.0	100.0	ncbi	NG_047464.1	aminoglycoside O-phosphotransferase APH(6)-Id	STREPTOMYCIN
97942_FREU_CH_Nord31_R379_AIM-1_23-02-24_SK2_BC13.fasta	BC13	contig_3	51119	52000	-	blaKPC-2	1-882/882	===============	0/0	100.0	100.0	ncbi	NG_049253.1	carbapenem-hydrolyzing class A beta-lactamase KPC-2	CARBAPENEM
97942_FREU_CH_Nord31_R379_AIM-1_23-02-24_SK2_BC13.fasta	BC13	contig_3	52259	53119	-	blaTEM-1	1-861/861	===============	0/0	100.0	100.0	ncbi	NG_050145.1	broad-spectrum class A beta-lactamase TEM-1	BETA-LACTAM
97942_FREU_CH_Nord31_R379_AIM-1_23-02-24_SK2_BC13.fasta	BC13	contig_3	54643	55287	-	qnrB2	1-645/645	===============	0/0	100.0	100.0	ncbi	NG_050480.1	quinolone resistance pentapeptide repeat protein QnrB2	QUINOLONE
97942_FREU_CH_Nord31_R379_AIM-1_23-02-24_SK2_BC13.fasta	BC13	contig_3	55778	56617	+	sul1	1-840/840	===============	0/0	100.0	100.0	ncbi	NG_048082.1	sulfonamide-resistant dihydropteroate synthase Sul1	SULFONAMIDE
97942_FREU_CH_Nord31_R379_AIM-1_23-02-24_SK2_BC13.fasta	BC13	contig_3	59329	59898	+	dfrA19	1-570/570	===============	0/0	100.0	100.0	ncbi	NG_050403.1	trimethoprim-resistant dihydrofolate reductase DfrA19	TRIMETHOPRIM
97942_FREU_CH_Nord31_R379_AIM-1_23-02-24_SK2_BC13.fasta	BC13	contig_4	1414433	1415578	+	blaCMY-48	1-1146/1146	===============	0/0	100.0	99.3	ncbi	NG_048843.1	class C beta-lactamase CMY-48	CEPHALOSPORIN
