# Supplementary material for: High-throughput screening of monoclonal antibodies against carbapenemases using a multiplex protein microarray platform
Source: Front Microbiol. 2025 Aug 26;16:1650094. doi: 10.3389/fmicb.2025.1650094 (PMC12418781; doi:10.3389/fmicb.2025.1650094)
Supplement: Supplementary File 4 — Resistance gene profiles of reference strains. This file contains the results of resistance gene identification using the ResFinder, Card and NCBI databases as implemented in the latest version of abricate. Whole-genome assemblies of all reference strains used in this study were screened to detect acquired antimicrobial resistance genes. For each isolate, detected resistance genes, sequence identity, coverage, and associated antibiotic classes are listed. These data provide a comprehensive overview of the genotypic resistance background of the strain panel used for assay development and validation. [file Data_Sheet_2.zip › 97945_KLEP_CH_Nord35_R406_IMP-8_23-02-24_SK1_BC16.tsv]

#NAME	BARCODE	SEQUENCE	START	END	STRAND	GENE	COVERAGE	COVERAGE_MAP	GAPS	%COVERAGE	%IDENTITY	DATABASE	ACCESSION	PRODUCT	RESISTANCE
97945_KLEP_CH_Nord35_R406_IMP-8_23-02-24_SK1_BC16.fasta	BC16	contig_2	891	1751	+	blaSHV-12	1-861/861	===============	0/0	100.0	100.0	ncbi	NG_050590.1	extended-spectrum class A beta-lactamase SHV-12	CEPHALOSPORIN
97945_KLEP_CH_Nord35_R406_IMP-8_23-02-24_SK1_BC16.fasta	BC16	contig_2	159843	160703	-	blaTEM-1	1-861/861	===============	0/0	100.0	100.0	ncbi	NG_050145.1	broad-spectrum class A beta-lactamase TEM-1	BETA-LACTAM
97945_KLEP_CH_Nord35_R406_IMP-8_23-02-24_SK1_BC16.fasta	BC16	contig_2	183520	184161	+	catA2	1-642/642	===============	0/0	100.0	100.0	ncbi	NG_047596.1	type A-2 chloramphenicol O-acetyltransferase CatII	CHLORAMPHENICOL
97945_KLEP_CH_Nord35_R406_IMP-8_23-02-24_SK1_BC16.fasta	BC16	contig_2	187714	188454	+	blaIMP-8	1-741/741	===============	0/0	100.0	100.0	ncbi	NG_049222.1	subclass B1 metallo-beta-lactamase IMP-8	CARBAPENEM
97945_KLEP_CH_Nord35_R406_IMP-8_23-02-24_SK1_BC16.fasta	BC16	contig_2	188553	189107	+	aac(6')-Ib-G	1-555/555	===============	0/0	100.0	100.0	ncbi	NG_051697.1	AAC(6')-Ib family aminoglycoside 6'-N-acetyltransferase	GENTAMICIN
97945_KLEP_CH_Nord35_R406_IMP-8_23-02-24_SK1_BC16.fasta	BC16	contig_2	189202	189834	+	catB3	1-633/633	===============	0/0	100.0	100.0	ncbi	NG_047604.1	type B-3 chloramphenicol O-acetyltransferase CatB3	CHLORAMPHENICOL
97945_KLEP_CH_Nord35_R406_IMP-8_23-02-24_SK1_BC16.fasta	BC16	contig_2	190191	191030	+	sul1	1-840/840	===============	0/0	100.0	100.0	ncbi	NG_048082.1	sulfonamide-resistant dihydropteroate synthase Sul1	SULFONAMIDE
97945_KLEP_CH_Nord35_R406_IMP-8_23-02-24_SK1_BC16.fasta	BC16	contig_2	194777	195421	-	qnrB2	1-645/645	===============	0/0	100.0	100.0	ncbi	NG_050480.1	quinolone resistance pentapeptide repeat protein QnrB2	QUINOLONE
97945_KLEP_CH_Nord35_R406_IMP-8_23-02-24_SK1_BC16.fasta	BC16	contig_2	195912	196751	+	sul1	1-840/840	===============	0/0	100.0	100.0	ncbi	NG_048082.1	sulfonamide-resistant dihydropteroate synthase Sul1	SULFONAMIDE
97945_KLEP_CH_Nord35_R406_IMP-8_23-02-24_SK1_BC16.fasta	BC16	contig_2	199463	200032	+	dfrA19	1-570/570	===============	0/0	100.0	100.0	ncbi	NG_050403.1	trimethoprim-resistant dihydrofolate reductase DfrA19	TRIMETHOPRIM
97945_KLEP_CH_Nord35_R406_IMP-8_23-02-24_SK1_BC16.fasta	BC16	contig_2	201807	202609	+	aph(3'')-Ib	2-804/804	===============	0/0	99.88	100.0	ncbi	NG_047413.1	aminoglycoside O-phosphotransferase APH(3'')-Ib	STREPTOMYCIN
97945_KLEP_CH_Nord35_R406_IMP-8_23-02-24_SK1_BC16.fasta	BC16	contig_2	202609	203445	+	aph(6)-Id	1-837/837	===============	0/0	100.0	100.0	ncbi	NG_047464.1	aminoglycoside O-phosphotransferase APH(6)-Id	STREPTOMYCIN
97945_KLEP_CH_Nord35_R406_IMP-8_23-02-24_SK1_BC16.fasta	BC16	contig_2	221747	222562	-	aph(3')-Ia	1-816/816	===============	0/0	100.0	100.0	ncbi	NG_047440.1	aminoglycoside O-phosphotransferase APH(3')-Ia	KANAMYCIN
97945_KLEP_CH_Nord35_R406_IMP-8_23-02-24_SK1_BC16.fasta	BC16	contig_2	285224	285805	+	aac(6')-IIc	1-582/582	===============	0/0	100.0	100.0	ncbi	NG_047273.1	aminoglycoside N-acetyltransferase AAC(6')-IIc	GENTAMICIN;KANAMYCIN;TOBRAMYCIN
97945_KLEP_CH_Nord35_R406_IMP-8_23-02-24_SK1_BC16.fasta	BC16	contig_2	287890	288699	+	aac(3)-IIg	1-810/810	===============	0/0	100.0	100.0	ncbi	NG_047231.1	aminoglycoside N-acetyltransferase AAC(3)-IIg	GENTAMICIN
97945_KLEP_CH_Nord35_R406_IMP-8_23-02-24_SK1_BC16.fasta	BC16	contig_2	288827	289240	+	arr-2b	1-414/414	===============	0/0	100.0	100.0	ncbi	NG_047480.1	NAD(+)--rifampin ADP-ribosyltransferase	RIFAMYCIN
97945_KLEP_CH_Nord35_R406_IMP-8_23-02-24_SK1_BC16.fasta	BC16	contig_2	290102	291161	+	ere(A)	167-1227/1227	.=======/======	2/3	86.31	99.44	ncbi	NG_047763.1	EreA family erythromycin esterase	ERYTHROMYCIN
97945_KLEP_CH_Nord35_R406_IMP-8_23-02-24_SK1_BC16.fasta	BC16	contig_2	291685	292524	+	sul1	1-840/840	===============	0/0	100.0	100.0	ncbi	NG_048082.1	sulfonamide-resistant dihydropteroate synthase Sul1	SULFONAMIDE
97945_KLEP_CH_Nord35_R406_IMP-8_23-02-24_SK1_BC16.fasta	BC16	contig_2	298790	299605	+	sul2	1-816/816	===============	0/0	100.0	100.0	ncbi	NG_051852.1	sulfonamide-resistant dihydropteroate synthase Sul2	SULFONAMIDE
97945_KLEP_CH_Nord35_R406_IMP-8_23-02-24_SK1_BC16.fasta	BC16	contig_2	304305	305165	+	blaSHV-12	1-861/861	===============	0/0	100.0	100.0	ncbi	NG_050590.1	extended-spectrum class A beta-lactamase SHV-12	CEPHALOSPORIN
97945_KLEP_CH_Nord35_R406_IMP-8_23-02-24_SK1_BC16.fasta	BC16	contig_2	309586	310446	+	blaSHV-12	1-861/861	===============	0/0	100.0	100.0	ncbi	NG_050590.1	extended-spectrum class A beta-lactamase SHV-12	CEPHALOSPORIN
97945_KLEP_CH_Nord35_R406_IMP-8_23-02-24_SK1_BC16.fasta	BC16	contig_3	699849	703001	-	oqxB11	1-3153/3153	===============	0/0	100.0	96.13	ncbi	NG_050429.1	multidrug efflux RND transporter permease subunit OqxB11	PHENICOL;QUINOLONE
97945_KLEP_CH_Nord35_R406_IMP-8_23-02-24_SK1_BC16.fasta	BC16	contig_3	703025	704200	-	oqxA10	1-1176/1176	===============	0/0	100.0	94.05	ncbi	NG_050418.1	multidrug efflux RND transporter periplasmic adaptor subunit OqxA10	PHENICOL;QUINOLONE
97945_KLEP_CH_Nord35_R406_IMP-8_23-02-24_SK1_BC16.fasta	BC16	contig_3	2292713	2293573	+	blaOKP-B-41	1-861/861	===============	0/0	100.0	99.77	ncbi	NG_067153.1	broad-spectrum class A beta-lactamase OKP-B-41	BETA-LACTAM
97945_KLEP_CH_Nord35_R406_IMP-8_23-02-24_SK1_BC16.fasta	BC16	contig_3	4215266	4215685	-	fosA5_fam	1-420/420	===============	0/0	100.0	95.48	ncbi	NG_047881.1	FosA5 family fosfomycin resistance glutathione transferase	FOSFOMYCIN
