# Supplementary material for: High-throughput screening of monoclonal antibodies against carbapenemases using a multiplex protein microarray platform
Source: Front Microbiol. 2025 Aug 26;16:1650094. doi: 10.3389/fmicb.2025.1650094 (PMC12418781; doi:10.3389/fmicb.2025.1650094)
Supplement: Supplementary File 4 — Resistance gene profiles of reference strains. This file contains the results of resistance gene identification using the ResFinder, Card and NCBI databases as implemented in the latest version of abricate. Whole-genome assemblies of all reference strains used in this study were screened to detect acquired antimicrobial resistance genes. For each isolate, detected resistance genes, sequence identity, coverage, and associated antibiotic classes are listed. These data provide a comprehensive overview of the genotypic resistance background of the strain panel used for assay development and validation. [file Data_Sheet_2.zip › 97963_KLEP_CH_Nord76_R885_oxa232_23-04-28_SK2_BC04.tsv]

#NAME	BARCODE	SEQUENCE	START	END	STRAND	GENE	COVERAGE	COVERAGE_MAP	GAPS	%COVERAGE	%IDENTITY	DATABASE	ACCESSION	PRODUCT	RESISTANCE
97963_KLEP_CH_Nord76_R885_oxa232_23-04-28_SK2_BC04.fasta	BC04	contig_1	180276	180935	+	catA1	1-660/660	===============	0/0	100.0	99.85	ncbi	NG_047582.1	type A-1 chloramphenicol O-acetyltransferase	CHLORAMPHENICOL
97963_KLEP_CH_Nord76_R885_oxa232_23-04-28_SK2_BC04.fasta	BC04	contig_2	13497	14312	+	sul2	1-816/816	===============	0/0	100.0	100.0	ncbi	NG_051852.1	sulfonamide-resistant dihydropteroate synthase Sul2	SULFONAMIDE
97963_KLEP_CH_Nord76_R885_oxa232_23-04-28_SK2_BC04.fasta	BC04	contig_2	14374	15176	+	aph(3'')-Ib	2-804/804	===============	0/0	99.88	99.75	ncbi	NG_047413.1	aminoglycoside O-phosphotransferase APH(3'')-Ib	STREPTOMYCIN
97963_KLEP_CH_Nord76_R885_oxa232_23-04-28_SK2_BC04.fasta	BC04	contig_2	15176	16012	+	aph(6)-Id	1-837/837	===============	0/0	100.0	100.0	ncbi	NG_047466.1	aminoglycoside O-phosphotransferase APH(6)-Id	STREPTOMYCIN
97963_KLEP_CH_Nord76_R885_oxa232_23-04-28_SK2_BC04.fasta	BC04	contig_2	19384	20121	+	erm(B)	1-738/738	===============	0/0	100.0	99.86	ncbi	NG_047804.1	23S rRNA (adenine(2058)-N(6))-methyltransferase Erm(B)	CLINDAMYCIN;ERYTHROMYCIN;STREPTOGRAMIN_B
97963_KLEP_CH_Nord76_R885_oxa232_23-04-28_SK2_BC04.fasta	BC04	contig_2	91677	92537	-	blaTEM-1	1-861/861	===============	0/0	100.0	100.0	ncbi	NG_050145.1	broad-spectrum class A beta-lactamase TEM-1	BETA-LACTAM
97963_KLEP_CH_Nord76_R885_oxa232_23-04-28_SK2_BC04.fasta	BC04	contig_2	96639	97569	-	mph(A)	1-921/921	========/======	2/10	100.0	98.71	ncbi	NG_047986.1	Mph(A) family macrolide 2'-phosphotransferase	AZITHROMYCIN;ERYTHROMYCIN;SPIRAMYCIN;TELITHROMYCIN
97963_KLEP_CH_Nord76_R885_oxa232_23-04-28_SK2_BC04.fasta	BC04	contig_2	106091	106930	-	sul1	1-840/840	===============	0/0	100.0	100.0	ncbi	NG_048081.1	sulfonamide-resistant dihydropteroate synthase Sul1	SULFONAMIDE
97963_KLEP_CH_Nord76_R885_oxa232_23-04-28_SK2_BC04.fasta	BC04	contig_2	107463	108722	-	cmlA5	1-1260/1260	===============	0/0	100.0	100.0	ncbi	NG_051436.1	chloramphenicol efflux MFS transporter CmlA5	CHLORAMPHENICOL
97963_KLEP_CH_Nord76_R885_oxa232_23-04-28_SK2_BC04.fasta	BC04	contig_2	108944	109735	-	aadA1	1-792/792	===============	0/0	100.0	99.87	ncbi	NG_047325.1	ANT(3'')-Ia family aminoglycoside nucleotidyltransferase AadA1	STREPTOMYCIN
97963_KLEP_CH_Nord76_R885_oxa232_23-04-28_SK2_BC04.fasta	BC04	contig_2	109821	111077	-	ere(A)	1-1257/1257	===============	0/0	100.0	100.0	ncbi	NG_047770.1	EreA family erythromycin esterase	MACROLIDE
97963_KLEP_CH_Nord76_R885_oxa232_23-04-28_SK2_BC04.fasta	BC04	contig_2	111323	111775	-	arr-2	1-453/453	===============	0/0	100.0	99.78	ncbi	NG_048580.1	NAD(+)--rifampin ADP-ribosyltransferase Arr-2	RIFAMYCIN
97963_KLEP_CH_Nord76_R885_oxa232_23-04-28_SK2_BC04.fasta	BC04	contig_2	121972	122838	+	blaSHV-187	1-867/867	===============	0/0	100.0	99.54	ncbi	NG_050053.1	broad-spectrum class A beta-lactamase SHV-187	CEPHALOSPORIN
97963_KLEP_CH_Nord76_R885_oxa232_23-04-28_SK2_BC04.fasta	BC04	contig_2	128535	129395	-	aac(3)-IId	1-861/861	===============	0/0	100.0	100.0	ncbi	NG_047251.1	aminoglycoside N-acetyltransferase AAC(3)-IId	GENTAMICIN
97963_KLEP_CH_Nord76_R885_oxa232_23-04-28_SK2_BC04.fasta	BC04	contig_2	132921	133796	-	blaCTX-M-15	1-876/876	===============	0/0	100.0	100.0	ncbi	NG_048935.1	extended-spectrum class A beta-lactamase CTX-M-15	CEPHALOSPORIN
97963_KLEP_CH_Nord76_R885_oxa232_23-04-28_SK2_BC04.fasta	BC04	contig_2	136669	137223	+	aac(6')-Ib-AKT	1-555/555	===============	0/0	100.0	100.0	ncbi	NG_056043.1	AAC(6')-Ib family aminoglycoside 6'-N-acetyltransferase	AMIKACIN;KANAMYCIN;TOBRAMYCIN
97963_KLEP_CH_Nord76_R885_oxa232_23-04-28_SK2_BC04.fasta	BC04	contig_2	137293	138081	+	aadA1	1-789/789	===============	0/0	100.0	100.0	ncbi	NG_047327.1	ANT(3'')-Ia family aminoglycoside nucleotidyltransferase AadA1	STREPTOMYCIN
97963_KLEP_CH_Nord76_R885_oxa232_23-04-28_SK2_BC04.fasta	BC04	contig_2	138141	138965	+	blaOXA-9	1-825/825	===============	0/0	100.0	100.0	ncbi	NG_049830.1	oxacillin-hydrolyzing class D beta-lactamase OXA-9	BETA-LACTAM
97963_KLEP_CH_Nord76_R885_oxa232_23-04-28_SK2_BC04.fasta	BC04	contig_2	139665	140525	+	blaTEM-150	1-861/861	===============	0/0	100.0	99.88	ncbi	NG_050194.1	class A beta-lactamase TEM-150	BETA-LACTAM
97963_KLEP_CH_Nord76_R885_oxa232_23-04-28_SK2_BC04.fasta	BC04	contig_3	996814	997674	-	blaSHV-106	1-861/861	===============	0/0	100.0	99.88	ncbi	NG_049996.1	extended-spectrum class A beta-lactamase SHV-106	CEPHALOSPORIN
97963_KLEP_CH_Nord76_R885_oxa232_23-04-28_SK2_BC04.fasta	BC04	contig_3	1461899	1462729	-	blaOXA-1	1-831/831	===============	0/0	100.0	100.0	ncbi	NG_049392.1	oxacillin-hydrolyzing class D beta-lactamase OXA-1	CEPHALOSPORIN
97963_KLEP_CH_Nord76_R885_oxa232_23-04-28_SK2_BC04.fasta	BC04	contig_3	1462860	1463354	-	aac(6')-Ib-cr	61-555/555	.==============	0/0	89.19	100.0	ncbi	NG_052213.1	fluoroquinolone-acetylating aminoglycoside 6'-N-acetyltransferase AAC(6')-Ib-cr	AMIKACIN;KANAMYCIN;QUINOLONE;TOBRAMYCIN
97963_KLEP_CH_Nord76_R885_oxa232_23-04-28_SK2_BC04.fasta	BC04	contig_3	2684952	2686127	+	oqxA6	1-1176/1176	===============	0/0	100.0	99.75	ncbi	NG_050424.1	multidrug efflux RND transporter periplasmic adaptor subunit OqxA6	PHENICOL;QUINOLONE
97963_KLEP_CH_Nord76_R885_oxa232_23-04-28_SK2_BC04.fasta	BC04	contig_3	2686151	2689303	+	oqxB20	1-3153/3153	===============	0/0	100.0	99.91	ncbi	NG_050439.1	multidrug efflux RND transporter permease subunit OqxB20	PHENICOL;QUINOLONE
97963_KLEP_CH_Nord76_R885_oxa232_23-04-28_SK2_BC04.fasta	BC04	contig_3	3940107	3940580	+	dfrA1	1-474/474	===============	0/0	100.0	100.0	ncbi	NG_047676.1	trimethoprim-resistant dihydrofolate reductase DfrA1	TRIMETHOPRIM
97963_KLEP_CH_Nord76_R885_oxa232_23-04-28_SK2_BC04.fasta	BC04	contig_3	3940675	3941199	+	sat2_fam	1-525/525	===============	0/0	100.0	99.81	ncbi	NG_048068.1	streptothricin N-acetyltransferase Sat2	STREPTOTHRICIN
97963_KLEP_CH_Nord76_R885_oxa232_23-04-28_SK2_BC04.fasta	BC04	contig_3	4610132	4610551	+	fosA6	1-420/420	===============	0/0	100.0	99.52	ncbi	NG_051497.1	fosfomycin resistance glutathione transferase FosA6	FOSFOMYCIN
97963_KLEP_CH_Nord76_R885_oxa232_23-04-28_SK2_BC04.fasta	BC04	contig_4	1467	2264	-	blaOXA-232	1-798/798	===============	0/0	100.0	100.0	ncbi	NG_049528.1	OXA-48 family carbapenem-hydrolyzing class D beta-lactamase OXA-232	CARBAPENEM
