# Supplementary material for: High-throughput screening of monoclonal antibodies against carbapenemases using a multiplex protein microarray platform
Source: Front Microbiol. 2025 Aug 26;16:1650094. doi: 10.3389/fmicb.2025.1650094 (PMC12418781; doi:10.3389/fmicb.2025.1650094)
Supplement: Supplementary File 4 — Resistance gene profiles of reference strains. This file contains the results of resistance gene identification using the ResFinder, Card and NCBI databases as implemented in the latest version of abricate. Whole-genome assemblies of all reference strains used in this study were screened to detect acquired antimicrobial resistance genes. For each isolate, detected resistance genes, sequence identity, coverage, and associated antibiotic classes are listed. These data provide a comprehensive overview of the genotypic resistance background of the strain panel used for assay development and validation. [file Data_Sheet_2.zip › 97966_CLOA_CH_Nord105_R1690_OXA-163_16-03-07_SK1_BC05.tsv]

#NAME	BARCODE	SEQUENCE	START	END	STRAND	GENE	COVERAGE	COVERAGE_MAP	GAPS	%COVERAGE	%IDENTITY	DATABASE	ACCESSION	PRODUCT	RESISTANCE
97966_CLOA_CH_Nord105_R1690_OXA-163_16-03-07_SK1_BC05.fasta	BC05	contig_1	24757	25902	-	blaACT-7	1-1146/1146	===============	0/0	100.0	99.91	ncbi	NG_048630.1	cephalosporin-hydrolyzing class C beta-lactamase ACT-7	CEPHALOSPORIN
97966_CLOA_CH_Nord105_R1690_OXA-163_16-03-07_SK1_BC05.fasta	BC05	contig_1	84302	85138	-	aph(6)-Id	1-837/837	===============	0/0	100.0	100.0	ncbi	NG_047464.1	aminoglycoside O-phosphotransferase APH(6)-Id	STREPTOMYCIN
97966_CLOA_CH_Nord105_R1690_OXA-163_16-03-07_SK1_BC05.fasta	BC05	contig_1	85138	85940	-	aph(3'')-Ib	2-804/804	===============	0/0	99.88	100.0	ncbi	NG_047413.1	aminoglycoside O-phosphotransferase APH(3'')-Ib	STREPTOMYCIN
97966_CLOA_CH_Nord105_R1690_OXA-163_16-03-07_SK1_BC05.fasta	BC05	contig_1	3089130	3092249	-	oqxB9	1-3120/3153	===============	0/0	98.95	89.04	ncbi	NG_050458.1	multidrug efflux RND transporter permease subunit OqxB9	PHENICOL;QUINOLONE
97966_CLOA_CH_Nord105_R1690_OXA-163_16-03-07_SK1_BC05.fasta	BC05	contig_1	3092273	3093448	-	oqxA9	1-1176/1176	===============	0/0	100.0	87.08	ncbi	NG_050427.1	multidrug efflux RND transporter periplasmic adaptor subunit OqxA9	PHENICOL;QUINOLONE
97966_CLOA_CH_Nord105_R1690_OXA-163_16-03-07_SK1_BC05.fasta	BC05	contig_1	4592604	4593392	-	aadA1	1-789/789	===============	0/0	100.0	100.0	ncbi	NG_047327.1	ANT(3'')-Ia family aminoglycoside nucleotidyltransferase AadA1	STREPTOMYCIN
97966_CLOA_CH_Nord105_R1690_OXA-163_16-03-07_SK1_BC05.fasta	BC05	contig_1	4593450	4593974	-	sat2_fam	1-525/525	===============	0/0	100.0	100.0	ncbi	NG_048068.1	streptothricin N-acetyltransferase Sat2	STREPTOTHRICIN
97966_CLOA_CH_Nord105_R1690_OXA-163_16-03-07_SK1_BC05.fasta	BC05	contig_1	4594069	4594542	-	dfrA1	1-474/474	===============	0/0	100.0	100.0	ncbi	NG_047676.1	trimethoprim-resistant dihydrofolate reductase DfrA1	TRIMETHOPRIM
97966_CLOA_CH_Nord105_R1690_OXA-163_16-03-07_SK1_BC05.fasta	BC05	contig_3	137448	138002	+	aac(6')-Ib-AKT	1-555/555	===============	0/0	100.0	99.64	ncbi	NG_052358.1	AAC(6')-Ib family aminoglycoside 6'-N-acetyltransferase	AMIKACIN;KANAMYCIN;TOBRAMYCIN
97966_CLOA_CH_Nord105_R1690_OXA-163_16-03-07_SK1_BC05.fasta	BC05	contig_3	138084	138911	+	blaOXA-2	1-828/828	===============	0/0	100.0	100.0	ncbi	NG_049496.1	oxacillin-hydrolyzing class D beta-lactamase OXA-2	BETA-LACTAM
97966_CLOA_CH_Nord105_R1690_OXA-163_16-03-07_SK1_BC05.fasta	BC05	contig_3	139708	140547	+	sul1	1-840/840	===============	0/0	100.0	100.0	ncbi	NG_048082.1	sulfonamide-resistant dihydropteroate synthase Sul1	SULFONAMIDE
97966_CLOA_CH_Nord105_R1690_OXA-163_16-03-07_SK1_BC05.fasta	BC05	contig_3	153064	154263	+	tet(A)	1-1200/1200	===============	0/0	100.0	100.0	ncbi	NG_048154.1	tetracycline efflux MFS transporter Tet(A)	TETRACYCLINE
97966_CLOA_CH_Nord105_R1690_OXA-163_16-03-07_SK1_BC05.fasta	BC05	contig_3	174485	175345	+	blaTEM-1	1-861/861	===============	0/0	100.0	100.0	ncbi	NG_050145.1	broad-spectrum class A beta-lactamase TEM-1	BETA-LACTAM
97966_CLOA_CH_Nord105_R1690_OXA-163_16-03-07_SK1_BC05.fasta	BC05	contig_3	175487	176347	+	aac(3)-IIe	1-861/861	===============	0/0	100.0	100.0	ncbi	NG_047244.1	aminoglycoside N-acetyltransferase AAC(3)-IIe	GENTAMICIN
97966_CLOA_CH_Nord105_R1690_OXA-163_16-03-07_SK1_BC05.fasta	BC05	contig_4	21681	22466	-	blaOXA-163	1-786/786	===============	0/0	100.0	100.0	ncbi	NG_049462.1	OXA-48 family extended-spectrum class D beta-lactamase OXA-163	CARBAPENEM
97966_CLOA_CH_Nord105_R1690_OXA-163_16-03-07_SK1_BC05.fasta	BC05	contig_4	29129	29683	+	aac(6')-Ib-cr7	1-555/555	===============	0/0	100.0	100.0	ncbi	NG_052086.1	fluoroquinolone-acetylating aminoglycoside 6'-N-acetyltransferase AAC(6')-Ib-cr7	AMIKACIN;KANAMYCIN;QUINOLONE;TOBRAMYCIN
97966_CLOA_CH_Nord105_R1690_OXA-163_16-03-07_SK1_BC05.fasta	BC05	contig_4	29753	30541	+	aadA1	1-789/789	===============	0/0	100.0	100.0	ncbi	NG_047327.1	ANT(3'')-Ia family aminoglycoside nucleotidyltransferase AadA1	STREPTOMYCIN
97966_CLOA_CH_Nord105_R1690_OXA-163_16-03-07_SK1_BC05.fasta	BC05	contig_4	30601	31425	+	blaOXA-9	1-825/825	===============	0/0	100.0	100.0	ncbi	NG_049830.1	oxacillin-hydrolyzing class D beta-lactamase OXA-9	BETA-LACTAM
97966_CLOA_CH_Nord105_R1690_OXA-163_16-03-07_SK1_BC05.fasta	BC05	contig_4	32125	32985	+	blaTEM-150	1-861/861	===============	0/0	100.0	99.88	ncbi	NG_050194.1	class A beta-lactamase TEM-150	BETA-LACTAM
97966_CLOA_CH_Nord105_R1690_OXA-163_16-03-07_SK1_BC05.fasta	BC05	contig_4	38154	38993	-	sul1	1-840/840	===============	0/0	100.0	100.0	ncbi	NG_048082.1	sulfonamide-resistant dihydropteroate synthase Sul1	SULFONAMIDE
97966_CLOA_CH_Nord105_R1690_OXA-163_16-03-07_SK1_BC05.fasta	BC05	contig_4	40037	40681	+	qnrB50	1-645/645	===============	0/0	100.0	99.07	ncbi	NG_050514.1	quinolone resistance pentapeptide repeat protein QnrB50	QUINOLONE
97966_CLOA_CH_Nord105_R1690_OXA-163_16-03-07_SK1_BC05.fasta	BC05	contig_4	46955	47794	-	sul1	1-840/840	===============	0/0	100.0	100.0	ncbi	NG_048082.1	sulfonamide-resistant dihydropteroate synthase Sul1	SULFONAMIDE
97966_CLOA_CH_Nord105_R1690_OXA-163_16-03-07_SK1_BC05.fasta	BC05	contig_4	48318	49544	-	ere(A)	1-1227/1227	===============	0/0	100.0	100.0	ncbi	NG_047763.1	EreA family erythromycin esterase	ERYTHROMYCIN
97966_CLOA_CH_Nord105_R1690_OXA-163_16-03-07_SK1_BC05.fasta	BC05	contig_4	70100	70779	-	sul1	1-680/828	=============..	0/0	82.13	100.0	ncbi	NG_048089.1	sulfonamide-resistant dihydropteroate synthase Sul1	SULFONAMIDE
97966_CLOA_CH_Nord105_R1690_OXA-163_16-03-07_SK1_BC05.fasta	BC05	contig_4	71324	71797	-	dfrA16	1-474/474	===============	0/0	100.0	100.0	ncbi	NG_047706.1	trimethoprim-resistant dihydrofolate reductase DfrA16	TRIMETHOPRIM
