# Supplementary material for: High-throughput screening of monoclonal antibodies against carbapenemases using a multiplex protein microarray platform
Source: Front Microbiol. 2025 Aug 26;16:1650094. doi: 10.3389/fmicb.2025.1650094 (PMC12418781; doi:10.3389/fmicb.2025.1650094)
Supplement: Supplementary File 4 — Resistance gene profiles of reference strains. This file contains the results of resistance gene identification using the ResFinder, Card and NCBI databases as implemented in the latest version of abricate. Whole-genome assemblies of all reference strains used in this study were screened to detect acquired antimicrobial resistance genes. For each isolate, detected resistance genes, sequence identity, coverage, and associated antibiotic classes are listed. These data provide a comprehensive overview of the genotypic resistance background of the strain panel used for assay development and validation. [file Data_Sheet_2.zip › 98019_FREU_CH_Nord88_MIG_VIM-2__23-06-12_SK1_BC22.tsv]

#NAME	BARCODE	SEQUENCE	START	END	STRAND	GENE	COVERAGE	COVERAGE_MAP	GAPS	%COVERAGE	%IDENTITY	DATABASE	ACCESSION	PRODUCT	RESISTANCE
98019_FREU_CH_Nord88_MIG_VIM-2__23-06-12_SK1_BC22.fasta	BC22	contig_1	496881	498026	+	blaCMY-151	1-1146/1146	===============	0/0	100.0	100.0	ncbi	NG_054711.1	class C beta-lactamase CMY-151	CEPHALOSPORIN
98019_FREU_CH_Nord88_MIG_VIM-2__23-06-12_SK1_BC22.fasta	BC22	contig_2	122710	123525	+	sul2	1-816/816	===============	0/0	100.0	99.88	ncbi	NG_051852.1	sulfonamide-resistant dihydropteroate synthase Sul2	SULFONAMIDE
98019_FREU_CH_Nord88_MIG_VIM-2__23-06-12_SK1_BC22.fasta	BC22	contig_2	123587	124389	+	aph(3'')-Ib	2-804/804	===============	0/0	99.88	99.75	ncbi	NG_047413.1	aminoglycoside O-phosphotransferase APH(3'')-Ib	STREPTOMYCIN
98019_FREU_CH_Nord88_MIG_VIM-2__23-06-12_SK1_BC22.fasta	BC22	contig_2	124389	125225	+	aph(6)-Id	1-837/837	===============	0/0	100.0	100.0	ncbi	NG_047466.1	aminoglycoside O-phosphotransferase APH(6)-Id	STREPTOMYCIN
98019_FREU_CH_Nord88_MIG_VIM-2__23-06-12_SK1_BC22.fasta	BC22	contig_2	129926	130581	-	qnrS1	1-657/657	========/======	1/1	99.85	99.85	ncbi	NG_050543.1	quinolone resistance pentapeptide repeat protein QnrS1	QUINOLONE
98019_FREU_CH_Nord88_MIG_VIM-2__23-06-12_SK1_BC22.fasta	BC22	contig_2	145101	145940	-	sul1	1-840/840	===============	0/0	100.0	100.0	ncbi	NG_048082.1	sulfonamide-resistant dihydropteroate synthase Sul1	SULFONAMIDE
98019_FREU_CH_Nord88_MIG_VIM-2__23-06-12_SK1_BC22.fasta	BC22	contig_2	146450	147082	-	catB2	1-633/633	===============	0/0	100.0	100.0	ncbi	NG_047602.1	type B-2 chloramphenicol O-acetyltransferase CatB2	CHLORAMPHENICOL
98019_FREU_CH_Nord88_MIG_VIM-2__23-06-12_SK1_BC22.fasta	BC22	contig_2	147135	147926	-	aadA1	1-792/792	===============	0/0	100.0	99.87	ncbi	NG_052230.1	ANT(3'')-Ia family aminoglycoside nucleotidyltransferase AadA1	STREPTOMYCIN
98019_FREU_CH_Nord88_MIG_VIM-2__23-06-12_SK1_BC22.fasta	BC22	contig_2	148043	148837	-	aph(3')-XV	1-795/795	===============	0/0	100.0	100.0	ncbi	NG_047455.1	aminoglycoside O-phosphotransferase APH(3')-XV	AMIKACIN;KANAMYCIN
98019_FREU_CH_Nord88_MIG_VIM-2__23-06-12_SK1_BC22.fasta	BC22	contig_2	148908	149462	-	aac(6')-Ib-G	1-555/555	===============	0/0	100.0	99.82	ncbi	NG_052361.1	AAC(6')-Ib family aminoglycoside 6'-N-acetyltransferase	GENTAMICIN
98019_FREU_CH_Nord88_MIG_VIM-2__23-06-12_SK1_BC22.fasta	BC22	contig_2	149570	150370	-	blaVIM-1	1-801/801	===============	0/0	100.0	100.0	ncbi	NG_050336.1	subclass B1 metallo-beta-lactamase VIM-1	CARBAPENEM
98019_FREU_CH_Nord88_MIG_VIM-2__23-06-12_SK1_BC22.fasta	BC22	contig_2	154740	155600	+	blaSHV-12	1-861/861	===============	0/0	100.0	100.0	ncbi	NG_050590.1	extended-spectrum class A beta-lactamase SHV-12	CEPHALOSPORIN
98019_FREU_CH_Nord88_MIG_VIM-2__23-06-12_SK1_BC22.fasta	BC22	contig_2	158915	159836	+	mph(A)	1-921/921	========/======	1/1	100.0	99.67	ncbi	NG_047986.1	Mph(A) family macrolide 2'-phosphotransferase	AZITHROMYCIN;ERYTHROMYCIN;SPIRAMYCIN;TELITHROMYCIN
98019_FREU_CH_Nord88_MIG_VIM-2__23-06-12_SK1_BC22.fasta	BC22	contig_2	163526	163999	-	dfrA14	1-474/474	===============	0/0	100.0	99.79	ncbi	NG_056035.1	trimethoprim-resistant dihydrofolate reductase DfrA14	TRIMETHOPRIM
98019_FREU_CH_Nord88_MIG_VIM-2__23-06-12_SK1_BC22.fasta	BC22	contig_3	81909	82463	+	aac(6')-Ib-AKT	1-555/555	===============	0/0	100.0	100.0	ncbi	NG_056043.1	AAC(6')-Ib family aminoglycoside 6'-N-acetyltransferase	AMIKACIN;KANAMYCIN;TOBRAMYCIN
98019_FREU_CH_Nord88_MIG_VIM-2__23-06-12_SK1_BC22.fasta	BC22	contig_3	82554	83354	+	blaVIM-2	1-801/801	===============	0/0	100.0	100.0	ncbi	NG_050347.1	subclass B1 metallo-beta-lactamase VIM-2	CARBAPENEM
98019_FREU_CH_Nord88_MIG_VIM-2__23-06-12_SK1_BC22.fasta	BC22	contig_3	83442	84230	+	aadA1	1-789/789	===============	0/0	100.0	100.0	ncbi	NG_047327.1	ANT(3'')-Ia family aminoglycoside nucleotidyltransferase AadA1	STREPTOMYCIN
98019_FREU_CH_Nord88_MIG_VIM-2__23-06-12_SK1_BC22.fasta	BC22	contig_3	84290	85114	+	blaOXA-9	1-825/825	===============	0/0	100.0	100.0	ncbi	NG_049830.1	oxacillin-hydrolyzing class D beta-lactamase OXA-9	BETA-LACTAM
98019_FREU_CH_Nord88_MIG_VIM-2__23-06-12_SK1_BC22.fasta	BC22	contig_3	85814	86674	+	blaTEM-150	1-861/861	===============	0/0	100.0	99.88	ncbi	NG_050194.1	class A beta-lactamase TEM-150	BETA-LACTAM
