# Supplementary material for: High-throughput screening of monoclonal antibodies against carbapenemases using a multiplex protein microarray platform
Source: Front Microbiol. 2025 Aug 26;16:1650094. doi: 10.3389/fmicb.2025.1650094 (PMC12418781; doi:10.3389/fmicb.2025.1650094)
Supplement: Supplementary File 4 — Resistance gene profiles of reference strains. This file contains the results of resistance gene identification using the ResFinder, Card and NCBI databases as implemented in the latest version of abricate. Whole-genome assemblies of all reference strains used in this study were screened to detect acquired antimicrobial resistance genes. For each isolate, detected resistance genes, sequence identity, coverage, and associated antibiotic classes are listed. These data provide a comprehensive overview of the genotypic resistance background of the strain panel used for assay development and validation. [file Data_Sheet_2.zip › 98021_KLEP_CH_Nord94_KIRK_OXA-162_23-06-12_SK2_BC20.tsv]

#NAME	BARCODE	SEQUENCE	START	END	STRAND	GENE	COVERAGE	COVERAGE_MAP	GAPS	%COVERAGE	%IDENTITY	DATABASE	ACCESSION	PRODUCT	RESISTANCE
98021_KLEP_CH_Nord94_KIRK_OXA-162_23-06-12_SK2_BC20.fasta	BC20	contig_1	3275	3919	-	qnrB1	1-645/645	===============	0/0	100.0	100.0	ncbi	NG_050469.1	quinolone resistance pentapeptide repeat protein QnrB1	QUINOLONE
98021_KLEP_CH_Nord94_KIRK_OXA-162_23-06-12_SK2_BC20.fasta	BC20	contig_1	10377	11213	-	aph(6)-Id	1-837/837	===============	0/0	100.0	100.0	ncbi	NG_047464.1	aminoglycoside O-phosphotransferase APH(6)-Id	STREPTOMYCIN
98021_KLEP_CH_Nord94_KIRK_OXA-162_23-06-12_SK2_BC20.fasta	BC20	contig_1	11213	12015	-	aph(3'')-Ib	2-804/804	===============	0/0	99.88	99.88	ncbi	NG_047413.1	aminoglycoside O-phosphotransferase APH(3'')-Ib	STREPTOMYCIN
98021_KLEP_CH_Nord94_KIRK_OXA-162_23-06-12_SK2_BC20.fasta	BC20	contig_1	12077	12892	-	sul2	1-816/816	===============	0/0	100.0	100.0	ncbi	NG_051852.1	sulfonamide-resistant dihydropteroate synthase Sul2	SULFONAMIDE
98021_KLEP_CH_Nord94_KIRK_OXA-162_23-06-12_SK2_BC20.fasta	BC20	contig_1	127895	129154	-	ere(B)	1-1260/1260	===============	0/0	100.0	100.0	ncbi	NG_047768.1	EreB family erythromycin esterase	AZITHROMYCIN;ERYTHROMYCIN
98021_KLEP_CH_Nord94_KIRK_OXA-162_23-06-12_SK2_BC20.fasta	BC20	contig_1	133973	135172	-	tet(A)	1-1200/1200	===============	0/0	100.0	100.0	ncbi	NG_048157.1	tetracycline efflux MFS transporter Tet(A)	TETRACYCLINE
98021_KLEP_CH_Nord94_KIRK_OXA-162_23-06-12_SK2_BC20.fasta	BC20	contig_1	177173	178033	-	blaTEM-1	1-861/861	===============	0/0	100.0	99.77	ncbi	NG_050145.1	broad-spectrum class A beta-lactamase TEM-1	BETA-LACTAM
98021_KLEP_CH_Nord94_KIRK_OXA-162_23-06-12_SK2_BC20.fasta	BC20	contig_1	178733	179557	-	blaOXA-9	1-825/825	===============	0/0	100.0	99.88	ncbi	NG_049830.1	oxacillin-hydrolyzing class D beta-lactamase OXA-9	BETA-LACTAM
98021_KLEP_CH_Nord94_KIRK_OXA-162_23-06-12_SK2_BC20.fasta	BC20	contig_1	179617	180405	-	aadA1	1-789/789	===============	0/0	100.0	100.0	ncbi	NG_047327.1	ANT(3'')-Ia family aminoglycoside nucleotidyltransferase AadA1	STREPTOMYCIN
98021_KLEP_CH_Nord94_KIRK_OXA-162_23-06-12_SK2_BC20.fasta	BC20	contig_1	180475	181029	-	aac(6')-Ib-AKT	1-555/555	===============	0/0	100.0	100.0	ncbi	NG_056043.1	AAC(6')-Ib family aminoglycoside 6'-N-acetyltransferase	AMIKACIN;KANAMYCIN;TOBRAMYCIN
98021_KLEP_CH_Nord94_KIRK_OXA-162_23-06-12_SK2_BC20.fasta	BC20	contig_1	183902	184777	+	blaCTX-M-15	1-876/876	===============	0/0	100.0	100.0	ncbi	NG_048935.1	extended-spectrum class A beta-lactamase CTX-M-15	CEPHALOSPORIN
98021_KLEP_CH_Nord94_KIRK_OXA-162_23-06-12_SK2_BC20.fasta	BC20	contig_1	188303	189163	+	aac(3)-IId	1-861/861	===============	0/0	100.0	100.0	ncbi	NG_047251.1	aminoglycoside N-acetyltransferase AAC(3)-IId	GENTAMICIN
98021_KLEP_CH_Nord94_KIRK_OXA-162_23-06-12_SK2_BC20.fasta	BC20	contig_2	96965	97519	+	aac(6')-Ib-D181Y	1-555/555	===============	0/0	100.0	99.82	ncbi	NG_067946.1	AAC(6')-Ib family aminoglycoside 6'-N-acetyltransferase	AMIKACIN;KANAMYCIN;TOBRAMYCIN
98021_KLEP_CH_Nord94_KIRK_OXA-162_23-06-12_SK2_BC20.fasta	BC20	contig_2	97650	98480	+	blaOXA-1	1-831/831	===============	0/0	100.0	100.0	ncbi	NG_049392.1	oxacillin-hydrolyzing class D beta-lactamase OXA-1	CEPHALOSPORIN
98021_KLEP_CH_Nord94_KIRK_OXA-162_23-06-12_SK2_BC20.fasta	BC20	contig_3	35827	37002	+	oqxA6	1-1176/1176	===============	0/0	100.0	99.83	ncbi	NG_050424.1	multidrug efflux RND transporter periplasmic adaptor subunit OqxA6	PHENICOL;QUINOLONE
98021_KLEP_CH_Nord94_KIRK_OXA-162_23-06-12_SK2_BC20.fasta	BC20	contig_3	37026	40178	+	oqxB19	1-3153/3153	===============	0/0	100.0	99.08	ncbi	NG_050437.1	multidrug efflux RND transporter permease subunit OqxB19	PHENICOL;QUINOLONE
98021_KLEP_CH_Nord94_KIRK_OXA-162_23-06-12_SK2_BC20.fasta	BC20	contig_3	1944888	1945300	+	fosA5_fam	1-413/420	===============	0/0	98.33	98.79	ncbi	NG_047882.1	FosA5 family fosfomycin resistance glutathione transferase	FOSFOMYCIN
98021_KLEP_CH_Nord94_KIRK_OXA-162_23-06-12_SK2_BC20.fasta	BC20	contig_3	3804155	3805015	-	blaSHV-11	1-861/861	===============	0/0	100.0	99.77	ncbi	NG_050000.1	broad-spectrum class A beta-lactamase SHV-11	BETA-LACTAM
98021_KLEP_CH_Nord94_KIRK_OXA-162_23-06-12_SK2_BC20.fasta	BC20	contig_4	36418	36972	+	aac(6')-Ib-D181Y	1-555/555	===============	0/0	100.0	99.82	ncbi	NG_067946.1	AAC(6')-Ib family aminoglycoside 6'-N-acetyltransferase	AMIKACIN;KANAMYCIN;TOBRAMYCIN
98021_KLEP_CH_Nord94_KIRK_OXA-162_23-06-12_SK2_BC20.fasta	BC20	contig_4	37103	37933	+	blaOXA-1	1-831/831	===============	0/0	100.0	100.0	ncbi	NG_049392.1	oxacillin-hydrolyzing class D beta-lactamase OXA-1	CEPHALOSPORIN
98021_KLEP_CH_Nord94_KIRK_OXA-162_23-06-12_SK2_BC20.fasta	BC20	contig_4	51671	52468	-	blaOXA-162	1-798/798	===============	0/0	100.0	100.0	ncbi	NG_049461.1	OXA-48 family carbapenem-hydrolyzing class D beta-lactamase OXA-162	CARBAPENEM
98021_KLEP_CH_Nord94_KIRK_OXA-162_23-06-12_SK2_BC20.fasta	BC20	contig_5	15095	15955	+	blaTEM-1	1-861/861	===============	0/0	100.0	99.88	ncbi	NG_050145.1	broad-spectrum class A beta-lactamase TEM-1	BETA-LACTAM
