# Supplementary material for: High-throughput screening of monoclonal antibodies against carbapenemases using a multiplex protein microarray platform
Source: Front Microbiol. 2025 Aug 26;16:1650094. doi: 10.3389/fmicb.2025.1650094 (PMC12418781; doi:10.3389/fmicb.2025.1650094)
Supplement: Supplementary File 4 — Resistance gene profiles of reference strains. This file contains the results of resistance gene identification using the ResFinder, Card and NCBI databases as implemented in the latest version of abricate. Whole-genome assemblies of all reference strains used in this study were screened to detect acquired antimicrobial resistance genes. For each isolate, detected resistance genes, sequence identity, coverage, and associated antibiotic classes are listed. These data provide a comprehensive overview of the genotypic resistance background of the strain panel used for assay development and validation. [file Data_Sheet_2.zip › 98182_KLEP_DD_CARB220_ANR14231_KPC_SK2_24_09_10__BC17.tsv]

#NAME	BARCODE	SEQUENCE	START	END	STRAND	GENE	COVERAGE	COVERAGE_MAP	GAPS	%COVERAGE	%IDENTITY	DATABASE	ACCESSION	PRODUCT	RESISTANCE
98182_KLEP_DD_CARB220_ANR14231_KPC_SK2_24_09_10__BC17.fasta	BC17	contig_1	80061	80921	-	blaTEM-1	1-861/861	===============	0/0	100.0	99.77	ncbi	NG_050145.1	broad-spectrum class A beta-lactamase TEM-1	BETA-LACTAM
98182_KLEP_DD_CARB220_ANR14231_KPC_SK2_24_09_10__BC17.fasta	BC17	contig_1	81621	82445	-	blaOXA-9	1-825/825	===============	0/0	100.0	99.88	ncbi	NG_049830.1	oxacillin-hydrolyzing class D beta-lactamase OXA-9	BETA-LACTAM
98182_KLEP_DD_CARB220_ANR14231_KPC_SK2_24_09_10__BC17.fasta	BC17	contig_1	92107	92988	-	blaKPC-2	1-882/882	===============	0/0	100.0	100.0	ncbi	NG_049253.1	carbapenem-hydrolyzing class A beta-lactamase KPC-2	CARBAPENEM
98182_KLEP_DD_CARB220_ANR14231_KPC_SK2_24_09_10__BC17.fasta	BC17	contig_2	135368	136183	-	aph(3')-Ia	1-816/816	===============	0/0	100.0	100.0	ncbi	NG_047430.1	aminoglycoside O-phosphotransferase APH(3')-Ia	KANAMYCIN
98182_KLEP_DD_CARB220_ANR14231_KPC_SK2_24_09_10__BC17.fasta	BC17	contig_2	137160	138081	+	mph(A)	1-921/921	========/======	1/1	100.0	99.67	ncbi	NG_047986.1	Mph(A) family macrolide 2'-phosphotransferase	AZITHROMYCIN;ERYTHROMYCIN;SPIRAMYCIN;TELITHROMYCIN
98182_KLEP_DD_CARB220_ANR14231_KPC_SK2_24_09_10__BC17.fasta	BC17	contig_2	143628	144182	+	aac(6')-Ib-AKT	1-555/555	===============	0/0	100.0	100.0	ncbi	NG_056043.1	AAC(6')-Ib family aminoglycoside 6'-N-acetyltransferase	AMIKACIN;KANAMYCIN;TOBRAMYCIN
98182_KLEP_DD_CARB220_ANR14231_KPC_SK2_24_09_10__BC17.fasta	BC17	contig_2	162317	162814	+	dfrA12	1-498/498	===============	0/0	100.0	100.0	ncbi	NG_047689.1	trimethoprim-resistant dihydrofolate reductase DfrA12	TRIMETHOPRIM
98182_KLEP_DD_CARB220_ANR14231_KPC_SK2_24_09_10__BC17.fasta	BC17	contig_2	163222	164013	+	aadA2	1-792/792	===============	0/0	100.0	100.0	ncbi	NG_047343.1	ANT(3'')-Ia family aminoglycoside nucleotidyltransferase AadA2	STREPTOMYCIN
98182_KLEP_DD_CARB220_ANR14231_KPC_SK2_24_09_10__BC17.fasta	BC17	contig_2	164518	165357	+	sul1	1-840/840	===============	0/0	100.0	100.0	ncbi	NG_048082.1	sulfonamide-resistant dihydropteroate synthase Sul1	SULFONAMIDE
98182_KLEP_DD_CARB220_ANR14231_KPC_SK2_24_09_10__BC17.fasta	BC17	contig_2	170652	171573	-	mph(A)	1-921/921	========/======	1/1	100.0	99.67	ncbi	NG_047986.1	Mph(A) family macrolide 2'-phosphotransferase	AZITHROMYCIN;ERYTHROMYCIN;SPIRAMYCIN;TELITHROMYCIN
98182_KLEP_DD_CARB220_ANR14231_KPC_SK2_24_09_10__BC17.fasta	BC17	contig_2	172550	173365	+	aph(3')-Ia	1-816/816	===============	0/0	100.0	100.0	ncbi	NG_047430.1	aminoglycoside O-phosphotransferase APH(3')-Ia	KANAMYCIN
98182_KLEP_DD_CARB220_ANR14231_KPC_SK2_24_09_10__BC17.fasta	BC17	contig_2	176353	177274	+	mph(A)	1-921/921	========/======	1/1	100.0	99.67	ncbi	NG_047986.1	Mph(A) family macrolide 2'-phosphotransferase	AZITHROMYCIN;ERYTHROMYCIN;SPIRAMYCIN;TELITHROMYCIN
98182_KLEP_DD_CARB220_ANR14231_KPC_SK2_24_09_10__BC17.fasta	BC17	contig_2	182569	183408	-	sul1	1-840/840	===============	0/0	100.0	100.0	ncbi	NG_048082.1	sulfonamide-resistant dihydropteroate synthase Sul1	SULFONAMIDE
98182_KLEP_DD_CARB220_ANR14231_KPC_SK2_24_09_10__BC17.fasta	BC17	contig_2	183913	184704	-	aadA2	1-792/792	===============	0/0	100.0	100.0	ncbi	NG_047343.1	ANT(3'')-Ia family aminoglycoside nucleotidyltransferase AadA2	STREPTOMYCIN
98182_KLEP_DD_CARB220_ANR14231_KPC_SK2_24_09_10__BC17.fasta	BC17	contig_2	185112	185609	-	dfrA12	1-498/498	===============	0/0	100.0	100.0	ncbi	NG_047689.1	trimethoprim-resistant dihydrofolate reductase DfrA12	TRIMETHOPRIM
98182_KLEP_DD_CARB220_ANR14231_KPC_SK2_24_09_10__BC17.fasta	BC17	contig_2	191620	192279	-	catA1	1-660/660	===============	0/0	100.0	99.85	ncbi	NG_047582.1	type A-1 chloramphenicol O-acetyltransferase	CHLORAMPHENICOL
98182_KLEP_DD_CARB220_ANR14231_KPC_SK2_24_09_10__BC17.fasta	BC17	contig_3	77	937	+	blaSHV-158	1-861/861	===============	0/0	100.0	99.88	ncbi	NG_050033.1	class A beta-lactamase SHV-158	BETA-LACTAM
98182_KLEP_DD_CARB220_ANR14231_KPC_SK2_24_09_10__BC17.fasta	BC17	contig_3	1921526	1921945	-	fosA6	1-420/420	===============	0/0	100.0	98.81	ncbi	NG_051497.1	fosfomycin resistance glutathione transferase FosA6	FOSFOMYCIN
98182_KLEP_DD_CARB220_ANR14231_KPC_SK2_24_09_10__BC17.fasta	BC17	contig_3	3833476	3836628	-	oqxB	1-3153/3153	===============	0/0	100.0	100.0	ncbi	NG_048025.1	multidrug efflux RND transporter permease subunit OqxB	PHENICOL;QUINOLONE
98182_KLEP_DD_CARB220_ANR14231_KPC_SK2_24_09_10__BC17.fasta	BC17	contig_3	3836652	3837827	-	oqxA	1-1176/1176	===============	0/0	100.0	100.0	ncbi	NG_048024.1	multidrug efflux RND transporter periplasmic adaptor subunit OqxA	PHENICOL;QUINOLONE
98182_KLEP_DD_CARB220_ANR14231_KPC_SK2_24_09_10__BC17.fasta	BC17	contig_5	75	935	+	blaSHV-12	1-861/861	===============	0/0	100.0	100.0	ncbi	NG_050590.1	extended-spectrum class A beta-lactamase SHV-12	CEPHALOSPORIN
