# Supplementary material for: High-throughput screening of monoclonal antibodies against carbapenemases using a multiplex protein microarray platform
Source: Front Microbiol. 2025 Aug 26;16:1650094. doi: 10.3389/fmicb.2025.1650094 (PMC12418781; doi:10.3389/fmicb.2025.1650094)
Supplement: Supplementary File 4 — Resistance gene profiles of reference strains. This file contains the results of resistance gene identification using the ResFinder, Card and NCBI databases as implemented in the latest version of abricate. Whole-genome assemblies of all reference strains used in this study were screened to detect acquired antimicrobial resistance genes. For each isolate, detected resistance genes, sequence identity, coverage, and associated antibiotic classes are listed. These data provide a comprehensive overview of the genotypic resistance background of the strain panel used for assay development and validation. [file Data_Sheet_2.zip › 98192_COLI_SR03_shahinda_egypt_blood_MDR_24_02_20_BC19.tsv]

#NAME	BARCODE	SEQUENCE	START	END	STRAND	GENE	COVERAGE	COVERAGE_MAP	GAPS	%COVERAGE	%IDENTITY	DATABASE	ACCESSION	PRODUCT	RESISTANCE
98192_COLI_SR03_shahinda_egypt_blood_MDR_24_02_20_BC19.fasta	BC19	contig_1	18411	19271	+	blaTEM-1	1-861/861	===============	0/0	100.0	100.0	ncbi	NG_050145.1	broad-spectrum class A beta-lactamase TEM-1	BETA-LACTAM
98192_COLI_SR03_shahinda_egypt_blood_MDR_24_02_20_BC19.fasta	BC19	contig_1	27245	28060	+	sul2	1-816/816	===============	0/0	100.0	99.88	ncbi	NG_048118.1	sulfonamide-resistant dihydropteroate synthase Sul2	SULFONAMIDE
98192_COLI_SR03_shahinda_egypt_blood_MDR_24_02_20_BC19.fasta	BC19	contig_1	28122	28924	+	aph(3'')-Ib	2-804/804	===============	0/0	99.88	99.88	ncbi	NG_047413.1	aminoglycoside O-phosphotransferase APH(3'')-Ib	STREPTOMYCIN
98192_COLI_SR03_shahinda_egypt_blood_MDR_24_02_20_BC19.fasta	BC19	contig_1	28924	29760	+	aph(6)-Id	1-837/837	===============	0/0	100.0	100.0	ncbi	NG_047464.1	aminoglycoside O-phosphotransferase APH(6)-Id	STREPTOMYCIN
98192_COLI_SR03_shahinda_egypt_blood_MDR_24_02_20_BC19.fasta	BC19	contig_1	33725	34646	-	mph(A)	1-921/921	========/======	1/1	100.0	99.67	ncbi	NG_047986.1	Mph(A) family macrolide 2'-phosphotransferase	AZITHROMYCIN;ERYTHROMYCIN;SPIRAMYCIN;TELITHROMYCIN
98192_COLI_SR03_shahinda_egypt_blood_MDR_24_02_20_BC19.fasta	BC19	contig_1	35739	36614	+	blaCTX-M-15	1-876/876	===============	0/0	100.0	100.0	ncbi	NG_048935.1	extended-spectrum class A beta-lactamase CTX-M-15	CEPHALOSPORIN
98192_COLI_SR03_shahinda_egypt_blood_MDR_24_02_20_BC19.fasta	BC19	contig_1	41255	41911	+	qnrS1	1-657/657	===============	0/0	100.0	100.0	ncbi	NG_050543.1	quinolone resistance pentapeptide repeat protein QnrS1	QUINOLONE
98192_COLI_SR03_shahinda_egypt_blood_MDR_24_02_20_BC19.fasta	BC19	contig_1	52790	53650	+	aac(3)-IId	1-861/861	===============	0/0	100.0	100.0	ncbi	NG_047251.1	aminoglycoside N-acetyltransferase AAC(3)-IId	GENTAMICIN
98192_COLI_SR03_shahinda_egypt_blood_MDR_24_02_20_BC19.fasta	BC19	contig_1	59168	60007	-	sul1	1-840/840	===============	0/0	100.0	100.0	ncbi	NG_048082.1	sulfonamide-resistant dihydropteroate synthase Sul1	SULFONAMIDE
98192_COLI_SR03_shahinda_egypt_blood_MDR_24_02_20_BC19.fasta	BC19	contig_1	60554	61342	-	aadA5	1-789/789	===============	0/0	100.0	100.0	ncbi	NG_047357.1	ANT(3'')-Ia family aminoglycoside nucleotidyltransferase AadA5	STREPTOMYCIN
98192_COLI_SR03_shahinda_egypt_blood_MDR_24_02_20_BC19.fasta	BC19	contig_1	61473	61946	-	dfrA17	1-474/474	===============	0/0	100.0	99.79	ncbi	NG_047710.1	trimethoprim-resistant dihydrofolate reductase DfrA17	TRIMETHOPRIM
98192_COLI_SR03_shahinda_egypt_blood_MDR_24_02_20_BC19.fasta	BC19	contig_1	65502	66707	-	tet(B)	1-1206/1206	===============	0/0	100.0	100.0	ncbi	NG_048163.1	tetracycline efflux MFS transporter Tet(B)	TETRACYCLINE
98192_COLI_SR03_shahinda_egypt_blood_MDR_24_02_20_BC19.fasta	BC19	contig_2	22728	23525	+	blaOXA-181	1-798/798	===============	0/0	100.0	100.0	ncbi	NG_049482.1	OXA-48 family carbapenem-hydrolyzing class D beta-lactamase OXA-181	CARBAPENEM
98192_COLI_SR03_shahinda_egypt_blood_MDR_24_02_20_BC19.fasta	BC19	contig_2	29484	30140	-	qnrS1	1-657/657	===============	0/0	100.0	100.0	ncbi	NG_050543.1	quinolone resistance pentapeptide repeat protein QnrS1	QUINOLONE
98192_COLI_SR03_shahinda_egypt_blood_MDR_24_02_20_BC19.fasta	BC19	contig_2	35575	36505	-	mph(A)	1-921/921	========/======	2/10	100.0	98.71	ncbi	NG_047986.1	Mph(A) family macrolide 2'-phosphotransferase	AZITHROMYCIN;ERYTHROMYCIN;SPIRAMYCIN;TELITHROMYCIN
98192_COLI_SR03_shahinda_egypt_blood_MDR_24_02_20_BC19.fasta	BC19	contig_2	37687	38424	+	erm(B)	1-738/738	===============	0/0	100.0	99.86	ncbi	NG_047804.1	23S rRNA (adenine(2058)-N(6))-methyltransferase Erm(B)	CLINDAMYCIN;ERYTHROMYCIN;STREPTOGRAMIN_B
98192_COLI_SR03_shahinda_egypt_blood_MDR_24_02_20_BC19.fasta	BC19	contig_3	2317283	2318416	-	blaEC-19	1-1134/1134	===============	0/0	100.0	97.71	ncbi	NG_049084.1	extended-spectrum class C beta-lactamase EC-19	CEPHALOSPORIN
