# Supplementary material for: High-throughput screening of monoclonal antibodies against carbapenemases using a multiplex protein microarray platform
Source: Front Microbiol. 2025 Aug 26;16:1650094. doi: 10.3389/fmicb.2025.1650094 (PMC12418781; doi:10.3389/fmicb.2025.1650094)
Supplement: Supplementary File 4 — Resistance gene profiles of reference strains. This file contains the results of resistance gene identification using the ResFinder, Card and NCBI databases as implemented in the latest version of abricate. Whole-genome assemblies of all reference strains used in this study were screened to detect acquired antimicrobial resistance genes. For each isolate, detected resistance genes, sequence identity, coverage, and associated antibiotic classes are listed. These data provide a comprehensive overview of the genotypic resistance background of the strain panel used for assay development and validation. [file Data_Sheet_2.zip › 98202_COLI_SR13_shahinda_egypt_blood_XDR_24_02_20_BC04.tsv]

#NAME	BARCODE	SEQUENCE	START	END	STRAND	GENE	COVERAGE	COVERAGE_MAP	GAPS	%COVERAGE	%IDENTITY	DATABASE	ACCESSION	PRODUCT	RESISTANCE
98202_COLI_SR13_shahinda_egypt_blood_XDR_24_02_20_BC04.fasta	BC04	contig_1	343582	344715	-	blaEC-19	1-1134/1134	===============	0/0	100.0	97.8	ncbi	NG_049084.1	extended-spectrum class C beta-lactamase EC-19	CEPHALOSPORIN
98202_COLI_SR13_shahinda_egypt_blood_XDR_24_02_20_BC04.fasta	BC04	contig_1	4660561	4661358	-	blaOXA-244	1-798/798	===============	0/0	100.0	100.0	ncbi	NG_049539.1	OXA-48 family carbapenem-hydrolyzing class D beta-lactamase OXA-244	CARBAPENEM
98202_COLI_SR13_shahinda_egypt_blood_XDR_24_02_20_BC04.fasta	BC04	contig_2	2969	3899	-	mph(A)	1-921/921	========/======	2/10	100.0	98.71	ncbi	NG_047986.1	Mph(A) family macrolide 2'-phosphotransferase	AZITHROMYCIN;ERYTHROMYCIN;SPIRAMYCIN;TELITHROMYCIN
98202_COLI_SR13_shahinda_egypt_blood_XDR_24_02_20_BC04.fasta	BC04	contig_2	5081	5818	+	erm(B)	1-738/738	===============	0/0	100.0	99.86	ncbi	NG_047804.1	23S rRNA (adenine(2058)-N(6))-methyltransferase Erm(B)	CLINDAMYCIN;ERYTHROMYCIN;STREPTOGRAMIN_B
98202_COLI_SR13_shahinda_egypt_blood_XDR_24_02_20_BC04.fasta	BC04	contig_2	11705	12580	+	blaCTX-M-15	1-876/876	===============	0/0	100.0	100.0	ncbi	NG_048935.1	extended-spectrum class A beta-lactamase CTX-M-15	CEPHALOSPORIN
98202_COLI_SR13_shahinda_egypt_blood_XDR_24_02_20_BC04.fasta	BC04	contig_2	17221	17877	+	qnrS1	1-657/657	===============	0/0	100.0	100.0	ncbi	NG_050543.1	quinolone resistance pentapeptide repeat protein QnrS1	QUINOLONE
98202_COLI_SR13_shahinda_egypt_blood_XDR_24_02_20_BC04.fasta	BC04	contig_2	147264	148469	+	tet(B)	1-1206/1206	===============	0/0	100.0	100.0	ncbi	NG_048163.1	tetracycline efflux MFS transporter Tet(B)	TETRACYCLINE
98202_COLI_SR13_shahinda_egypt_blood_XDR_24_02_20_BC04.fasta	BC04	contig_2	152025	152498	+	dfrA17	1-474/474	===============	0/0	100.0	99.79	ncbi	NG_047710.1	trimethoprim-resistant dihydrofolate reductase DfrA17	TRIMETHOPRIM
98202_COLI_SR13_shahinda_egypt_blood_XDR_24_02_20_BC04.fasta	BC04	contig_2	152629	153417	+	aadA5	1-789/789	===============	0/0	100.0	100.0	ncbi	NG_047357.1	ANT(3'')-Ia family aminoglycoside nucleotidyltransferase AadA5	STREPTOMYCIN
98202_COLI_SR13_shahinda_egypt_blood_XDR_24_02_20_BC04.fasta	BC04	contig_2	153964	154803	+	sul1	1-840/840	===============	0/0	100.0	100.0	ncbi	NG_048082.1	sulfonamide-resistant dihydropteroate synthase Sul1	SULFONAMIDE
98202_COLI_SR13_shahinda_egypt_blood_XDR_24_02_20_BC04.fasta	BC04	contig_2	157604	158386	+	blaTEM-1	1-783/861	==============.	0/0	90.94	100.0	ncbi	NG_050145.1	broad-spectrum class A beta-lactamase TEM-1	BETA-LACTAM
98202_COLI_SR13_shahinda_egypt_blood_XDR_24_02_20_BC04.fasta	BC04	contig_2	161068	161883	+	sul2	1-816/816	===============	0/0	100.0	99.88	ncbi	NG_048118.1	sulfonamide-resistant dihydropteroate synthase Sul2	SULFONAMIDE
98202_COLI_SR13_shahinda_egypt_blood_XDR_24_02_20_BC04.fasta	BC04	contig_2	161945	162747	+	aph(3'')-Ib	2-804/804	===============	0/0	99.88	99.88	ncbi	NG_047413.1	aminoglycoside O-phosphotransferase APH(3'')-Ib	STREPTOMYCIN
98202_COLI_SR13_shahinda_egypt_blood_XDR_24_02_20_BC04.fasta	BC04	contig_2	162747	163583	+	aph(6)-Id	1-837/837	===============	0/0	100.0	100.0	ncbi	NG_047464.1	aminoglycoside O-phosphotransferase APH(6)-Id	STREPTOMYCIN
98202_COLI_SR13_shahinda_egypt_blood_XDR_24_02_20_BC04.fasta	BC04	contig_3	19824	20603	+	aph(3')-VI	1-780/780	===============	0/0	100.0	100.0	ncbi	NG_051730.1	APH(3')-VI family aminoglycoside O-phosphotransferase	AMIKACIN;KANAMYCIN
98202_COLI_SR13_shahinda_egypt_blood_XDR_24_02_20_BC04.fasta	BC04	contig_3	23036	23848	+	blaNDM-1	1-813/813	===============	0/0	100.0	100.0	ncbi	NG_049326.1	subclass B1 metallo-beta-lactamase NDM-1	CARBAPENEM
98202_COLI_SR13_shahinda_egypt_blood_XDR_24_02_20_BC04.fasta	BC04	contig_3	23852	24217	+	ble-MBL	1-366/366	===============	0/0	100.0	100.0	ncbi	NG_047559.1	bleomycin binding protein Ble-MBL	BLEOMYCIN
