# Supplementary material for: High-throughput screening of monoclonal antibodies against carbapenemases using a multiplex protein microarray platform
Source: Front Microbiol. 2025 Aug 26;16:1650094. doi: 10.3389/fmicb.2025.1650094 (PMC12418781; doi:10.3389/fmicb.2025.1650094)
Supplement: Supplementary File 4 — Resistance gene profiles of reference strains. This file contains the results of resistance gene identification using the ResFinder, Card and NCBI databases as implemented in the latest version of abricate. Whole-genome assemblies of all reference strains used in this study were screened to detect acquired antimicrobial resistance genes. For each isolate, detected resistance genes, sequence identity, coverage, and associated antibiotic classes are listed. These data provide a comprehensive overview of the genotypic resistance background of the strain panel used for assay development and validation. [file Data_Sheet_2.zip › 98224_COLI_SR35_shahinda_egypt_urine_XDR_24_02_20_BC15.tsv]

#NAME	BARCODE	SEQUENCE	START	END	STRAND	GENE	COVERAGE	COVERAGE_MAP	GAPS	%COVERAGE	%IDENTITY	DATABASE	ACCESSION	PRODUCT	RESISTANCE
98224_COLI_SR35_shahinda_egypt_urine_XDR_24_02_20_BC15.fasta	BC15	contig_2	1926518	1927651	+	blaEC-19	1-1134/1134	===============	0/0	100.0	97.71	ncbi	NG_049084.1	extended-spectrum class C beta-lactamase EC-19	CEPHALOSPORIN
98224_COLI_SR35_shahinda_egypt_urine_XDR_24_02_20_BC15.fasta	BC15	contig_2	2618368	2619165	+	blaOXA-244	1-798/798	===============	0/0	100.0	100.0	ncbi	NG_049539.1	OXA-48 family carbapenem-hydrolyzing class D beta-lactamase OXA-244	CARBAPENEM
98224_COLI_SR35_shahinda_egypt_urine_XDR_24_02_20_BC15.fasta	BC15	contig_2	2622856	2623653	+	blaOXA-244	1-798/798	===============	0/0	100.0	100.0	ncbi	NG_049539.1	OXA-48 family carbapenem-hydrolyzing class D beta-lactamase OXA-244	CARBAPENEM
98224_COLI_SR35_shahinda_egypt_urine_XDR_24_02_20_BC15.fasta	BC15	contig_3	1002	1475	-	dfrA14	1-474/474	===============	0/0	100.0	100.0	ncbi	NG_056035.1	trimethoprim-resistant dihydrofolate reductase DfrA14	TRIMETHOPRIM
98224_COLI_SR35_shahinda_egypt_urine_XDR_24_02_20_BC15.fasta	BC15	contig_3	8801	9457	+	qnrS1	1-657/657	===============	0/0	100.0	100.0	ncbi	NG_050543.1	quinolone resistance pentapeptide repeat protein QnrS1	QUINOLONE
98224_COLI_SR35_shahinda_egypt_urine_XDR_24_02_20_BC15.fasta	BC15	contig_3	11226	12086	+	blaTEM-176	1-861/861	===============	0/0	100.0	100.0	ncbi	NG_050215.1	class A beta-lactamase TEM-176	BETA-LACTAM
98224_COLI_SR35_shahinda_egypt_urine_XDR_24_02_20_BC15.fasta	BC15	contig_3	37156	37971	+	aph(3')-Ia	1-816/816	===============	0/0	100.0	100.0	ncbi	NG_056047.1	aminoglycoside O-phosphotransferase APH(3')-Ia	KANAMYCIN
98224_COLI_SR35_shahinda_egypt_urine_XDR_24_02_20_BC15.fasta	BC15	contig_3	43416	44615	+	tet(A)	1-1200/1200	===============	0/0	100.0	100.0	ncbi	NG_048153.1	tetracycline efflux MFS transporter Tet(A)	TETRACYCLINE
98224_COLI_SR35_shahinda_egypt_urine_XDR_24_02_20_BC15.fasta	BC15	contig_3	45215	46429	-	floR	1-1215/1215	===============	0/0	100.0	99.83	ncbi	NG_047866.1	chloramphenicol/florfenicol efflux MFS transporter FloR	CHLORAMPHENICOL;FLORFENICOL
98224_COLI_SR35_shahinda_egypt_urine_XDR_24_02_20_BC15.fasta	BC15	contig_5	16815	17675	+	aac(3)-IId	1-861/861	===============	0/0	100.0	100.0	ncbi	NG_047251.1	aminoglycoside N-acetyltransferase AAC(3)-IId	GENTAMICIN
98224_COLI_SR35_shahinda_egypt_urine_XDR_24_02_20_BC15.fasta	BC15	contig_5	23529	24368	-	sul1	1-840/840	===============	0/0	100.0	100.0	ncbi	NG_048082.1	sulfonamide-resistant dihydropteroate synthase Sul1	SULFONAMIDE
98224_COLI_SR35_shahinda_egypt_urine_XDR_24_02_20_BC15.fasta	BC15	contig_5	24915	25703	-	aadA5	1-789/789	===============	0/0	100.0	100.0	ncbi	NG_047357.1	ANT(3'')-Ia family aminoglycoside nucleotidyltransferase AadA5	STREPTOMYCIN
98224_COLI_SR35_shahinda_egypt_urine_XDR_24_02_20_BC15.fasta	BC15	contig_5	25834	26307	-	dfrA17	1-474/474	===============	0/0	100.0	99.79	ncbi	NG_047710.1	trimethoprim-resistant dihydrofolate reductase DfrA17	TRIMETHOPRIM
98224_COLI_SR35_shahinda_egypt_urine_XDR_24_02_20_BC15.fasta	BC15	contig_5	29863	31068	-	tet(B)	1-1206/1206	===============	0/0	100.0	100.0	ncbi	NG_048163.1	tetracycline efflux MFS transporter Tet(B)	TETRACYCLINE
98224_COLI_SR35_shahinda_egypt_urine_XDR_24_02_20_BC15.fasta	BC15	contig_5	75746	76606	+	blaTEM-1	1-861/861	===============	0/0	100.0	100.0	ncbi	NG_050145.1	broad-spectrum class A beta-lactamase TEM-1	BETA-LACTAM
98224_COLI_SR35_shahinda_egypt_urine_XDR_24_02_20_BC15.fasta	BC15	contig_5	84580	85395	+	sul2	1-816/816	===============	0/0	100.0	99.88	ncbi	NG_048118.1	sulfonamide-resistant dihydropteroate synthase Sul2	SULFONAMIDE
98224_COLI_SR35_shahinda_egypt_urine_XDR_24_02_20_BC15.fasta	BC15	contig_5	85457	86259	+	aph(3'')-Ib	2-804/804	===============	0/0	99.88	99.88	ncbi	NG_047413.1	aminoglycoside O-phosphotransferase APH(3'')-Ib	STREPTOMYCIN
98224_COLI_SR35_shahinda_egypt_urine_XDR_24_02_20_BC15.fasta	BC15	contig_5	86259	87095	+	aph(6)-Id	1-837/837	===============	0/0	100.0	100.0	ncbi	NG_047464.1	aminoglycoside O-phosphotransferase APH(6)-Id	STREPTOMYCIN
98224_COLI_SR35_shahinda_egypt_urine_XDR_24_02_20_BC15.fasta	BC15	contig_5	91060	91981	-	mph(A)	1-921/921	========/======	1/1	100.0	99.67	ncbi	NG_047986.1	Mph(A) family macrolide 2'-phosphotransferase	AZITHROMYCIN;ERYTHROMYCIN;SPIRAMYCIN;TELITHROMYCIN
98224_COLI_SR35_shahinda_egypt_urine_XDR_24_02_20_BC15.fasta	BC15	contig_5	93074	93949	+	blaCTX-M-15	1-876/876	===============	0/0	100.0	100.0	ncbi	NG_048935.1	extended-spectrum class A beta-lactamase CTX-M-15	CEPHALOSPORIN
