# Supplementary material for: High-throughput screening of monoclonal antibodies against carbapenemases using a multiplex protein microarray platform
Source: Front Microbiol. 2025 Aug 26;16:1650094. doi: 10.3389/fmicb.2025.1650094 (PMC12418781; doi:10.3389/fmicb.2025.1650094)
Supplement: Supplementary File 4 — Resistance gene profiles of reference strains. This file contains the results of resistance gene identification using the ResFinder, Card and NCBI databases as implemented in the latest version of abricate. Whole-genome assemblies of all reference strains used in this study were screened to detect acquired antimicrobial resistance genes. For each isolate, detected resistance genes, sequence identity, coverage, and associated antibiotic classes are listed. These data provide a comprehensive overview of the genotypic resistance background of the strain panel used for assay development and validation. [file Data_Sheet_2.zip › 98887_ACBA_CH_Nord2_R4_oxa23_24_09_10_SK1__BC24.tsv]

#NAME	BARCODE	SEQUENCE	START	END	STRAND	GENE	COVERAGE	COVERAGE_MAP	GAPS	%COVERAGE	%IDENTITY	DATABASE	ACCESSION	PRODUCT	RESISTANCE
98887_ACBA_CH_Nord2_R4_oxa23_24_09_10_SK1__BC24.fasta	BC24	contig_1	2249	2722	+	dfrA1	1-474/474	===============	0/0	100.0	100.0	ncbi	NG_047676.1	trimethoprim-resistant dihydrofolate reductase DfrA1	TRIMETHOPRIM
98887_ACBA_CH_Nord2_R4_oxa23_24_09_10_SK1__BC24.fasta	BC24	contig_1	2817	3341	+	sat2_fam	1-525/525	===============	0/0	100.0	100.0	ncbi	NG_048068.1	streptothricin N-acetyltransferase Sat2	STREPTOTHRICIN
98887_ACBA_CH_Nord2_R4_oxa23_24_09_10_SK1__BC24.fasta	BC24	contig_1	3399	4187	+	aadA1	1-789/789	===============	0/0	100.0	100.0	ncbi	NG_047327.1	ANT(3'')-Ia family aminoglycoside nucleotidyltransferase AadA1	STREPTOMYCIN
98887_ACBA_CH_Nord2_R4_oxa23_24_09_10_SK1__BC24.fasta	BC24	contig_1	714078	715229	+	blaADC-191	1-1152/1152	===============	0/0	100.0	100.0	ncbi	NG_064714.1	extended-spectrum class C beta-lactamase ADC-191	CEPHALOSPORIN
98887_ACBA_CH_Nord2_R4_oxa23_24_09_10_SK1__BC24.fasta	BC24	contig_1	1810353	1811141	-	aadA1	1-789/789	===============	0/0	100.0	100.0	ncbi	NG_047327.1	ANT(3'')-Ia family aminoglycoside nucleotidyltransferase AadA1	STREPTOMYCIN
98887_ACBA_CH_Nord2_R4_oxa23_24_09_10_SK1__BC24.fasta	BC24	contig_1	1811199	1811723	-	sat2_fam	1-525/525	===============	0/0	100.0	100.0	ncbi	NG_048068.1	streptothricin N-acetyltransferase Sat2	STREPTOTHRICIN
98887_ACBA_CH_Nord2_R4_oxa23_24_09_10_SK1__BC24.fasta	BC24	contig_1	1811818	1812291	-	dfrA1	1-474/474	===============	0/0	100.0	100.0	ncbi	NG_047676.1	trimethoprim-resistant dihydrofolate reductase DfrA1	TRIMETHOPRIM
98887_ACBA_CH_Nord2_R4_oxa23_24_09_10_SK1__BC24.fasta	BC24	contig_1	1814535	1815259	+	aph(6)-Id	113-837/837	..=============	0/0	86.62	100.0	ncbi	NG_047464.1	aminoglycoside O-phosphotransferase APH(6)-Id	STREPTOMYCIN
98887_ACBA_CH_Nord2_R4_oxa23_24_09_10_SK1__BC24.fasta	BC24	contig_1	1818632	1819837	+	tet(B)	1-1206/1206	===============	0/0	100.0	100.0	ncbi	NG_048161.1	tetracycline efflux MFS transporter Tet(B)	TETRACYCLINE
98887_ACBA_CH_Nord2_R4_oxa23_24_09_10_SK1__BC24.fasta	BC24	contig_1	1820452	1821267	-	sul2	1-816/816	===============	0/0	100.0	100.0	ncbi	NG_051852.1	sulfonamide-resistant dihydropteroate synthase Sul2	SULFONAMIDE
98887_ACBA_CH_Nord2_R4_oxa23_24_09_10_SK1__BC24.fasta	BC24	contig_1	1948415	1949236	+	blaOXA-23	1-822/822	===============	0/0	100.0	100.0	ncbi	NG_049525.1	OXA-23 family carbapenem-hydrolyzing class D beta-lactamase OXA-23	CARBAPENEM
98887_ACBA_CH_Nord2_R4_oxa23_24_09_10_SK1__BC24.fasta	BC24	contig_1	2105501	2106289	+	ant(3'')-IIa	1-789/789	===============	0/0	100.0	100.0	ncbi	NG_054646.1	aminoglycoside nucleotidyltransferase ANT(3'')-IIa	SPECTINOMYCIN;STREPTOMYCIN
98887_ACBA_CH_Nord2_R4_oxa23_24_09_10_SK1__BC24.fasta	BC24	contig_1	2176759	2177462	-	aph(3')-Ia	113-816/816	..=============	0/0	86.27	100.0	ncbi	NG_047431.1	aminoglycoside O-phosphotransferase APH(3')-Ia	KANAMYCIN
98887_ACBA_CH_Nord2_R4_oxa23_24_09_10_SK1__BC24.fasta	BC24	contig_1	2180007	2180471	+	aac(3)-Ia	1-465/465	===============	0/0	100.0	100.0	ncbi	NG_047234.1	aminoglycoside N-acetyltransferase AAC(3)-Ia	GENTAMICIN
98887_ACBA_CH_Nord2_R4_oxa23_24_09_10_SK1__BC24.fasta	BC24	contig_1	2181515	2182306	+	aadA1	1-792/792	===============	0/0	100.0	100.0	ncbi	NG_047324.1	ANT(3'')-Ia family aminoglycoside nucleotidyltransferase AadA1	STREPTOMYCIN
98887_ACBA_CH_Nord2_R4_oxa23_24_09_10_SK1__BC24.fasta	BC24	contig_1	2182811	2183650	+	sul1	1-840/840	===============	0/0	100.0	100.0	ncbi	NG_048082.1	sulfonamide-resistant dihydropteroate synthase Sul1	SULFONAMIDE
98887_ACBA_CH_Nord2_R4_oxa23_24_09_10_SK1__BC24.fasta	BC24	contig_1	2882615	2883436	-	blaOXA-23	1-822/822	===============	0/0	100.0	100.0	ncbi	NG_049525.1	OXA-23 family carbapenem-hydrolyzing class D beta-lactamase OXA-23	CARBAPENEM
98887_ACBA_CH_Nord2_R4_oxa23_24_09_10_SK1__BC24.fasta	BC24	contig_1	3707858	3708682	-	blaOXA-69	1-825/825	===============	0/0	100.0	100.0	ncbi	NG_049809.1	OXA-51 family carbapenem-hydrolyzing class D beta-lactamase OXA-69	CARBAPENEM
98887_ACBA_CH_Nord2_R4_oxa23_24_09_10_SK1__BC24.fasta	BC24	contig_3	1936	2715	+	aph(3')-VIa	1-780/780	===============	0/0	100.0	99.87	ncbi	NG_047448.1	aminoglycoside O-phosphotransferase APH(3')-VIa	AMIKACIN;KANAMYCIN
