# Supplementary material for: High-throughput screening of monoclonal antibodies against carbapenemases using a multiplex protein microarray platform
Source: Front Microbiol. 2025 Aug 26;16:1650094. doi: 10.3389/fmicb.2025.1650094 (PMC12418781; doi:10.3389/fmicb.2025.1650094)
Supplement: Supplementary File 4 — Resistance gene profiles of reference strains. This file contains the results of resistance gene identification using the ResFinder, Card and NCBI databases as implemented in the latest version of abricate. Whole-genome assemblies of all reference strains used in this study were screened to detect acquired antimicrobial resistance genes. For each isolate, detected resistance genes, sequence identity, coverage, and associated antibiotic classes are listed. These data provide a comprehensive overview of the genotypic resistance background of the strain panel used for assay development and validation. [file Data_Sheet_2.zip › 215753_KLEP_DD_CARB23_10M17371_KPC_2_13-11-07_BC14.tsv]

#NAME	BARCODE	SEQUENCE	START	END	STRAND	GENE	COVERAGE	COVERAGE_MAP	GAPS	%COVERAGE	%IDENTITY	DATABASE	ACCESSION	PRODUCT	RESISTANCE
215753_KLEP_DD_CARB23_10M17371_KPC_2_13-11-07_BC14.fasta	BC14	contig_1	1129458	1130318	-	blaSHV-158	1-861/861	===============	0/0	100.0	99.88	ncbi	NG_050033.1	class A beta-lactamase SHV-158	BETA-LACTAM
215753_KLEP_DD_CARB23_10M17371_KPC_2_13-11-07_BC14.fasta	BC14	contig_2	888008	888427	-	fosA6	1-420/420	===============	0/0	100.0	98.81	ncbi	NG_051497.1	fosfomycin resistance glutathione transferase FosA6	FOSFOMYCIN
215753_KLEP_DD_CARB23_10M17371_KPC_2_13-11-07_BC14.fasta	BC14	contig_2	2798759	2801911	-	oqxB	1-3153/3153	===============	0/0	100.0	100.0	ncbi	NG_048025.1	multidrug efflux RND transporter permease subunit OqxB	PHENICOL;QUINOLONE
215753_KLEP_DD_CARB23_10M17371_KPC_2_13-11-07_BC14.fasta	BC14	contig_2	2801935	2803110	-	oqxA	1-1176/1176	===============	0/0	100.0	100.0	ncbi	NG_048024.1	multidrug efflux RND transporter periplasmic adaptor subunit OqxA	PHENICOL;QUINOLONE
215753_KLEP_DD_CARB23_10M17371_KPC_2_13-11-07_BC14.fasta	BC14	contig_3	101980	102840	-	blaTEM-1	1-861/861	===============	0/0	100.0	99.77	ncbi	NG_050145.1	broad-spectrum class A beta-lactamase TEM-1	BETA-LACTAM
215753_KLEP_DD_CARB23_10M17371_KPC_2_13-11-07_BC14.fasta	BC14	contig_3	103540	104364	-	blaOXA-9	1-825/825	===============	0/0	100.0	99.88	ncbi	NG_049830.1	oxacillin-hydrolyzing class D beta-lactamase OXA-9	BETA-LACTAM
215753_KLEP_DD_CARB23_10M17371_KPC_2_13-11-07_BC14.fasta	BC14	contig_3	114026	114839	-	blaKPC-117	81-894/894	.==============	0/0	91.05	100.0	ncbi	NG_079892.1	inhibitor-resistant carbapenem-hydrolyzing class A beta-lactamase KPC-117	CARBAPENEM
215753_KLEP_DD_CARB23_10M17371_KPC_2_13-11-07_BC14.fasta	BC14	contig_5	5881	6435	-	aac(6')-Ib-AKT	1-555/555	===============	0/0	100.0	100.0	ncbi	NG_056043.1	AAC(6')-Ib family aminoglycoside 6'-N-acetyltransferase	AMIKACIN;KANAMYCIN;TOBRAMYCIN
