# Supplementary material for: High-throughput screening of monoclonal antibodies against carbapenemases using a multiplex protein microarray platform
Source: Front Microbiol. 2025 Aug 26;16:1650094. doi: 10.3389/fmicb.2025.1650094 (PMC12418781; doi:10.3389/fmicb.2025.1650094)
Supplement: Supplementary File 4 — Resistance gene profiles of reference strains. This file contains the results of resistance gene identification using the ResFinder, Card and NCBI databases as implemented in the latest version of abricate. Whole-genome assemblies of all reference strains used in this study were screened to detect acquired antimicrobial resistance genes. For each isolate, detected resistance genes, sequence identity, coverage, and associated antibiotic classes are listed. These data provide a comprehensive overview of the genotypic resistance background of the strain panel used for assay development and validation. [file Data_Sheet_2.zip › 215784_ACBA_DD_CARB128_ANR83918_VIM-2_13-11-07_BC01.tsv]

#NAME	BARCODE	SEQUENCE	START	END	STRAND	GENE	COVERAGE	COVERAGE_MAP	GAPS	%COVERAGE	%IDENTITY	DATABASE	ACCESSION	PRODUCT	RESISTANCE
215784_ACBA_DD_CARB128_ANR83918_VIM-2_13-11-07_BC01.fasta	BC01	contig_1	3058	3897	-	sul1	1-840/840	===============	0/0	100.0	100.0	ncbi	NG_048082.1	sulfonamide-resistant dihydropteroate synthase Sul1	SULFONAMIDE
215784_ACBA_DD_CARB128_ANR83918_VIM-2_13-11-07_BC01.fasta	BC01	contig_1	4407	4961	-	aac(6')-Ib4	1-555/555	===============	0/0	100.0	100.0	ncbi	NG_051844.1	aminoglycoside N-acetyltransferase AAC(6')-Ib4	GENTAMICIN
215784_ACBA_DD_CARB128_ANR83918_VIM-2_13-11-07_BC01.fasta	BC01	contig_1	5011	5811	-	blaVIM-2	1-801/801	===============	0/0	100.0	100.0	ncbi	NG_050347.1	subclass B1 metallo-beta-lactamase VIM-2	CARBAPENEM
215784_ACBA_DD_CARB128_ANR83918_VIM-2_13-11-07_BC01.fasta	BC01	contig_1	39304	40083	+	aph(3')-VI	1-780/780	===============	0/0	100.0	100.0	ncbi	NG_051730.1	APH(3')-VI family aminoglycoside O-phosphotransferase	AMIKACIN;KANAMYCIN
215784_ACBA_DD_CARB128_ANR83918_VIM-2_13-11-07_BC01.fasta	BC01	contig_10	614	1147	+	ant(2'')-Ia	1-534/534	===============	0/0	100.0	99.06	ncbi	NG_052432.1	aminoglycoside nucleotidyltransferase ANT(2'')-Ia	GENTAMICIN;KANAMYCIN;TOBRAMYCIN
215784_ACBA_DD_CARB128_ANR83918_VIM-2_13-11-07_BC01.fasta	BC01	contig_3	2574367	2575188	-	blaOXA-500	1-822/822	===============	0/0	100.0	99.88	ncbi	NG_049778.1	OXA-213 family carbapenem-hydrolyzing class D beta-lactamase OXA-500	CARBAPENEM
215784_ACBA_DD_CARB128_ANR83918_VIM-2_13-11-07_BC01.fasta	BC01	contig_3	3606111	3607262	+	blaADC-18	1-1152/1152	===============	0/0	100.0	99.91	ncbi	NG_048642.1	extended-spectrum class C beta-lactamase ADC-18	CEPHALOSPORIN
