# Supplementary material for: High-throughput screening of monoclonal antibodies against carbapenemases using a multiplex protein microarray platform
Source: Front Microbiol. 2025 Aug 26;16:1650094. doi: 10.3389/fmicb.2025.1650094 (PMC12418781; doi:10.3389/fmicb.2025.1650094)
Supplement: Supplementary File 4 — Resistance gene profiles of reference strains. This file contains the results of resistance gene identification using the ResFinder, Card and NCBI databases as implemented in the latest version of abricate. Whole-genome assemblies of all reference strains used in this study were screened to detect acquired antimicrobial resistance genes. For each isolate, detected resistance genes, sequence identity, coverage, and associated antibiotic classes are listed. These data provide a comprehensive overview of the genotypic resistance background of the strain panel used for assay development and validation. [file Data_Sheet_2.zip › 227121_AERO_RUB-002_RUBo_NRZ-00196_IMP-16_2014-01-31_BC01.tsv]

#NAME	BARCODE	SEQUENCE	START	END	STRAND	GENE	COVERAGE	COVERAGE_MAP	GAPS	%COVERAGE	%IDENTITY	DATABASE	ACCESSION	PRODUCT	RESISTANCE
227121_AERO_RUB-002_RUBo_NRZ-00196_IMP-16_2014-01-31_BC01.fasta	BC01	contig_6	940220	940693	+	dfrA17	1-474/474	===============	0/0	100.0	99.79	ncbi	NG_047710.1	trimethoprim-resistant dihydrofolate reductase DfrA17	TRIMETHOPRIM
227121_AERO_RUB-002_RUBo_NRZ-00196_IMP-16_2014-01-31_BC01.fasta	BC01	contig_6	940824	941612	+	aadA5	1-789/789	===============	0/0	100.0	100.0	ncbi	NG_047357.1	ANT(3'')-Ia family aminoglycoside nucleotidyltransferase AadA5	STREPTOMYCIN
227121_AERO_RUB-002_RUBo_NRZ-00196_IMP-16_2014-01-31_BC01.fasta	BC01	contig_6	942159	942998	+	sul1	1-840/840	===============	0/0	100.0	100.0	ncbi	NG_048082.1	sulfonamide-resistant dihydropteroate synthase Sul1	SULFONAMIDE
227121_AERO_RUB-002_RUBo_NRZ-00196_IMP-16_2014-01-31_BC01.fasta	BC01	contig_6	949620	950541	-	mph(A)	1-921/921	========/======	1/1	100.0	99.67	ncbi	NG_047986.1	Mph(A) family macrolide 2'-phosphotransferase	AZITHROMYCIN;ERYTHROMYCIN;SPIRAMYCIN;TELITHROMYCIN
227121_AERO_RUB-002_RUBo_NRZ-00196_IMP-16_2014-01-31_BC01.fasta	BC01	contig_6	954061	954921	-	aac(3)-IId	1-861/861	===============	0/0	100.0	100.0	ncbi	NG_047251.1	aminoglycoside N-acetyltransferase AAC(3)-IId	GENTAMICIN
227121_AERO_RUB-002_RUBo_NRZ-00196_IMP-16_2014-01-31_BC01.fasta	BC01	contig_6	985115	985975	-	blaTEM-1	1-861/861	===============	0/0	100.0	100.0	ncbi	NG_050145.1	broad-spectrum class A beta-lactamase TEM-1	BETA-LACTAM
227121_AERO_RUB-002_RUBo_NRZ-00196_IMP-16_2014-01-31_BC01.fasta	BC01	contig_6	1095142	1096017	+	blaCTX-M-24	1-876/876	===============	0/0	100.0	100.0	ncbi	NG_048973.1	extended-spectrum class A beta-lactamase CTX-M-24	CEPHALOSPORIN
227121_AERO_RUB-002_RUBo_NRZ-00196_IMP-16_2014-01-31_BC01.fasta	BC01	contig_6	2743764	2744897	-	blaEC-19	1-1134/1134	===============	0/0	100.0	97.62	ncbi	NG_049084.1	extended-spectrum class C beta-lactamase EC-19	CEPHALOSPORIN
227121_AERO_RUB-002_RUBo_NRZ-00196_IMP-16_2014-01-31_BC01.fasta	BC01	contig_6	2984227	2985024	-	blaOXA-48	1-798/798	===============	0/0	100.0	100.0	ncbi	NG_049762.1	OXA-48 family carbapenem-hydrolyzing class D beta-lactamase OXA-48	CARBAPENEM
