# Supplementary material for: High-throughput screening of monoclonal antibodies against carbapenemases using a multiplex protein microarray platform
Source: Front Microbiol. 2025 Aug 26;16:1650094. doi: 10.3389/fmicb.2025.1650094 (PMC12418781; doi:10.3389/fmicb.2025.1650094)
Supplement: Supplementary File 4 — Resistance gene profiles of reference strains. This file contains the results of resistance gene identification using the ResFinder, Card and NCBI databases as implemented in the latest version of abricate. Whole-genome assemblies of all reference strains used in this study were screened to detect acquired antimicrobial resistance genes. For each isolate, detected resistance genes, sequence identity, coverage, and associated antibiotic classes are listed. These data provide a comprehensive overview of the genotypic resistance background of the strain panel used for assay development and validation. [file Data_Sheet_2.zip › 227122_AERO_RUB-003_RUBo_NRZ-00638_IMP-7_2014-01-31_BC02.tsv]

#NAME	BARCODE	SEQUENCE	START	END	STRAND	GENE	COVERAGE	COVERAGE_MAP	GAPS	%COVERAGE	%IDENTITY	DATABASE	ACCESSION	PRODUCT	RESISTANCE
227122_AERO_RUB-003_RUBo_NRZ-00638_IMP-7_2014-01-31_BC02.fasta	BC02	contig_1	699084	702178	+	tmexD2	1-3095/3135	========/======	8/20	98.41	80.64	ncbi	NG_076648.1	multidrug efflux RND transporter permease subunit TMexD2	TIGECYCLINE
227122_AERO_RUB-003_RUBo_NRZ-00638_IMP-7_2014-01-31_BC02.fasta	BC02	contig_1	1204836	1205474	-	catB7	1-639/639	===============	0/0	100.0	98.59	ncbi	NG_047614.1	type B-4 chloramphenicol O-acetyltransferase CatB7	CHLORAMPHENICOL
227122_AERO_RUB-003_RUBo_NRZ-00638_IMP-7_2014-01-31_BC02.fasta	BC02	contig_1	1250456	1251631	+	cmx	1-1176/1176	===============	0/0	100.0	99.92	ncbi	NG_047664.1	chloramphenicol efflux MFS transporter Cmx	CHLORAMPHENICOL
227122_AERO_RUB-003_RUBo_NRZ-00638_IMP-7_2014-01-31_BC02.fasta	BC02	contig_1	1254791	1255642	-	sul1	1-852/852	===============	0/0	100.0	100.0	ncbi	NG_048083.1	sulfonamide-resistant dihydropteroate synthase Sul1	SULFONAMIDE
227122_AERO_RUB-003_RUBo_NRZ-00638_IMP-7_2014-01-31_BC02.fasta	BC02	contig_1	1259045	1260220	-	tet(G)	1-1176/1176	===============	0/0	100.0	100.0	ncbi	NG_051907.1	tetracycline efflux MFS transporter Tet(G)	TETRACYCLINE
227122_AERO_RUB-003_RUBo_NRZ-00638_IMP-7_2014-01-31_BC02.fasta	BC02	contig_1	1261136	1261972	-	aph(6)-Id	1-837/837	===============	0/0	100.0	100.0	ncbi	NG_047464.1	aminoglycoside O-phosphotransferase APH(6)-Id	STREPTOMYCIN
227122_AERO_RUB-003_RUBo_NRZ-00638_IMP-7_2014-01-31_BC02.fasta	BC02	contig_1	1261972	1262774	-	aph(3'')-Ib	2-804/804	===============	0/0	99.88	99.88	ncbi	NG_047413.1	aminoglycoside O-phosphotransferase APH(3'')-Ib	STREPTOMYCIN
227122_AERO_RUB-003_RUBo_NRZ-00638_IMP-7_2014-01-31_BC02.fasta	BC02	contig_1	1266632	1267846	-	floR2	1-1215/1215	===============	0/0	100.0	100.0	ncbi	NG_047875.1	chloramphenicol/florfenicol efflux MFS transporter FloR2	CHLORAMPHENICOL;FLORFENICOL
227122_AERO_RUB-003_RUBo_NRZ-00638_IMP-7_2014-01-31_BC02.fasta	BC02	contig_1	1269770	1270597	-	blaOXA-2	1-828/828	===============	0/0	100.0	100.0	ncbi	NG_049496.1	oxacillin-hydrolyzing class D beta-lactamase OXA-2	BETA-LACTAM
227122_AERO_RUB-003_RUBo_NRZ-00638_IMP-7_2014-01-31_BC02.fasta	BC02	contig_1	1270679	1271233	-	aac(6')-Ib4	1-555/555	===============	0/0	100.0	100.0	ncbi	NG_051844.1	aminoglycoside N-acetyltransferase AAC(6')-Ib4	GENTAMICIN
227122_AERO_RUB-003_RUBo_NRZ-00638_IMP-7_2014-01-31_BC02.fasta	BC02	contig_1	1271318	1271872	-	aac(6')-Ib-AKT	1-555/555	===============	0/0	100.0	99.82	ncbi	NG_052358.1	AAC(6')-Ib family aminoglycoside 6'-N-acetyltransferase	AMIKACIN;KANAMYCIN;TOBRAMYCIN
227122_AERO_RUB-003_RUBo_NRZ-00638_IMP-7_2014-01-31_BC02.fasta	BC02	contig_1	1272028	1272768	-	blaIMP-7	1-741/741	===============	0/0	100.0	100.0	ncbi	NG_049221.1	subclass B1 metallo-beta-lactamase IMP-7	CARBAPENEM
227122_AERO_RUB-003_RUBo_NRZ-00638_IMP-7_2014-01-31_BC02.fasta	BC02	contig_1	1273122	1273676	-	aac(6')-Ib-AKT	1-555/555	===============	0/0	100.0	100.0	ncbi	NG_052262.1	AAC(6')-Ib family aminoglycoside 6'-N-acetyltransferase	AMIKACIN;KANAMYCIN;TOBRAMYCIN
227122_AERO_RUB-003_RUBo_NRZ-00638_IMP-7_2014-01-31_BC02.fasta	BC02	contig_1	1779369	1779776	+	fosA_PA1129	1-408/408	===============	0/0	100.0	99.75	ncbi	NG_047883.1	FosA family fosfomycin resistance glutathione transferase	FOSFOMYCIN
227122_AERO_RUB-003_RUBo_NRZ-00638_IMP-7_2014-01-31_BC02.fasta	BC02	contig_1	5436026	5437248	+	blaPDC-374	1-1215/1215	========/======	1/8	100.0	98.77	ncbi	NG_065926.1	class C beta-lactamase PDC-374	CEPHALOSPORIN
227122_AERO_RUB-003_RUBo_NRZ-00638_IMP-7_2014-01-31_BC02.fasta	BC02	contig_1	5449562	5450368	-	aph(3')-IIb	1-807/807	===============	0/0	100.0	99.63	ncbi	NG_047424.1	aminoglycoside O-phosphotransferase APH(3')-IIb	KANAMYCIN
227122_AERO_RUB-003_RUBo_NRZ-00638_IMP-7_2014-01-31_BC02.fasta	BC02	contig_1	6327008	6327844	-	aph(6)-Id	1-837/837	===============	0/0	100.0	100.0	ncbi	NG_047464.1	aminoglycoside O-phosphotransferase APH(6)-Id	STREPTOMYCIN
227122_AERO_RUB-003_RUBo_NRZ-00638_IMP-7_2014-01-31_BC02.fasta	BC02	contig_1	6327844	6328646	-	aph(3'')-Ib	2-804/804	===============	0/0	99.88	99.88	ncbi	NG_047413.1	aminoglycoside O-phosphotransferase APH(3'')-Ib	STREPTOMYCIN
227122_AERO_RUB-003_RUBo_NRZ-00638_IMP-7_2014-01-31_BC02.fasta	BC02	contig_1	6333427	6334266	+	sul1	1-840/840	===============	0/0	100.0	100.0	ncbi	NG_048082.1	sulfonamide-resistant dihydropteroate synthase Sul1	SULFONAMIDE
227122_AERO_RUB-003_RUBo_NRZ-00638_IMP-7_2014-01-31_BC02.fasta	BC02	contig_1	6540038	6540826	-	blaOXA-846	1-789/789	===============	0/0	100.0	100.0	ncbi	NG_066519.1	OXA-50 family oxacillin-hydrolyzing class D beta-lactamase OXA-846	BETA-LACTAM
