# Supplementary material for: High-throughput screening of monoclonal antibodies against carbapenemases using a multiplex protein microarray platform
Source: Front Microbiol. 2025 Aug 26;16:1650094. doi: 10.3389/fmicb.2025.1650094 (PMC12418781; doi:10.3389/fmicb.2025.1650094)
Supplement: Supplementary File 4 — Resistance gene profiles of reference strains. This file contains the results of resistance gene identification using the ResFinder, Card and NCBI databases as implemented in the latest version of abricate. Whole-genome assemblies of all reference strains used in this study were screened to detect acquired antimicrobial resistance genes. For each isolate, detected resistance genes, sequence identity, coverage, and associated antibiotic classes are listed. These data provide a comprehensive overview of the genotypic resistance background of the strain panel used for assay development and validation. [file Data_Sheet_2.zip › 227130_CLOA_RUB-006_RUBo_NRZ-02680_IMP-14_2014-01-31_BC06.tsv]

#NAME	BARCODE	SEQUENCE	START	END	STRAND	GENE	COVERAGE	COVERAGE_MAP	GAPS	%COVERAGE	%IDENTITY	DATABASE	ACCESSION	PRODUCT	RESISTANCE
227130_CLOA_RUB-006_RUBo_NRZ-02680_IMP-14_2014-01-31_BC06.fasta	BC06	contig_1	42391	43131	+	blaIMP-14	1-741/741	===============	0/0	100.0	99.86	ncbi	NG_049177.1	subclass B1 metallo-beta-lactamase IMP-14	CARBAPENEM
227130_CLOA_RUB-006_RUBo_NRZ-02680_IMP-14_2014-01-31_BC06.fasta	BC06	contig_1	43285	43839	+	aac(6')-Ib4	1-555/555	===============	0/0	100.0	99.82	ncbi	NG_051844.1	aminoglycoside N-acetyltransferase AAC(6')-Ib4	GENTAMICIN
227130_CLOA_RUB-006_RUBo_NRZ-02680_IMP-14_2014-01-31_BC06.fasta	BC06	contig_2	2766746	2767891	-	blaACT-183	1-1146/1146	===============	0/0	100.0	99.91	ncbi	NG_242685.1	cephalosporin-hydrolyzing class C beta-lactamase ACT-183	CEPHALOSPORIN
227130_CLOA_RUB-006_RUBo_NRZ-02680_IMP-14_2014-01-31_BC06.fasta	BC06	contig_2	2921776	2922201	+	fosA	1-426/426	===============	0/0	100.0	97.18	ncbi	NG_050405.1	fosfomycin resistance glutathione transferase FosA	FOSFOMYCIN
