# Supplementary material for: High-throughput screening of monoclonal antibodies against carbapenemases using a multiplex protein microarray platform
Source: Front Microbiol. 2025 Aug 26;16:1650094. doi: 10.3389/fmicb.2025.1650094 (PMC12418781; doi:10.3389/fmicb.2025.1650094)
Supplement: Supplementary File 4 — Resistance gene profiles of reference strains. This file contains the results of resistance gene identification using the ResFinder, Card and NCBI databases as implemented in the latest version of abricate. Whole-genome assemblies of all reference strains used in this study were screened to detect acquired antimicrobial resistance genes. For each isolate, detected resistance genes, sequence identity, coverage, and associated antibiotic classes are listed. These data provide a comprehensive overview of the genotypic resistance background of the strain panel used for assay development and validation. [file Data_Sheet_2.zip › 238636_KLEO_DD_CARB206_ANR23393_VIM_1_14_06_11_BC07.tsv]

#NAME	BARCODE	SEQUENCE	START	END	STRAND	GENE	COVERAGE	COVERAGE_MAP	GAPS	%COVERAGE	%IDENTITY	DATABASE	ACCESSION	PRODUCT	RESISTANCE
238636_KLEO_DD_CARB206_ANR23393_VIM_1_14_06_11_BC07.fasta	BC07	contig_2	475550	476419	+	blaOXY-2-4	1-870/870	===============	0/0	100.0	100.0	ncbi	NG_049854.1	extended-spectrum class A beta-lactamase OXY-2-4	CEPHALOSPORIN
238636_KLEO_DD_CARB206_ANR23393_VIM_1_14_06_11_BC07.fasta	BC07	contig_2	1330572	1330983	-	fosA9	1-412/420	===============	0/0	98.1	81.8	ncbi	NG_076845.1	fosfomycin resistance glutathione transferase FosA9	FOSFOMYCIN
238636_KLEO_DD_CARB206_ANR23393_VIM_1_14_06_11_BC07.fasta	BC07	contig_2	5237257	5240409	-	oqxB9	1-3153/3153	===============	0/0	100.0	89.06	ncbi	NG_050458.1	multidrug efflux RND transporter permease subunit OqxB9	PHENICOL;QUINOLONE
238636_KLEO_DD_CARB206_ANR23393_VIM_1_14_06_11_BC07.fasta	BC07	contig_2	5240433	5241608	-	oqxA10	1-1176/1176	===============	0/0	100.0	85.12	ncbi	NG_050418.1	multidrug efflux RND transporter periplasmic adaptor subunit OqxA10	PHENICOL;QUINOLONE
238636_KLEO_DD_CARB206_ANR23393_VIM_1_14_06_11_BC07.fasta	BC07	contig_3	31219	32058	-	sul1	1-840/840	===============	0/0	100.0	100.0	ncbi	NG_048082.1	sulfonamide-resistant dihydropteroate synthase Sul1	SULFONAMIDE
238636_KLEO_DD_CARB206_ANR23393_VIM_1_14_06_11_BC07.fasta	BC07	contig_3	32523	33314	-	aadA1	1-792/792	===============	0/0	100.0	99.87	ncbi	NG_052230.1	ANT(3'')-Ia family aminoglycoside nucleotidyltransferase AadA1	STREPTOMYCIN
238636_KLEO_DD_CARB206_ANR23393_VIM_1_14_06_11_BC07.fasta	BC07	contig_3	33384	33938	-	aac(6')-Ib-G	1-555/555	===============	0/0	100.0	99.82	ncbi	NG_052361.1	AAC(6')-Ib family aminoglycoside 6'-N-acetyltransferase	GENTAMICIN
238636_KLEO_DD_CARB206_ANR23393_VIM_1_14_06_11_BC07.fasta	BC07	contig_3	34046	34846	-	blaVIM-1	1-801/801	===============	0/0	100.0	100.0	ncbi	NG_050336.1	subclass B1 metallo-beta-lactamase VIM-1	CARBAPENEM
238636_KLEO_DD_CARB206_ANR23393_VIM_1_14_06_11_BC07.fasta	BC07	contig_3	40879	41538	-	catA1	1-660/660	===============	0/0	100.0	99.85	ncbi	NG_047582.1	type A-1 chloramphenicol O-acetyltransferase	CHLORAMPHENICOL
238636_KLEO_DD_CARB206_ANR23393_VIM_1_14_06_11_BC07.fasta	BC07	contig_3	155032	156204	+	blaACC-1	1-1173/1173	===============	0/0	100.0	100.0	ncbi	NG_048588.1	cephalosporin-hydrolyzing class C beta-lactamase ACC-1	CEPHALOSPORIN
238636_KLEO_DD_CARB206_ANR23393_VIM_1_14_06_11_BC07.fasta	BC07	contig_3	167568	168419	-	sul1	1-852/852	===============	0/0	100.0	100.0	ncbi	NG_048083.1	sulfonamide-resistant dihydropteroate synthase Sul1	SULFONAMIDE
238636_KLEO_DD_CARB206_ANR23393_VIM_1_14_06_11_BC07.fasta	BC07	contig_3	169530	170366	-	aph(6)-Id	1-837/837	===============	0/0	100.0	100.0	ncbi	NG_047464.1	aminoglycoside O-phosphotransferase APH(6)-Id	STREPTOMYCIN
238636_KLEO_DD_CARB206_ANR23393_VIM_1_14_06_11_BC07.fasta	BC07	contig_3	170366	171168	-	aph(3'')-Ib	2-804/804	===============	0/0	99.88	100.0	ncbi	NG_047413.1	aminoglycoside O-phosphotransferase APH(3'')-Ib	STREPTOMYCIN
