# Supplementary material for: High-throughput screening of monoclonal antibodies against carbapenemases using a multiplex protein microarray platform
Source: Front Microbiol. 2025 Aug 26;16:1650094. doi: 10.3389/fmicb.2025.1650094 (PMC12418781; doi:10.3389/fmicb.2025.1650094)
Supplement: Supplementary File 4 — Resistance gene profiles of reference strains. This file contains the results of resistance gene identification using the ResFinder, Card and NCBI databases as implemented in the latest version of abricate. Whole-genome assemblies of all reference strains used in this study were screened to detect acquired antimicrobial resistance genes. For each isolate, detected resistance genes, sequence identity, coverage, and associated antibiotic classes are listed. These data provide a comprehensive overview of the genotypic resistance background of the strain panel used for assay development and validation. [file Data_Sheet_2.zip › 240608_COLI_CH_Nord1_R2_oxa48_14-07-10_BC08.tsv]

#NAME	BARCODE	SEQUENCE	START	END	STRAND	GENE	COVERAGE	COVERAGE_MAP	GAPS	%COVERAGE	%IDENTITY	DATABASE	ACCESSION	PRODUCT	RESISTANCE
240608_COLI_CH_Nord1_R2_oxa48_14-07-10_BC08.fasta	BC08	contig_5	398991	399788	+	blaOXA-48	1-798/798	===============	0/0	100.0	100.0	ncbi	NG_049762.1	OXA-48 family carbapenem-hydrolyzing class D beta-lactamase OXA-48	CARBAPENEM
240608_COLI_CH_Nord1_R2_oxa48_14-07-10_BC08.fasta	BC08	contig_5	639112	640245	+	blaEC-19	1-1134/1134	===============	0/0	100.0	97.62	ncbi	NG_049084.1	extended-spectrum class C beta-lactamase EC-19	CEPHALOSPORIN
240608_COLI_CH_Nord1_R2_oxa48_14-07-10_BC08.fasta	BC08	contig_5	2287962	2288837	-	blaCTX-M-24	1-876/876	===============	0/0	100.0	100.0	ncbi	NG_048973.1	extended-spectrum class A beta-lactamase CTX-M-24	CEPHALOSPORIN
240608_COLI_CH_Nord1_R2_oxa48_14-07-10_BC08.fasta	BC08	contig_5	2398004	2398864	+	blaTEM-1	1-861/861	===============	0/0	100.0	100.0	ncbi	NG_050145.1	broad-spectrum class A beta-lactamase TEM-1	BETA-LACTAM
240608_COLI_CH_Nord1_R2_oxa48_14-07-10_BC08.fasta	BC08	contig_5	2429058	2429918	+	aac(3)-IId	1-861/861	===============	0/0	100.0	100.0	ncbi	NG_047251.1	aminoglycoside N-acetyltransferase AAC(3)-IId	GENTAMICIN
240608_COLI_CH_Nord1_R2_oxa48_14-07-10_BC08.fasta	BC08	contig_5	2433438	2434359	+	mph(A)	1-921/921	========/======	1/1	100.0	99.67	ncbi	NG_047986.1	Mph(A) family macrolide 2'-phosphotransferase	AZITHROMYCIN;ERYTHROMYCIN;SPIRAMYCIN;TELITHROMYCIN
240608_COLI_CH_Nord1_R2_oxa48_14-07-10_BC08.fasta	BC08	contig_5	2440980	2441819	-	sul1	1-840/840	===============	0/0	100.0	100.0	ncbi	NG_048082.1	sulfonamide-resistant dihydropteroate synthase Sul1	SULFONAMIDE
240608_COLI_CH_Nord1_R2_oxa48_14-07-10_BC08.fasta	BC08	contig_5	2442366	2443154	-	aadA5	1-789/789	===============	0/0	100.0	100.0	ncbi	NG_047357.1	ANT(3'')-Ia family aminoglycoside nucleotidyltransferase AadA5	STREPTOMYCIN
240608_COLI_CH_Nord1_R2_oxa48_14-07-10_BC08.fasta	BC08	contig_5	2443285	2443758	-	dfrA17	1-474/474	===============	0/0	100.0	99.79	ncbi	NG_047710.1	trimethoprim-resistant dihydrofolate reductase DfrA17	TRIMETHOPRIM
