# Supplementary material for: High-throughput screening of monoclonal antibodies against carbapenemases using a multiplex protein microarray platform
Source: Front Microbiol. 2025 Aug 26;16:1650094. doi: 10.3389/fmicb.2025.1650094 (PMC12418781; doi:10.3389/fmicb.2025.1650094)
Supplement: Supplementary File 4 — Resistance gene profiles of reference strains. This file contains the results of resistance gene identification using the ResFinder, Card and NCBI databases as implemented in the latest version of abricate. Whole-genome assemblies of all reference strains used in this study were screened to detect acquired antimicrobial resistance genes. For each isolate, detected resistance genes, sequence identity, coverage, and associated antibiotic classes are listed. These data provide a comprehensive overview of the genotypic resistance background of the strain panel used for assay development and validation. [file Data_Sheet_2.zip › 240609_ACBA_CH_Nord2_R4_oxa23_14-07-10_BC01.tsv]

#NAME	BARCODE	SEQUENCE	START	END	STRAND	GENE	COVERAGE	COVERAGE_MAP	GAPS	%COVERAGE	%IDENTITY	DATABASE	ACCESSION	PRODUCT	RESISTANCE
240609_ACBA_CH_Nord2_R4_oxa23_14-07-10_BC01.fasta	BC01	contig_1	366909	368060	-	blaADC-191	1-1152/1152	===============	0/0	100.0	100.0	ncbi	NG_064714.1	extended-spectrum class C beta-lactamase ADC-191	CEPHALOSPORIN
240609_ACBA_CH_Nord2_R4_oxa23_14-07-10_BC01.fasta	BC01	contig_1	1077941	1078729	-	aadA1	1-789/789	===============	0/0	100.0	100.0	ncbi	NG_047327.1	ANT(3'')-Ia family aminoglycoside nucleotidyltransferase AadA1	STREPTOMYCIN
240609_ACBA_CH_Nord2_R4_oxa23_14-07-10_BC01.fasta	BC01	contig_1	1078787	1079311	-	sat2_fam	1-525/525	===============	0/0	100.0	100.0	ncbi	NG_048068.1	streptothricin N-acetyltransferase Sat2	STREPTOTHRICIN
240609_ACBA_CH_Nord2_R4_oxa23_14-07-10_BC01.fasta	BC01	contig_1	1079406	1079879	-	dfrA1	1-474/474	===============	0/0	100.0	100.0	ncbi	NG_047676.1	trimethoprim-resistant dihydrofolate reductase DfrA1	TRIMETHOPRIM
240609_ACBA_CH_Nord2_R4_oxa23_14-07-10_BC01.fasta	BC01	contig_1	1407426	1408250	+	blaOXA-69	1-825/825	===============	0/0	100.0	100.0	ncbi	NG_049809.1	OXA-51 family carbapenem-hydrolyzing class D beta-lactamase OXA-69	CARBAPENEM
240609_ACBA_CH_Nord2_R4_oxa23_14-07-10_BC01.fasta	BC01	contig_1	2232652	2233473	+	blaOXA-23	1-822/822	===============	0/0	100.0	100.0	ncbi	NG_049525.1	OXA-23 family carbapenem-hydrolyzing class D beta-lactamase OXA-23	CARBAPENEM
240609_ACBA_CH_Nord2_R4_oxa23_14-07-10_BC01.fasta	BC01	contig_1	2932423	2933262	-	sul1	1-840/840	===============	0/0	100.0	100.0	ncbi	NG_048082.1	sulfonamide-resistant dihydropteroate synthase Sul1	SULFONAMIDE
240609_ACBA_CH_Nord2_R4_oxa23_14-07-10_BC01.fasta	BC01	contig_1	2933767	2934558	-	aadA1	1-792/792	===============	0/0	100.0	100.0	ncbi	NG_047324.1	ANT(3'')-Ia family aminoglycoside nucleotidyltransferase AadA1	STREPTOMYCIN
240609_ACBA_CH_Nord2_R4_oxa23_14-07-10_BC01.fasta	BC01	contig_1	2935602	2936066	-	aac(3)-Ia	1-465/465	===============	0/0	100.0	100.0	ncbi	NG_047234.1	aminoglycoside N-acetyltransferase AAC(3)-Ia	GENTAMICIN
240609_ACBA_CH_Nord2_R4_oxa23_14-07-10_BC01.fasta	BC01	contig_1	2938611	2939312	+	aph(3')-Ia	113-816/816	.=======/======	1/2	86.03	99.72	ncbi	NG_047431.1	aminoglycoside O-phosphotransferase APH(3')-Ia	KANAMYCIN
240609_ACBA_CH_Nord2_R4_oxa23_14-07-10_BC01.fasta	BC01	contig_1	3009782	3010570	-	ant(3'')-IIa	1-789/789	===============	0/0	100.0	100.0	ncbi	NG_054646.1	aminoglycoside nucleotidyltransferase ANT(3'')-IIa	SPECTINOMYCIN;STREPTOMYCIN
240609_ACBA_CH_Nord2_R4_oxa23_14-07-10_BC01.fasta	BC01	contig_1	3166832	3167653	-	blaOXA-23	1-822/822	===============	0/0	100.0	100.0	ncbi	NG_049525.1	OXA-23 family carbapenem-hydrolyzing class D beta-lactamase OXA-23	CARBAPENEM
240609_ACBA_CH_Nord2_R4_oxa23_14-07-10_BC01.fasta	BC01	contig_1	3294796	3295611	+	sul2	1-816/816	===============	0/0	100.0	100.0	ncbi	NG_051852.1	sulfonamide-resistant dihydropteroate synthase Sul2	SULFONAMIDE
240609_ACBA_CH_Nord2_R4_oxa23_14-07-10_BC01.fasta	BC01	contig_1	3296226	3297431	-	tet(B)	1-1206/1206	===============	0/0	100.0	100.0	ncbi	NG_048161.1	tetracycline efflux MFS transporter Tet(B)	TETRACYCLINE
240609_ACBA_CH_Nord2_R4_oxa23_14-07-10_BC01.fasta	BC01	contig_1	3300804	3301528	-	aph(6)-Id	113-837/837	..=============	0/0	86.62	100.0	ncbi	NG_047464.1	aminoglycoside O-phosphotransferase APH(6)-Id	STREPTOMYCIN
240609_ACBA_CH_Nord2_R4_oxa23_14-07-10_BC01.fasta	BC01	contig_1	3303772	3304245	+	dfrA1	1-474/474	===============	0/0	100.0	100.0	ncbi	NG_047676.1	trimethoprim-resistant dihydrofolate reductase DfrA1	TRIMETHOPRIM
240609_ACBA_CH_Nord2_R4_oxa23_14-07-10_BC01.fasta	BC01	contig_1	3304340	3304864	+	sat2_fam	1-525/525	===============	0/0	100.0	100.0	ncbi	NG_048068.1	streptothricin N-acetyltransferase Sat2	STREPTOTHRICIN
240609_ACBA_CH_Nord2_R4_oxa23_14-07-10_BC01.fasta	BC01	contig_1	3304922	3305710	+	aadA1	1-789/789	===============	0/0	100.0	100.0	ncbi	NG_047327.1	ANT(3'')-Ia family aminoglycoside nucleotidyltransferase AadA1	STREPTOMYCIN
240609_ACBA_CH_Nord2_R4_oxa23_14-07-10_BC01.fasta	BC01	contig_4	5849	6628	-	aph(3')-VIa	1-780/780	===============	0/0	100.0	99.87	ncbi	NG_047448.1	aminoglycoside O-phosphotransferase APH(3')-VIa	AMIKACIN;KANAMYCIN
