# Supplementary material for: High-throughput screening of monoclonal antibodies against carbapenemases using a multiplex protein microarray platform
Source: Front Microbiol. 2025 Aug 26;16:1650094. doi: 10.3389/fmicb.2025.1650094 (PMC12418781; doi:10.3389/fmicb.2025.1650094)
Supplement: Supplementary File 4 — Resistance gene profiles of reference strains. This file contains the results of resistance gene identification using the ResFinder, Card and NCBI databases as implemented in the latest version of abricate. Whole-genome assemblies of all reference strains used in this study were screened to detect acquired antimicrobial resistance genes. For each isolate, detected resistance genes, sequence identity, coverage, and associated antibiotic classes are listed. These data provide a comprehensive overview of the genotypic resistance background of the strain panel used for assay development and validation. [file Data_Sheet_2.zip › 240611_06_ACBA_CH_Nord4-2_R32_NDM-1_2021-06-29.30012_6.chip_BC06.tsv]

#NAME	BARCODE	SEQUENCE	START	END	STRAND	GENE	COVERAGE	COVERAGE_MAP	GAPS	%COVERAGE	%IDENTITY	DATABASE	ACCESSION	PRODUCT	RESISTANCE
240611_06_ACBA_CH_Nord4-2_R32_NDM-1_2021-06-29.30012_6.chip_BC06.fasta	BC06	contig_1	1115	1894	-	aph(3')-VIa	1-780/780	===============	0/0	100.0	99.87	ncbi	NG_047448.1	aminoglycoside O-phosphotransferase APH(3')-VIa	AMIKACIN;KANAMYCIN
240611_06_ACBA_CH_Nord4-2_R32_NDM-1_2021-06-29.30012_6.chip_BC06.fasta	BC06	contig_1	50770	51549	-	aph(3')-VIa	1-780/780	===============	0/0	100.0	99.87	ncbi	NG_047448.1	aminoglycoside O-phosphotransferase APH(3')-VIa	AMIKACIN;KANAMYCIN
240611_06_ACBA_CH_Nord4-2_R32_NDM-1_2021-06-29.30012_6.chip_BC06.fasta	BC06	contig_2	1834737	1835552	+	aph(3')-Ia	1-816/816	===============	0/0	100.0	100.0	ncbi	NG_047431.1	aminoglycoside O-phosphotransferase APH(3')-Ia	KANAMYCIN
240611_06_ACBA_CH_Nord4-2_R32_NDM-1_2021-06-29.30012_6.chip_BC06.fasta	BC06	contig_2	1912373	1913161	-	ant(3'')-IIa	1-789/789	===============	0/0	100.0	100.0	ncbi	NG_054652.1	aminoglycoside nucleotidyltransferase ANT(3'')-IIa	SPECTINOMYCIN;STREPTOMYCIN
240611_06_ACBA_CH_Nord4-2_R32_NDM-1_2021-06-29.30012_6.chip_BC06.fasta	BC06	contig_2	1941208	1942020	+	blaNDM-1	1-813/813	===============	0/0	100.0	100.0	ncbi	NG_049326.1	subclass B1 metallo-beta-lactamase NDM-1	CARBAPENEM
240611_06_ACBA_CH_Nord4-2_R32_NDM-1_2021-06-29.30012_6.chip_BC06.fasta	BC06	contig_2	1942024	1942389	+	ble-MBL	1-366/366	===============	0/0	100.0	100.0	ncbi	NG_047559.1	bleomycin binding protein Ble-MBL	BLEOMYCIN
240611_06_ACBA_CH_Nord4-2_R32_NDM-1_2021-06-29.30012_6.chip_BC06.fasta	BC06	contig_2	3303011	3304162	-	blaADC-26	1-1152/1152	===============	0/0	100.0	99.91	ncbi	NG_048650.1	extended-spectrum class C beta-lactamase ADC-26	CEPHALOSPORIN
240611_06_ACBA_CH_Nord4-2_R32_NDM-1_2021-06-29.30012_6.chip_BC06.fasta	BC06	contig_2	4000659	4001483	-	blaOXA-64	1-825/825	===============	0/0	100.0	100.0	ncbi	NG_049804.1	OXA-51 family carbapenem-hydrolyzing class D beta-lactamase OXA-64	CARBAPENEM
240611_06_ACBA_CH_Nord4-2_R32_NDM-1_2021-06-29.30012_6.chip_BC06.fasta	BC06	contig_5	87666	88468	+	aph(3'')-Ib	2-804/804	===============	0/0	99.88	100.0	ncbi	NG_047413.1	aminoglycoside O-phosphotransferase APH(3'')-Ib	STREPTOMYCIN
240611_06_ACBA_CH_Nord4-2_R32_NDM-1_2021-06-29.30012_6.chip_BC06.fasta	BC06	contig_5	88468	89304	+	aph(6)-Id	1-837/837	===============	0/0	100.0	100.0	ncbi	NG_047464.1	aminoglycoside O-phosphotransferase APH(6)-Id	STREPTOMYCIN
240611_06_ACBA_CH_Nord4-2_R32_NDM-1_2021-06-29.30012_6.chip_BC06.fasta	BC06	contig_5	91917	92732	-	sul2	1-816/816	===============	0/0	100.0	100.0	ncbi	NG_051852.1	sulfonamide-resistant dihydropteroate synthase Sul2	SULFONAMIDE
240611_06_ACBA_CH_Nord4-2_R32_NDM-1_2021-06-29.30012_6.chip_BC06.fasta	BC06	contig_6	3699	4232	+	ant(2'')-Ia	1-534/534	===============	0/0	100.0	99.06	ncbi	NG_052432.1	aminoglycoside nucleotidyltransferase ANT(2'')-Ia	GENTAMICIN;KANAMYCIN;TOBRAMYCIN
240611_06_ACBA_CH_Nord4-2_R32_NDM-1_2021-06-29.30012_6.chip_BC06.fasta	BC06	contig_6	9777	10310	+	ant(2'')-Ia	1-534/534	===============	0/0	100.0	99.06	ncbi	NG_052432.1	aminoglycoside nucleotidyltransferase ANT(2'')-Ia	GENTAMICIN;KANAMYCIN;TOBRAMYCIN
