# Supplementary material for: High-throughput screening of monoclonal antibodies against carbapenemases using a multiplex protein microarray platform
Source: Front Microbiol. 2025 Aug 26;16:1650094. doi: 10.3389/fmicb.2025.1650094 (PMC12418781; doi:10.3389/fmicb.2025.1650094)
Supplement: Supplementary File 4 — Resistance gene profiles of reference strains. This file contains the results of resistance gene identification using the ResFinder, Card and NCBI databases as implemented in the latest version of abricate. Whole-genome assemblies of all reference strains used in this study were screened to detect acquired antimicrobial resistance genes. For each isolate, detected resistance genes, sequence identity, coverage, and associated antibiotic classes are listed. These data provide a comprehensive overview of the genotypic resistance background of the strain panel used for assay development and validation. [file Data_Sheet_2.zip › 240614_COLI_CH_Nord7_R72_IMP-1_14-07-10_BC03.tsv]

#NAME	BARCODE	SEQUENCE	START	END	STRAND	GENE	COVERAGE	COVERAGE_MAP	GAPS	%COVERAGE	%IDENTITY	DATABASE	ACCESSION	PRODUCT	RESISTANCE
240614_COLI_CH_Nord7_R72_IMP-1_14-07-10_BC03.fasta	BC03	contig_1	508709	509842	-	blaEC-19	1-1134/1134	===============	0/0	100.0	97.62	ncbi	NG_049084.1	extended-spectrum class C beta-lactamase EC-19	CEPHALOSPORIN
240614_COLI_CH_Nord7_R72_IMP-1_14-07-10_BC03.fasta	BC03	contig_1	732063	732717	+	catA1	6-660/660	===============	0/0	99.24	100.0	ncbi	NG_047586.1	type A-1 chloramphenicol O-acetyltransferase	CHLORAMPHENICOL
240614_COLI_CH_Nord7_R72_IMP-1_14-07-10_BC03.fasta	BC03	contig_1	734481	735341	+	blaTEM-1	1-861/861	===============	0/0	100.0	100.0	ncbi	NG_050145.1	broad-spectrum class A beta-lactamase TEM-1	BETA-LACTAM
240614_COLI_CH_Nord7_R72_IMP-1_14-07-10_BC03.fasta	BC03	contig_1	735821	737005	-	tet(D)	1-1185/1185	===============	0/0	100.0	99.92	ncbi	NG_048184.1	tetracycline efflux MFS transporter Tet(D)	TETRACYCLINE
240614_COLI_CH_Nord7_R72_IMP-1_14-07-10_BC03.fasta	BC03	contig_1	742332	743147	-	sul2	1-816/816	===============	0/0	100.0	100.0	ncbi	NG_051852.1	sulfonamide-resistant dihydropteroate synthase Sul2	SULFONAMIDE
240614_COLI_CH_Nord7_R72_IMP-1_14-07-10_BC03.fasta	BC03	contig_1	747811	748647	-	aph(6)-Id	1-837/837	===============	0/0	100.0	100.0	ncbi	NG_047464.1	aminoglycoside O-phosphotransferase APH(6)-Id	STREPTOMYCIN
240614_COLI_CH_Nord7_R72_IMP-1_14-07-10_BC03.fasta	BC03	contig_1	748647	749449	-	aph(3'')-Ib	2-804/804	===============	0/0	99.88	100.0	ncbi	NG_047413.1	aminoglycoside O-phosphotransferase APH(3'')-Ib	STREPTOMYCIN
240614_COLI_CH_Nord7_R72_IMP-1_14-07-10_BC03.fasta	BC03	contig_4	26077	26550	+	dfrA5	1-474/474	===============	0/0	100.0	100.0	ncbi	NG_051699.1	trimethoprim-resistant dihydrofolate reductase DfrA5	TRIMETHOPRIM
240614_COLI_CH_Nord7_R72_IMP-1_14-07-10_BC03.fasta	BC03	contig_4	27075	27914	+	sul1	1-840/840	===============	0/0	100.0	100.0	ncbi	NG_048082.1	sulfonamide-resistant dihydropteroate synthase Sul1	SULFONAMIDE
240614_COLI_CH_Nord7_R72_IMP-1_14-07-10_BC03.fasta	BC03	contig_4	29783	30643	+	blaTEM-1	1-861/861	===============	0/0	100.0	100.0	ncbi	NG_050145.1	broad-spectrum class A beta-lactamase TEM-1	BETA-LACTAM
240614_COLI_CH_Nord7_R72_IMP-1_14-07-10_BC03.fasta	BC03	contig_5	2360	3199	-	sul1	1-840/840	===============	0/0	100.0	100.0	ncbi	NG_048082.1	sulfonamide-resistant dihydropteroate synthase Sul1	SULFONAMIDE
240614_COLI_CH_Nord7_R72_IMP-1_14-07-10_BC03.fasta	BC03	contig_5	3779	4360	-	aac(6')-IIc	1-582/582	===============	0/0	100.0	100.0	ncbi	NG_047273.1	aminoglycoside N-acetyltransferase AAC(6')-IIc	GENTAMICIN;KANAMYCIN;TOBRAMYCIN
240614_COLI_CH_Nord7_R72_IMP-1_14-07-10_BC03.fasta	BC03	contig_5	4510	5250	-	blaIMP-1	1-741/741	===============	0/0	100.0	100.0	ncbi	NG_049172.1	subclass B1 metallo-beta-lactamase IMP-1	CARBAPENEM
240614_COLI_CH_Nord7_R72_IMP-1_14-07-10_BC03.fasta	BC03	contig_5	12119	12958	-	sul1	1-840/840	===============	0/0	100.0	100.0	ncbi	NG_048082.1	sulfonamide-resistant dihydropteroate synthase Sul1	SULFONAMIDE
