# Supplementary material for: High-throughput screening of monoclonal antibodies against carbapenemases using a multiplex protein microarray platform
Source: Front Microbiol. 2025 Aug 26;16:1650094. doi: 10.3389/fmicb.2025.1650094 (PMC12418781; doi:10.3389/fmicb.2025.1650094)
Supplement: Supplementary File 4 — Resistance gene profiles of reference strains. This file contains the results of resistance gene identification using the ResFinder, Card and NCBI databases as implemented in the latest version of abricate. Whole-genome assemblies of all reference strains used in this study were screened to detect acquired antimicrobial resistance genes. For each isolate, detected resistance genes, sequence identity, coverage, and associated antibiotic classes are listed. These data provide a comprehensive overview of the genotypic resistance background of the strain panel used for assay development and validation. [file Data_Sheet_2.zip › 240615_COLI_CH_Nord8_R82_KPC-2_14-07-10_BC06.tsv]

#NAME	BARCODE	SEQUENCE	START	END	STRAND	GENE	COVERAGE	COVERAGE_MAP	GAPS	%COVERAGE	%IDENTITY	DATABASE	ACCESSION	PRODUCT	RESISTANCE
240615_COLI_CH_Nord8_R82_KPC-2_14-07-10_BC06.fasta	BC06	contig_1	2742791	2743666	+	blaCTX-M-14	1-876/876	===============	0/0	100.0	100.0	ncbi	NG_048929.1	extended-spectrum class A beta-lactamase CTX-M-14	CEPHALOSPORIN
240615_COLI_CH_Nord8_R82_KPC-2_14-07-10_BC06.fasta	BC06	contig_1	3739622	3740755	+	blaEC-19	1-1134/1134	===============	0/0	100.0	99.12	ncbi	NG_049084.1	extended-spectrum class C beta-lactamase EC-19	CEPHALOSPORIN
240615_COLI_CH_Nord8_R82_KPC-2_14-07-10_BC06.fasta	BC06	contig_2	20566	21426	-	blaTEM-1	1-861/861	===============	0/0	100.0	99.77	ncbi	NG_050145.1	broad-spectrum class A beta-lactamase TEM-1	BETA-LACTAM
240615_COLI_CH_Nord8_R82_KPC-2_14-07-10_BC06.fasta	BC06	contig_2	22126	22950	-	blaOXA-9	1-825/825	===============	0/0	100.0	99.88	ncbi	NG_049830.1	oxacillin-hydrolyzing class D beta-lactamase OXA-9	BETA-LACTAM
240615_COLI_CH_Nord8_R82_KPC-2_14-07-10_BC06.fasta	BC06	contig_2	32610	33491	-	blaKPC-2	1-882/882	===============	0/0	100.0	100.0	ncbi	NG_049253.1	carbapenem-hydrolyzing class A beta-lactamase KPC-2	CARBAPENEM
240615_COLI_CH_Nord8_R82_KPC-2_14-07-10_BC06.fasta	BC06	contig_3	12542	13015	+	dfrA17	1-474/474	===============	0/0	100.0	99.79	ncbi	NG_047710.1	trimethoprim-resistant dihydrofolate reductase DfrA17	TRIMETHOPRIM
240615_COLI_CH_Nord8_R82_KPC-2_14-07-10_BC06.fasta	BC06	contig_3	13146	13934	+	aadA5	1-789/789	===============	0/0	100.0	100.0	ncbi	NG_047357.1	ANT(3'')-Ia family aminoglycoside nucleotidyltransferase AadA5	STREPTOMYCIN
240615_COLI_CH_Nord8_R82_KPC-2_14-07-10_BC06.fasta	BC06	contig_3	14481	15320	+	sul1	1-840/840	===============	0/0	100.0	99.88	ncbi	NG_048082.1	sulfonamide-resistant dihydropteroate synthase Sul1	SULFONAMIDE
240615_COLI_CH_Nord8_R82_KPC-2_14-07-10_BC06.fasta	BC06	contig_3	20616	21537	-	mph(A)	1-921/921	========/======	1/1	100.0	99.67	ncbi	NG_047986.1	Mph(A) family macrolide 2'-phosphotransferase	AZITHROMYCIN;ERYTHROMYCIN;SPIRAMYCIN;TELITHROMYCIN
240615_COLI_CH_Nord8_R82_KPC-2_14-07-10_BC06.fasta	BC06	contig_3	22907	23722	+	sul2	1-816/816	===============	0/0	100.0	100.0	ncbi	NG_051852.1	sulfonamide-resistant dihydropteroate synthase Sul2	SULFONAMIDE
240615_COLI_CH_Nord8_R82_KPC-2_14-07-10_BC06.fasta	BC06	contig_3	23784	24586	+	aph(3'')-Ib	2-804/804	===============	0/0	99.88	99.88	ncbi	NG_047413.1	aminoglycoside O-phosphotransferase APH(3'')-Ib	STREPTOMYCIN
240615_COLI_CH_Nord8_R82_KPC-2_14-07-10_BC06.fasta	BC06	contig_3	24586	25422	+	aph(6)-Id	1-837/837	===============	0/0	100.0	100.0	ncbi	NG_047466.1	aminoglycoside O-phosphotransferase APH(6)-Id	STREPTOMYCIN
240615_COLI_CH_Nord8_R82_KPC-2_14-07-10_BC06.fasta	BC06	contig_3	26476	27675	+	tet(A)	1-1200/1200	===============	0/0	100.0	100.0	ncbi	NG_048154.1	tetracycline efflux MFS transporter Tet(A)	TETRACYCLINE
