# Supplementary material for: High-throughput screening of monoclonal antibodies against carbapenemases using a multiplex protein microarray platform
Source: Front Microbiol. 2025 Aug 26;16:1650094. doi: 10.3389/fmicb.2025.1650094 (PMC12418781; doi:10.3389/fmicb.2025.1650094)
Supplement: Supplementary File 4 — Resistance gene profiles of reference strains. This file contains the results of resistance gene identification using the ResFinder, Card and NCBI databases as implemented in the latest version of abricate. Whole-genome assemblies of all reference strains used in this study were screened to detect acquired antimicrobial resistance genes. For each isolate, detected resistance genes, sequence identity, coverage, and associated antibiotic classes are listed. These data provide a comprehensive overview of the genotypic resistance background of the strain panel used for assay development and validation. [file Data_Sheet_2.zip › 240617_AERO_CH_Nord10_R196_IMP-1_14-07-10_BC04.tsv]

#NAME	BARCODE	SEQUENCE	START	END	STRAND	GENE	COVERAGE	COVERAGE_MAP	GAPS	%COVERAGE	%IDENTITY	DATABASE	ACCESSION	PRODUCT	RESISTANCE
240617_AERO_CH_Nord10_R196_IMP-1_14-07-10_BC04.fasta	BC04	contig_2	1061782	1062621	-	sul1	1-840/840	===============	0/0	100.0	100.0	ncbi	NG_048082.1	sulfonamide-resistant dihydropteroate synthase Sul1	SULFONAMIDE
240617_AERO_CH_Nord10_R196_IMP-1_14-07-10_BC04.fasta	BC04	contig_2	1063956	1064735	-	aph(3')-VIa	1-780/780	===============	0/0	100.0	100.0	ncbi	NG_047448.1	aminoglycoside O-phosphotransferase APH(3')-VIa	AMIKACIN;KANAMYCIN
240617_AERO_CH_Nord10_R196_IMP-1_14-07-10_BC04.fasta	BC04	contig_2	1066201	1066992	-	aadA1	1-792/792	===============	0/0	100.0	99.87	ncbi	NG_052266.1	ANT(3'')-Ia family aminoglycoside nucleotidyltransferase AadA1	STREPTOMYCIN
240617_AERO_CH_Nord10_R196_IMP-1_14-07-10_BC04.fasta	BC04	contig_2	1067062	1067616	-	aac(6')-31	1-555/555	===============	0/0	100.0	100.0	ncbi	NG_047265.1	aminoglycoside N-acetyltransferase AAC(6')-31	AMINOGLYCOSIDE
240617_AERO_CH_Nord10_R196_IMP-1_14-07-10_BC04.fasta	BC04	contig_2	1067764	1068504	-	blaIMP-1	1-741/741	===============	0/0	100.0	100.0	ncbi	NG_049172.1	subclass B1 metallo-beta-lactamase IMP-1	CARBAPENEM
240617_AERO_CH_Nord10_R196_IMP-1_14-07-10_BC04.fasta	BC04	contig_2	2511824	2513046	+	blaPDC-374	1-1215/1215	========/======	1/8	100.0	98.69	ncbi	NG_065926.1	class C beta-lactamase PDC-374	CEPHALOSPORIN
240617_AERO_CH_Nord10_R196_IMP-1_14-07-10_BC04.fasta	BC04	contig_2	2525373	2526179	-	aph(3')-IIb	1-807/807	===============	0/0	100.0	99.01	ncbi	NG_047424.1	aminoglycoside O-phosphotransferase APH(3')-IIb	KANAMYCIN
240617_AERO_CH_Nord10_R196_IMP-1_14-07-10_BC04.fasta	BC04	contig_2	3516463	3517251	-	blaOXA-1127	1-789/789	===============	0/0	100.0	100.0	ncbi	NG_081713.1	OXA-50 family oxacillin-hydrolyzing class D beta-lactamase OXA-1127	BETA-LACTAM
240617_AERO_CH_Nord10_R196_IMP-1_14-07-10_BC04.fasta	BC04	contig_2	4620179	4623273	+	tmexD2	1-3095/3135	========/======	8/20	98.41	80.74	ncbi	NG_076648.1	multidrug efflux RND transporter permease subunit TMexD2	TIGECYCLINE
240617_AERO_CH_Nord10_R196_IMP-1_14-07-10_BC04.fasta	BC04	contig_2	5158154	5158792	-	catB7	1-639/639	===============	0/0	100.0	98.44	ncbi	NG_047614.1	type B-4 chloramphenicol O-acetyltransferase CatB7	CHLORAMPHENICOL
240617_AERO_CH_Nord10_R196_IMP-1_14-07-10_BC04.fasta	BC04	contig_2	5707344	5707751	+	fosA_PA1129	1-408/408	===============	0/0	100.0	98.78	ncbi	NG_047883.1	FosA family fosfomycin resistance glutathione transferase	FOSFOMYCIN
