# Supplementary material for: High-throughput screening of monoclonal antibodies against carbapenemases using a multiplex protein microarray platform
Source: Front Microbiol. 2025 Aug 26;16:1650094. doi: 10.3389/fmicb.2025.1650094 (PMC12418781; doi:10.3389/fmicb.2025.1650094)
Supplement: Supplementary File 4 — Resistance gene profiles of reference strains. This file contains the results of resistance gene identification using the ResFinder, Card and NCBI databases as implemented in the latest version of abricate. Whole-genome assemblies of all reference strains used in this study were screened to detect acquired antimicrobial resistance genes. For each isolate, detected resistance genes, sequence identity, coverage, and associated antibiotic classes are listed. These data provide a comprehensive overview of the genotypic resistance background of the strain panel used for assay development and validation. [file Data_Sheet_2.zip › 240619_FREU_AT_BLabs1_BL77_VIM-OXA48_14-07-10_BC02.tsv]

#NAME	BARCODE	SEQUENCE	START	END	STRAND	GENE	COVERAGE	COVERAGE_MAP	GAPS	%COVERAGE	%IDENTITY	DATABASE	ACCESSION	PRODUCT	RESISTANCE
240619_FREU_AT_BLabs1_BL77_VIM-OXA48_14-07-10_BC02.fasta	BC02	contig_1	1214	1768	+	aac(6')-Ib-D181Y	1-555/555	===============	0/0	100.0	99.82	ncbi	NG_067946.1	AAC(6')-Ib family aminoglycoside 6'-N-acetyltransferase	AMIKACIN;KANAMYCIN;TOBRAMYCIN
240619_FREU_AT_BLabs1_BL77_VIM-OXA48_14-07-10_BC02.fasta	BC02	contig_1	1899	2729	+	blaOXA-1	1-831/831	===============	0/0	100.0	100.0	ncbi	NG_049392.1	oxacillin-hydrolyzing class D beta-lactamase OXA-1	CEPHALOSPORIN
240619_FREU_AT_BLabs1_BL77_VIM-OXA48_14-07-10_BC02.fasta	BC02	contig_1	2867	3499	+	catB3	1-633/633	===============	0/0	100.0	100.0	ncbi	NG_047604.1	type B-3 chloramphenicol O-acetyltransferase CatB3	CHLORAMPHENICOL
240619_FREU_AT_BLabs1_BL77_VIM-OXA48_14-07-10_BC02.fasta	BC02	contig_1	3584	4036	+	arr-3	1-453/453	===============	0/0	100.0	100.0	ncbi	NG_048581.1	NAD(+)--rifampin ADP-ribosyltransferase Arr-3	RIFAMYCIN
240619_FREU_AT_BLabs1_BL77_VIM-OXA48_14-07-10_BC02.fasta	BC02	contig_1	4600	5439	+	sul1	1-840/840	===============	0/0	100.0	100.0	ncbi	NG_048082.1	sulfonamide-resistant dihydropteroate synthase Sul1	SULFONAMIDE
240619_FREU_AT_BLabs1_BL77_VIM-OXA48_14-07-10_BC02.fasta	BC02	contig_1	164984	165786	+	aph(3'')-Ib	2-804/804	===============	0/0	99.88	100.0	ncbi	NG_047413.1	aminoglycoside O-phosphotransferase APH(3'')-Ib	STREPTOMYCIN
240619_FREU_AT_BLabs1_BL77_VIM-OXA48_14-07-10_BC02.fasta	BC02	contig_1	165786	166622	+	aph(6)-Id	1-837/837	===============	0/0	100.0	100.0	ncbi	NG_047464.1	aminoglycoside O-phosphotransferase APH(6)-Id	STREPTOMYCIN
240619_FREU_AT_BLabs1_BL77_VIM-OXA48_14-07-10_BC02.fasta	BC02	contig_1	167733	168584	+	sul1	1-852/852	===============	0/0	100.0	100.0	ncbi	NG_048083.1	sulfonamide-resistant dihydropteroate synthase Sul1	SULFONAMIDE
240619_FREU_AT_BLabs1_BL77_VIM-OXA48_14-07-10_BC02.fasta	BC02	contig_1	180515	181687	-	blaACC-1	1-1173/1173	===============	0/0	100.0	100.0	ncbi	NG_048588.1	cephalosporin-hydrolyzing class C beta-lactamase ACC-1	CEPHALOSPORIN
240619_FREU_AT_BLabs1_BL77_VIM-OXA48_14-07-10_BC02.fasta	BC02	contig_1	296384	297043	+	catA1	1-660/660	===============	0/0	100.0	99.85	ncbi	NG_047582.1	type A-1 chloramphenicol O-acetyltransferase	CHLORAMPHENICOL
240619_FREU_AT_BLabs1_BL77_VIM-OXA48_14-07-10_BC02.fasta	BC02	contig_1	304403	305203	+	blaVIM-1	1-801/801	===============	0/0	100.0	100.0	ncbi	NG_050336.1	subclass B1 metallo-beta-lactamase VIM-1	CARBAPENEM
240619_FREU_AT_BLabs1_BL77_VIM-OXA48_14-07-10_BC02.fasta	BC02	contig_1	305311	305865	+	aac(6')-Ib-G	1-555/555	===============	0/0	100.0	99.82	ncbi	NG_052361.1	AAC(6')-Ib family aminoglycoside 6'-N-acetyltransferase	GENTAMICIN
240619_FREU_AT_BLabs1_BL77_VIM-OXA48_14-07-10_BC02.fasta	BC02	contig_1	305935	306726	+	aadA1	1-792/792	===============	0/0	100.0	99.87	ncbi	NG_052230.1	ANT(3'')-Ia family aminoglycoside nucleotidyltransferase AadA1	STREPTOMYCIN
240619_FREU_AT_BLabs1_BL77_VIM-OXA48_14-07-10_BC02.fasta	BC02	contig_1	307191	308030	+	sul1	1-840/840	===============	0/0	100.0	100.0	ncbi	NG_048082.1	sulfonamide-resistant dihydropteroate synthase Sul1	SULFONAMIDE
240619_FREU_AT_BLabs1_BL77_VIM-OXA48_14-07-10_BC02.fasta	BC02	contig_2	1387	2041	+	qnrA1	1-657/657	========/======	2/2	99.7	99.54	ncbi	NG_050462.1	quinolone resistance pentapeptide repeat protein QnrA1	QUINOLONE
240619_FREU_AT_BLabs1_BL77_VIM-OXA48_14-07-10_BC02.fasta	BC02	contig_3	2074	2493	-	fosA5	1-420/420	===============	0/0	100.0	100.0	ncbi	NG_050409.1	fosfomycin resistance glutathione transferase FosA5	FOSFOMYCIN
240619_FREU_AT_BLabs1_BL77_VIM-OXA48_14-07-10_BC02.fasta	BC02	contig_3	129419	129973	+	aac(6')-Ib-D181Y	1-555/555	===============	0/0	100.0	99.82	ncbi	NG_067946.1	AAC(6')-Ib family aminoglycoside 6'-N-acetyltransferase	AMIKACIN;KANAMYCIN;TOBRAMYCIN
240619_FREU_AT_BLabs1_BL77_VIM-OXA48_14-07-10_BC02.fasta	BC02	contig_3	130104	130934	+	blaOXA-1	1-831/831	===============	0/0	100.0	100.0	ncbi	NG_049392.1	oxacillin-hydrolyzing class D beta-lactamase OXA-1	CEPHALOSPORIN
240619_FREU_AT_BLabs1_BL77_VIM-OXA48_14-07-10_BC02.fasta	BC02	contig_3	131072	131704	+	catB3	1-633/633	===============	0/0	100.0	100.0	ncbi	NG_047604.1	type B-3 chloramphenicol O-acetyltransferase CatB3	CHLORAMPHENICOL
240619_FREU_AT_BLabs1_BL77_VIM-OXA48_14-07-10_BC02.fasta	BC02	contig_3	131789	132241	+	arr-3	1-453/453	===============	0/0	100.0	100.0	ncbi	NG_048581.1	NAD(+)--rifampin ADP-ribosyltransferase Arr-3	RIFAMYCIN
240619_FREU_AT_BLabs1_BL77_VIM-OXA48_14-07-10_BC02.fasta	BC02	contig_3	132805	133644	+	sul1	1-840/840	===============	0/0	100.0	100.0	ncbi	NG_048082.1	sulfonamide-resistant dihydropteroate synthase Sul1	SULFONAMIDE
240619_FREU_AT_BLabs1_BL77_VIM-OXA48_14-07-10_BC02.fasta	BC02	contig_3	135846	136502	+	qnrA1	1-657/657	===============	0/0	100.0	99.85	ncbi	NG_050462.1	quinolone resistance pentapeptide repeat protein QnrA1	QUINOLONE
240619_FREU_AT_BLabs1_BL77_VIM-OXA48_14-07-10_BC02.fasta	BC02	contig_3	138154	138993	+	sul1	1-840/840	===============	0/0	100.0	100.0	ncbi	NG_048082.1	sulfonamide-resistant dihydropteroate synthase Sul1	SULFONAMIDE
240619_FREU_AT_BLabs1_BL77_VIM-OXA48_14-07-10_BC02.fasta	BC02	contig_4	3118039	3118461	-	fosA7.9	1-423/423	===============	0/0	100.0	100.0	ncbi	NG_080792.1	fosfomycin resistance glutathione transferase FosA7.9	FOSFOMYCIN
240619_FREU_AT_BLabs1_BL77_VIM-OXA48_14-07-10_BC02.fasta	BC02	contig_4	3312752	3313897	+	blaCMY-78	1-1146/1146	===============	0/0	100.0	100.0	ncbi	NG_048875.1	class C beta-lactamase CMY-78	CEPHALOSPORIN
240619_FREU_AT_BLabs1_BL77_VIM-OXA48_14-07-10_BC02.fasta	BC02	contig_6	2149	2946	+	blaOXA-48	1-798/798	===============	0/0	100.0	100.0	ncbi	NG_049762.1	OXA-48 family carbapenem-hydrolyzing class D beta-lactamase OXA-48	CARBAPENEM
