# Supplementary material for: High-throughput screening of monoclonal antibodies against carbapenemases using a multiplex protein microarray platform
Source: Front Microbiol. 2025 Aug 26;16:1650094. doi: 10.3389/fmicb.2025.1650094 (PMC12418781; doi:10.3389/fmicb.2025.1650094)
Supplement: Supplementary File 4 — Resistance gene profiles of reference strains. This file contains the results of resistance gene identification using the ResFinder, Card and NCBI databases as implemented in the latest version of abricate. Whole-genome assemblies of all reference strains used in this study were screened to detect acquired antimicrobial resistance genes. For each isolate, detected resistance genes, sequence identity, coverage, and associated antibiotic classes are listed. These data provide a comprehensive overview of the genotypic resistance background of the strain panel used for assay development and validation. [file Data_Sheet_2.zip › 240737_ACBA_CH_Nord15_R27_NDM-2_14-07-15_BC08.tsv]

#NAME	BARCODE	SEQUENCE	START	END	STRAND	GENE	COVERAGE	COVERAGE_MAP	GAPS	%COVERAGE	%IDENTITY	DATABASE	ACCESSION	PRODUCT	RESISTANCE
240737_ACBA_CH_Nord15_R27_NDM-2_14-07-15_BC08.fasta	BC08	contig_1	132728	133515	+	ant(3'')-IIa	2-789/789	===============	0/0	99.87	99.11	ncbi	NG_054648.1	aminoglycoside nucleotidyltransferase ANT(3'')-IIa	SPECTINOMYCIN;STREPTOMYCIN
240737_ACBA_CH_Nord15_R27_NDM-2_14-07-15_BC08.fasta	BC08	contig_1	1686394	1687218	-	blaOXA-70	1-825/825	===============	0/0	100.0	100.0	ncbi	NG_049811.1	OXA-51 family carbapenem-hydrolyzing class D beta-lactamase OXA-70	CARBAPENEM
240737_ACBA_CH_Nord15_R27_NDM-2_14-07-15_BC08.fasta	BC08	contig_1	2682867	2684018	+	blaADC-203	1-1152/1152	===============	0/0	100.0	100.0	ncbi	NG_066483.1	extended-spectrum class C beta-lactamase ADC-203	CEPHALOSPORIN
240737_ACBA_CH_Nord15_R27_NDM-2_14-07-15_BC08.fasta	BC08	contig_1	3696582	3697394	+	blaNDM-2	1-813/813	===============	0/0	100.0	100.0	ncbi	NG_049334.1	subclass B1 metallo-beta-lactamase NDM-2	CARBAPENEM
240737_ACBA_CH_Nord15_R27_NDM-2_14-07-15_BC08.fasta	BC08	contig_1	3697398	3697763	+	ble-MBL	1-366/366	===============	0/0	100.0	100.0	ncbi	NG_047559.1	bleomycin binding protein Ble-MBL	BLEOMYCIN
240737_ACBA_CH_Nord15_R27_NDM-2_14-07-15_BC08.fasta	BC08	contig_3	193	728	-	ant(2'')-Ia	1-534/534	========/======	1/2	100.0	98.69	ncbi	NG_052432.1	aminoglycoside nucleotidyltransferase ANT(2'')-Ia	GENTAMICIN;KANAMYCIN;TOBRAMYCIN
240737_ACBA_CH_Nord15_R27_NDM-2_14-07-15_BC08.fasta	BC08	contig_3	6273	6806	-	ant(2'')-Ia	1-534/534	===============	0/0	100.0	99.06	ncbi	NG_052432.1	aminoglycoside nucleotidyltransferase ANT(2'')-Ia	GENTAMICIN;KANAMYCIN;TOBRAMYCIN
240737_ACBA_CH_Nord15_R27_NDM-2_14-07-15_BC08.fasta	BC08	contig_4	140783	141598	+	sul2	1-816/816	===============	0/0	100.0	100.0	ncbi	NG_051852.1	sulfonamide-resistant dihydropteroate synthase Sul2	SULFONAMIDE
240737_ACBA_CH_Nord15_R27_NDM-2_14-07-15_BC08.fasta	BC08	contig_4	142213	143418	-	tet(B)	1-1206/1206	===============	0/0	100.0	100.0	ncbi	NG_048161.1	tetracycline efflux MFS transporter Tet(B)	TETRACYCLINE
240737_ACBA_CH_Nord15_R27_NDM-2_14-07-15_BC08.fasta	BC08	contig_4	146791	147627	-	aph(6)-Id	1-837/837	===============	0/0	100.0	100.0	ncbi	NG_047464.1	aminoglycoside O-phosphotransferase APH(6)-Id	STREPTOMYCIN
240737_ACBA_CH_Nord15_R27_NDM-2_14-07-15_BC08.fasta	BC08	contig_4	147627	148429	-	aph(3'')-Ib	2-804/804	===============	0/0	99.88	100.0	ncbi	NG_047413.1	aminoglycoside O-phosphotransferase APH(3'')-Ib	STREPTOMYCIN
240737_ACBA_CH_Nord15_R27_NDM-2_14-07-15_BC08.fasta	BC08	contig_6	33581	34359	-	aph(3')-VIa	1-780/780	========/======	1/1	99.87	99.74	ncbi	NG_047448.1	aminoglycoside O-phosphotransferase APH(3')-VIa	AMIKACIN;KANAMYCIN
