# Supplementary material for: High-throughput screening of monoclonal antibodies against carbapenemases using a multiplex protein microarray platform
Source: Front Microbiol. 2025 Aug 26;16:1650094. doi: 10.3389/fmicb.2025.1650094 (PMC12418781; doi:10.3389/fmicb.2025.1650094)
Supplement: Supplementary File 4 — Resistance gene profiles of reference strains. This file contains the results of resistance gene identification using the ResFinder, Card and NCBI databases as implemented in the latest version of abricate. Whole-genome assemblies of all reference strains used in this study were screened to detect acquired antimicrobial resistance genes. For each isolate, detected resistance genes, sequence identity, coverage, and associated antibiotic classes are listed. These data provide a comprehensive overview of the genotypic resistance background of the strain panel used for assay development and validation. [file Data_Sheet_2.zip › 240738_XYLO_CH_Nord16_R65_VIM-2_14-07-15_BC09.tsv]

#NAME	BARCODE	SEQUENCE	START	END	STRAND	GENE	COVERAGE	COVERAGE_MAP	GAPS	%COVERAGE	%IDENTITY	DATABASE	ACCESSION	PRODUCT	RESISTANCE
240738_XYLO_CH_Nord16_R65_VIM-2_14-07-15_BC09.fasta	BC09	contig_1	706375	707211	-	aph(6)-Id	1-837/837	===============	0/0	100.0	100.0	ncbi	NG_047464.1	aminoglycoside O-phosphotransferase APH(6)-Id	STREPTOMYCIN
240738_XYLO_CH_Nord16_R65_VIM-2_14-07-15_BC09.fasta	BC09	contig_1	707211	708013	-	aph(3'')-Ib	2-804/804	===============	0/0	99.88	100.0	ncbi	NG_047413.1	aminoglycoside O-phosphotransferase APH(3'')-Ib	STREPTOMYCIN
240738_XYLO_CH_Nord16_R65_VIM-2_14-07-15_BC09.fasta	BC09	contig_2	1	700	-	sul1	1-700/828	=============..	0/0	84.54	100.0	ncbi	NG_048089.1	sulfonamide-resistant dihydropteroate synthase Sul1	SULFONAMIDE
240738_XYLO_CH_Nord16_R65_VIM-2_14-07-15_BC09.fasta	BC09	contig_2	1165	1956	-	aadA1	1-792/792	===============	0/0	100.0	99.87	ncbi	NG_052230.1	ANT(3'')-Ia family aminoglycoside nucleotidyltransferase AadA1	STREPTOMYCIN
240738_XYLO_CH_Nord16_R65_VIM-2_14-07-15_BC09.fasta	BC09	contig_2	2073	2867	-	aph(3')-XV	1-795/795	===============	0/0	100.0	100.0	ncbi	NG_047455.1	aminoglycoside O-phosphotransferase APH(3')-XV	AMIKACIN;KANAMYCIN
240738_XYLO_CH_Nord16_R65_VIM-2_14-07-15_BC09.fasta	BC09	contig_2	2938	3492	-	aac(6')-Ib-G	1-555/555	===============	0/0	100.0	99.82	ncbi	NG_052361.1	AAC(6')-Ib family aminoglycoside 6'-N-acetyltransferase	GENTAMICIN
240738_XYLO_CH_Nord16_R65_VIM-2_14-07-15_BC09.fasta	BC09	contig_2	3600	4400	-	blaVIM-1	1-801/801	===============	0/0	100.0	100.0	ncbi	NG_050336.1	subclass B1 metallo-beta-lactamase VIM-1	CARBAPENEM
