# Supplementary material for: High-throughput screening of monoclonal antibodies against carbapenemases using a multiplex protein microarray platform
Source: Front Microbiol. 2025 Aug 26;16:1650094. doi: 10.3389/fmicb.2025.1650094 (PMC12418781; doi:10.3389/fmicb.2025.1650094)
Supplement: Supplementary File 4 — Resistance gene profiles of reference strains. This file contains the results of resistance gene identification using the ResFinder, Card and NCBI databases as implemented in the latest version of abricate. Whole-genome assemblies of all reference strains used in this study were screened to detect acquired antimicrobial resistance genes. For each isolate, detected resistance genes, sequence identity, coverage, and associated antibiotic classes are listed. These data provide a comprehensive overview of the genotypic resistance background of the strain panel used for assay development and validation. [file Data_Sheet_2.zip › 240742_ACBA_CH_Nord20_R188_GES-11_14-07-15_BC13.tsv]

#NAME	BARCODE	SEQUENCE	START	END	STRAND	GENE	COVERAGE	COVERAGE_MAP	GAPS	%COVERAGE	%IDENTITY	DATABASE	ACCESSION	PRODUCT	RESISTANCE
240742_ACBA_CH_Nord20_R188_GES-11_14-07-15_BC13.fasta	BC13	contig_1	700863	701651	-	ant(3'')-IIa	1-789/789	===============	0/0	100.0	99.49	ncbi	NG_054646.1	aminoglycoside nucleotidyltransferase ANT(3'')-IIa	SPECTINOMYCIN;STREPTOMYCIN
240742_ACBA_CH_Nord20_R188_GES-11_14-07-15_BC13.fasta	BC13	contig_1	1983278	1984429	-	blaADC-117	1-1152/1152	===============	0/0	100.0	100.0	ncbi	NG_064676.1	extended-spectrum class C beta-lactamase ADC-117	CEPHALOSPORIN
240742_ACBA_CH_Nord20_R188_GES-11_14-07-15_BC13.fasta	BC13	contig_1	2931175	2931999	+	blaOXA-699	1-825/825	===============	0/0	100.0	99.88	ncbi	NG_062321.1	OXA-51 family carbapenem-hydrolyzing class D beta-lactamase OXA-699	CARBAPENEM
240742_ACBA_CH_Nord20_R188_GES-11_14-07-15_BC13.fasta	BC13	contig_2	37934	38773	-	sul1	1-840/840	===============	0/0	100.0	100.0	ncbi	NG_048082.1	sulfonamide-resistant dihydropteroate synthase Sul1	SULFONAMIDE
240742_ACBA_CH_Nord20_R188_GES-11_14-07-15_BC13.fasta	BC13	contig_2	39344	39817	-	dfrA7	1-474/474	===============	0/0	100.0	100.0	ncbi	NG_047737.1	trimethoprim-resistant dihydrofolate reductase DfrA7	TRIMETHOPRIM
240742_ACBA_CH_Nord20_R188_GES-11_14-07-15_BC13.fasta	BC13	contig_2	39899	40453	-	aac(6')-Ib-AKT	1-555/555	===============	0/0	100.0	99.64	ncbi	NG_052358.1	AAC(6')-Ib family aminoglycoside 6'-N-acetyltransferase	AMIKACIN;KANAMYCIN;TOBRAMYCIN
240742_ACBA_CH_Nord20_R188_GES-11_14-07-15_BC13.fasta	BC13	contig_2	40591	41454	-	blaGES-11	1-864/864	===============	0/0	100.0	100.0	ncbi	NG_049113.1	extended-spectrum class A beta-lactamase GES-11	CEPHALOSPORIN
240742_ACBA_CH_Nord20_R188_GES-11_14-07-15_BC13.fasta	BC13	contig_2	45927	46748	-	blaOXA-23	1-822/822	===============	0/0	100.0	100.0	ncbi	NG_049525.1	OXA-23 family carbapenem-hydrolyzing class D beta-lactamase OXA-23	CARBAPENEM
240742_ACBA_CH_Nord20_R188_GES-11_14-07-15_BC13.fasta	BC13	contig_2	60057	60836	+	aph(3')-VIa	1-780/780	===============	0/0	100.0	99.87	ncbi	NG_047448.1	aminoglycoside O-phosphotransferase APH(3')-VIa	AMIKACIN;KANAMYCIN
