# Supplementary material for: High-throughput screening of monoclonal antibodies against carbapenemases using a multiplex protein microarray platform
Source: Front Microbiol. 2025 Aug 26;16:1650094. doi: 10.3389/fmicb.2025.1650094 (PMC12418781; doi:10.3389/fmicb.2025.1650094)
Supplement: Supplementary File 4 — Resistance gene profiles of reference strains. This file contains the results of resistance gene identification using the ResFinder, Card and NCBI databases as implemented in the latest version of abricate. Whole-genome assemblies of all reference strains used in this study were screened to detect acquired antimicrobial resistance genes. For each isolate, detected resistance genes, sequence identity, coverage, and associated antibiotic classes are listed. These data provide a comprehensive overview of the genotypic resistance background of the strain panel used for assay development and validation. [file Data_Sheet_2.zip › 240748_KLEP_CH_Nord26_R297_KPC-2_14-07-15_BC18.tsv]

#NAME	BARCODE	SEQUENCE	START	END	STRAND	GENE	COVERAGE	COVERAGE_MAP	GAPS	%COVERAGE	%IDENTITY	DATABASE	ACCESSION	PRODUCT	RESISTANCE
240748_KLEP_CH_Nord26_R297_KPC-2_14-07-15_BC18.fasta	BC18	contig_1	57739	58575	-	aph(6)-Id	1-837/837	===============	0/0	100.0	100.0	ncbi	NG_047464.1	aminoglycoside O-phosphotransferase APH(6)-Id	STREPTOMYCIN
240748_KLEP_CH_Nord26_R297_KPC-2_14-07-15_BC18.fasta	BC18	contig_1	58575	59377	-	aph(3'')-Ib	2-804/804	===============	0/0	99.88	100.0	ncbi	NG_047413.1	aminoglycoside O-phosphotransferase APH(3'')-Ib	STREPTOMYCIN
240748_KLEP_CH_Nord26_R297_KPC-2_14-07-15_BC18.fasta	BC18	contig_1	61152	61721	-	dfrA19	1-570/570	===============	0/0	100.0	100.0	ncbi	NG_050403.1	trimethoprim-resistant dihydrofolate reductase DfrA19	TRIMETHOPRIM
240748_KLEP_CH_Nord26_R297_KPC-2_14-07-15_BC18.fasta	BC18	contig_1	64433	65272	-	sul1	1-840/840	===============	0/0	100.0	100.0	ncbi	NG_048082.1	sulfonamide-resistant dihydropteroate synthase Sul1	SULFONAMIDE
240748_KLEP_CH_Nord26_R297_KPC-2_14-07-15_BC18.fasta	BC18	contig_1	65763	66407	+	qnrB2	1-645/645	===============	0/0	100.0	100.0	ncbi	NG_050480.1	quinolone resistance pentapeptide repeat protein QnrB2	QUINOLONE
240748_KLEP_CH_Nord26_R297_KPC-2_14-07-15_BC18.fasta	BC18	contig_1	67552	68473	+	mph(A)	1-921/921	========/======	1/1	100.0	99.67	ncbi	NG_047986.1	Mph(A) family macrolide 2'-phosphotransferase	AZITHROMYCIN;ERYTHROMYCIN;SPIRAMYCIN;TELITHROMYCIN
240748_KLEP_CH_Nord26_R297_KPC-2_14-07-15_BC18.fasta	BC18	contig_1	73768	74607	-	sul1	1-840/840	===============	0/0	100.0	100.0	ncbi	NG_048082.1	sulfonamide-resistant dihydropteroate synthase Sul1	SULFONAMIDE
240748_KLEP_CH_Nord26_R297_KPC-2_14-07-15_BC18.fasta	BC18	contig_1	75171	75623	-	arr-3	1-453/453	===============	0/0	100.0	100.0	ncbi	NG_048581.1	NAD(+)--rifampin ADP-ribosyltransferase Arr-3	RIFAMYCIN
240748_KLEP_CH_Nord26_R297_KPC-2_14-07-15_BC18.fasta	BC18	contig_1	75708	76340	-	catB3	1-633/633	===============	0/0	100.0	100.0	ncbi	NG_047604.1	type B-3 chloramphenicol O-acetyltransferase CatB3	CHLORAMPHENICOL
240748_KLEP_CH_Nord26_R297_KPC-2_14-07-15_BC18.fasta	BC18	contig_1	76478	77308	-	blaOXA-1	1-831/831	===============	0/0	100.0	100.0	ncbi	NG_049392.1	oxacillin-hydrolyzing class D beta-lactamase OXA-1	CEPHALOSPORIN
240748_KLEP_CH_Nord26_R297_KPC-2_14-07-15_BC18.fasta	BC18	contig_1	77439	77993	-	aac(6')-Ib-cr5	1-555/555	===============	0/0	100.0	100.0	ncbi	NG_051711.1	fluoroquinolone-acetylating aminoglycoside 6'-N-acetyltransferase AAC(6')-Ib-cr5	AMIKACIN;KANAMYCIN;QUINOLONE;TOBRAMYCIN
240748_KLEP_CH_Nord26_R297_KPC-2_14-07-15_BC18.fasta	BC18	contig_1	80293	81153	+	aac(3)-IId	1-861/861	===============	0/0	100.0	100.0	ncbi	NG_047251.1	aminoglycoside N-acetyltransferase AAC(3)-IId	GENTAMICIN
240748_KLEP_CH_Nord26_R297_KPC-2_14-07-15_BC18.fasta	BC18	contig_1	86125	86985	+	blaTEM-1	1-861/861	===============	0/0	100.0	100.0	ncbi	NG_050145.1	broad-spectrum class A beta-lactamase TEM-1	BETA-LACTAM
240748_KLEP_CH_Nord26_R297_KPC-2_14-07-15_BC18.fasta	BC18	contig_1	87244	88125	+	blaKPC-2	1-882/882	===============	0/0	100.0	100.0	ncbi	NG_049253.1	carbapenem-hydrolyzing class A beta-lactamase KPC-2	CARBAPENEM
240748_KLEP_CH_Nord26_R297_KPC-2_14-07-15_BC18.fasta	BC18	contig_3	1498210	1499070	-	blaOKP-A-8	1-861/861	===============	0/0	100.0	99.77	ncbi	NG_049368.1	broad-spectrum class A beta-lactamase OKP-A-8	BETA-LACTAM
240748_KLEP_CH_Nord26_R297_KPC-2_14-07-15_BC18.fasta	BC18	contig_3	3052334	3053509	+	oqxA10	1-1176/1176	===============	0/0	100.0	94.39	ncbi	NG_050418.1	multidrug efflux RND transporter periplasmic adaptor subunit OqxA10	PHENICOL;QUINOLONE
240748_KLEP_CH_Nord26_R297_KPC-2_14-07-15_BC18.fasta	BC18	contig_3	3053533	3056685	+	oqxB11	1-3153/3153	===============	0/0	100.0	95.59	ncbi	NG_050429.1	multidrug efflux RND transporter permease subunit OqxB11	PHENICOL;QUINOLONE
240748_KLEP_CH_Nord26_R297_KPC-2_14-07-15_BC18.fasta	BC18	contig_3	4891966	4892385	+	fosA5_fam	1-420/420	===============	0/0	100.0	94.76	ncbi	NG_047881.1	FosA5 family fosfomycin resistance glutathione transferase	FOSFOMYCIN
