# Supplementary material for: High-throughput screening of monoclonal antibodies against carbapenemases using a multiplex protein microarray platform
Source: Front Microbiol. 2025 Aug 26;16:1650094. doi: 10.3389/fmicb.2025.1650094 (PMC12418781; doi:10.3389/fmicb.2025.1650094)
Supplement: Supplementary File 4 — Resistance gene profiles of reference strains. This file contains the results of resistance gene identification using the ResFinder, Card and NCBI databases as implemented in the latest version of abricate. Whole-genome assemblies of all reference strains used in this study were screened to detect acquired antimicrobial resistance genes. For each isolate, detected resistance genes, sequence identity, coverage, and associated antibiotic classes are listed. These data provide a comprehensive overview of the genotypic resistance background of the strain panel used for assay development and validation. [file Data_Sheet_2.zip › 240749_KLEP_CH_Nord27_R356_KPC-3_14-07-15_BC19.tsv]

#NAME	BARCODE	SEQUENCE	START	END	STRAND	GENE	COVERAGE	COVERAGE_MAP	GAPS	%COVERAGE	%IDENTITY	DATABASE	ACCESSION	PRODUCT	RESISTANCE
240749_KLEP_CH_Nord27_R356_KPC-3_14-07-15_BC19.fasta	BC19	contig_1	907	1461	+	aac(6')-Ib-D181Y	1-555/555	===============	0/0	100.0	99.82	ncbi	NG_067946.1	AAC(6')-Ib family aminoglycoside 6'-N-acetyltransferase	AMIKACIN;KANAMYCIN;TOBRAMYCIN
240749_KLEP_CH_Nord27_R356_KPC-3_14-07-15_BC19.fasta	BC19	contig_1	1592	2422	+	blaOXA-1	1-831/831	===============	0/0	100.0	100.0	ncbi	NG_049392.1	oxacillin-hydrolyzing class D beta-lactamase OXA-1	CEPHALOSPORIN
240749_KLEP_CH_Nord27_R356_KPC-3_14-07-15_BC19.fasta	BC19	contig_1	3865	4725	+	aac(3)-IIe	1-861/861	===============	0/0	100.0	99.77	ncbi	NG_047244.1	aminoglycoside N-acetyltransferase AAC(3)-IIe	GENTAMICIN
240749_KLEP_CH_Nord27_R356_KPC-3_14-07-15_BC19.fasta	BC19	contig_1	9520	10396	-	blaCTX-M-15	1-876/876	========/======	2/3	99.89	99.66	ncbi	NG_048935.1	extended-spectrum class A beta-lactamase CTX-M-15	CEPHALOSPORIN
240749_KLEP_CH_Nord27_R356_KPC-3_14-07-15_BC19.fasta	BC19	contig_1	17238	17894	-	qnrS1	1-657/657	===============	0/0	100.0	100.0	ncbi	NG_050543.1	quinolone resistance pentapeptide repeat protein QnrS1	QUINOLONE
240749_KLEP_CH_Nord27_R356_KPC-3_14-07-15_BC19.fasta	BC19	contig_1	19142	20002	-	blaTEM-1	1-861/861	===============	0/0	100.0	100.0	ncbi	NG_050145.1	broad-spectrum class A beta-lactamase TEM-1	BETA-LACTAM
240749_KLEP_CH_Nord27_R356_KPC-3_14-07-15_BC19.fasta	BC19	contig_1	28038	28697	+	catA1	1-660/660	===============	0/0	100.0	99.85	ncbi	NG_047582.1	type A-1 chloramphenicol O-acetyltransferase	CHLORAMPHENICOL
240749_KLEP_CH_Nord27_R356_KPC-3_14-07-15_BC19.fasta	BC19	contig_1	63363	64566	-	tet(A)	1-1200/1200	========/======	2/4	100.0	99.67	ncbi	NG_048154.1	tetracycline efflux MFS transporter Tet(A)	TETRACYCLINE
240749_KLEP_CH_Nord27_R356_KPC-3_14-07-15_BC19.fasta	BC19	contig_1	65801	66274	+	dfrA1	1-474/474	===============	0/0	100.0	100.0	ncbi	NG_047676.1	trimethoprim-resistant dihydrofolate reductase DfrA1	TRIMETHOPRIM
240749_KLEP_CH_Nord27_R356_KPC-3_14-07-15_BC19.fasta	BC19	contig_1	67319	68162	+	sul1	1-840/840	========/======	2/4	100.0	99.53	ncbi	NG_048091.1	sulfonamide-resistant dihydropteroate synthase Sul1	SULFONAMIDE
240749_KLEP_CH_Nord27_R356_KPC-3_14-07-15_BC19.fasta	BC19	contig_14	15865	16746	+	blaKPC-3	1-882/882	===============	0/0	100.0	100.0	ncbi	NG_049257.1	carbapenem-hydrolyzing class A beta-lactamase KPC-3	CARBAPENEM
240749_KLEP_CH_Nord27_R356_KPC-3_14-07-15_BC19.fasta	BC19	contig_15	57374	58171	+	blaOXA-48	1-798/798	===============	0/0	100.0	100.0	ncbi	NG_049762.1	OXA-48 family carbapenem-hydrolyzing class D beta-lactamase OXA-48	CARBAPENEM
240749_KLEP_CH_Nord27_R356_KPC-3_14-07-15_BC19.fasta	BC19	contig_17	32262	33122	+	blaSHV-158	1-861/861	===============	0/0	100.0	99.88	ncbi	NG_050033.1	class A beta-lactamase SHV-158	BETA-LACTAM
240749_KLEP_CH_Nord27_R356_KPC-3_14-07-15_BC19.fasta	BC19	contig_2	139404	140219	+	aph(3')-Ia	1-816/816	===============	0/0	100.0	100.0	ncbi	NG_047430.1	aminoglycoside O-phosphotransferase APH(3')-Ia	KANAMYCIN
240749_KLEP_CH_Nord27_R356_KPC-3_14-07-15_BC19.fasta	BC19	contig_2	143474	144395	+	mph(A)	1-921/921	========/======	1/1	100.0	99.67	ncbi	NG_047986.1	Mph(A) family macrolide 2'-phosphotransferase	AZITHROMYCIN;ERYTHROMYCIN;SPIRAMYCIN;TELITHROMYCIN
240749_KLEP_CH_Nord27_R356_KPC-3_14-07-15_BC19.fasta	BC19	contig_2	149690	150533	-	sul1	1-840/840	========/======	2/4	100.0	99.53	ncbi	NG_048091.1	sulfonamide-resistant dihydropteroate synthase Sul1	SULFONAMIDE
240749_KLEP_CH_Nord27_R356_KPC-3_14-07-15_BC19.fasta	BC19	contig_2	151038	151829	-	aadA2	1-792/792	===============	0/0	100.0	100.0	ncbi	NG_047343.1	ANT(3'')-Ia family aminoglycoside nucleotidyltransferase AadA2	STREPTOMYCIN
240749_KLEP_CH_Nord27_R356_KPC-3_14-07-15_BC19.fasta	BC19	contig_6	806140	807315	+	oqxA	1-1176/1176	===============	0/0	100.0	100.0	ncbi	NG_048024.1	multidrug efflux RND transporter periplasmic adaptor subunit OqxA	PHENICOL;QUINOLONE
240749_KLEP_CH_Nord27_R356_KPC-3_14-07-15_BC19.fasta	BC19	contig_6	807339	810491	+	oqxB	1-3153/3153	===============	0/0	100.0	100.0	ncbi	NG_048025.1	multidrug efflux RND transporter permease subunit OqxB	PHENICOL;QUINOLONE
240749_KLEP_CH_Nord27_R356_KPC-3_14-07-15_BC19.fasta	BC19	contig_6	2792013	2792432	+	fosA10	1-420/420	===============	0/0	100.0	99.76	ncbi	NG_047884.1	fosfomycin resistance glutathione transferase FosA10	FOSFOMYCIN
240749_KLEP_CH_Nord27_R356_KPC-3_14-07-15_BC19.fasta	BC19	contig_9	716407	717267	+	blaSHV-158	1-861/861	===============	0/0	100.0	99.88	ncbi	NG_050033.1	class A beta-lactamase SHV-158	BETA-LACTAM
