# Supplementary material for: High-throughput screening of monoclonal antibodies against carbapenemases using a multiplex protein microarray platform
Source: Front Microbiol. 2025 Aug 26;16:1650094. doi: 10.3389/fmicb.2025.1650094 (PMC12418781; doi:10.3389/fmicb.2025.1650094)
Supplement: Supplementary File 4 — Resistance gene profiles of reference strains. This file contains the results of resistance gene identification using the ResFinder, Card and NCBI databases as implemented in the latest version of abricate. Whole-genome assemblies of all reference strains used in this study were screened to detect acquired antimicrobial resistance genes. For each isolate, detected resistance genes, sequence identity, coverage, and associated antibiotic classes are listed. These data provide a comprehensive overview of the genotypic resistance background of the strain panel used for assay development and validation. [file Data_Sheet_2.zip › 240759_AERO_CH_Nord37_R412_IMP-2_14-07-15_BC07.tsv]

#NAME	BARCODE	SEQUENCE	START	END	STRAND	GENE	COVERAGE	COVERAGE_MAP	GAPS	%COVERAGE	%IDENTITY	DATABASE	ACCESSION	PRODUCT	RESISTANCE
240759_AERO_CH_Nord37_R412_IMP-2_14-07-15_BC07.fasta	BC07	contig_1	410759	411499	+	blaIMP-19	1-741/741	===============	0/0	100.0	100.0	ncbi	NG_049182.1	subclass B1 metallo-beta-lactamase IMP-19	CARBAPENEM
240759_AERO_CH_Nord37_R412_IMP-2_14-07-15_BC07.fasta	BC07	contig_1	412239	412793	+	aac(6')-Ib'	1-555/555	===============	0/0	100.0	100.0	ncbi	NG_051695.1	aminoglycoside N-acetyltransferase AAC(6')-Ib'	GENTAMICIN
240759_AERO_CH_Nord37_R412_IMP-2_14-07-15_BC07.fasta	BC07	contig_1	412924	413754	+	blaOXA-4	1-831/831	===============	0/0	100.0	100.0	ncbi	NG_049688.1	OXA-1 family oxacillin-hydrolyzing class D beta-lactamase OXA-4	BETA-LACTAM
240759_AERO_CH_Nord37_R412_IMP-2_14-07-15_BC07.fasta	BC07	contig_1	414307	415146	+	sul1	1-840/840	===============	0/0	100.0	100.0	ncbi	NG_048082.1	sulfonamide-resistant dihydropteroate synthase Sul1	SULFONAMIDE
240759_AERO_CH_Nord37_R412_IMP-2_14-07-15_BC07.fasta	BC07	contig_1	448276	448914	+	catB7	1-639/639	===============	0/0	100.0	98.75	ncbi	NG_047614.1	type B-4 chloramphenicol O-acetyltransferase CatB7	CHLORAMPHENICOL
240759_AERO_CH_Nord37_R412_IMP-2_14-07-15_BC07.fasta	BC07	contig_1	949170	952264	-	tmexD2	1-3095/3135	========/======	8/20	98.41	80.68	ncbi	NG_076648.1	multidrug efflux RND transporter permease subunit TMexD2	TIGECYCLINE
240759_AERO_CH_Nord37_R412_IMP-2_14-07-15_BC07.fasta	BC07	contig_1	2099478	2100266	+	blaOXA-488	1-789/789	===============	0/0	100.0	99.87	ncbi	NG_049768.1	OXA-50 family oxacillin-hydrolyzing class D beta-lactamase OXA-488	BETA-LACTAM
240759_AERO_CH_Nord37_R412_IMP-2_14-07-15_BC07.fasta	BC07	contig_1	3101414	3102220	+	aph(3')-IIb	1-807/807	===============	0/0	100.0	98.76	ncbi	NG_047424.1	aminoglycoside O-phosphotransferase APH(3')-IIb	KANAMYCIN
240759_AERO_CH_Nord37_R412_IMP-2_14-07-15_BC07.fasta	BC07	contig_1	3114547	3115769	-	blaPDC-374	1-1215/1215	========/======	1/8	100.0	98.86	ncbi	NG_065926.1	class C beta-lactamase PDC-374	CEPHALOSPORIN
240759_AERO_CH_Nord37_R412_IMP-2_14-07-15_BC07.fasta	BC07	contig_1	4750941	4751780	-	sul1	1-840/840	===============	0/0	100.0	100.0	ncbi	NG_048082.1	sulfonamide-resistant dihydropteroate synthase Sul1	SULFONAMIDE
240759_AERO_CH_Nord37_R412_IMP-2_14-07-15_BC07.fasta	BC07	contig_1	4752278	4753075	-	aadA13	1-798/798	===============	0/0	100.0	100.0	ncbi	NG_047334.1	ANT(3'')-Ia family aminoglycoside nucleotidyltransferase AadA13	STREPTOMYCIN
240759_AERO_CH_Nord37_R412_IMP-2_14-07-15_BC07.fasta	BC07	contig_1	4753145	4753699	-	aac(6')-Ib-AKT	1-555/555	===============	0/0	100.0	100.0	ncbi	NG_056043.1	AAC(6')-Ib family aminoglycoside 6'-N-acetyltransferase	AMIKACIN;KANAMYCIN;TOBRAMYCIN
240759_AERO_CH_Nord37_R412_IMP-2_14-07-15_BC07.fasta	BC07	contig_1	6837208	6837615	-	fosA_PA1129	1-408/408	===============	0/0	100.0	99.02	ncbi	NG_047883.1	FosA family fosfomycin resistance glutathione transferase	FOSFOMYCIN
