# Supplementary material for: High-throughput screening of monoclonal antibodies against carbapenemases using a multiplex protein microarray platform
Source: Front Microbiol. 2025 Aug 26;16:1650094. doi: 10.3389/fmicb.2025.1650094 (PMC12418781; doi:10.3389/fmicb.2025.1650094)
Supplement: Supplementary File 4 — Resistance gene profiles of reference strains. This file contains the results of resistance gene identification using the ResFinder, Card and NCBI databases as implemented in the latest version of abricate. Whole-genome assemblies of all reference strains used in this study were screened to detect acquired antimicrobial resistance genes. For each isolate, detected resistance genes, sequence identity, coverage, and associated antibiotic classes are listed. These data provide a comprehensive overview of the genotypic resistance background of the strain panel used for assay development and validation. [file Data_Sheet_2.zip › 240760_AERO_CH_Nord38_R414_IMP-13_14-07-15_BC08.tsv]

#NAME	BARCODE	SEQUENCE	START	END	STRAND	GENE	COVERAGE	COVERAGE_MAP	GAPS	%COVERAGE	%IDENTITY	DATABASE	ACCESSION	PRODUCT	RESISTANCE
240760_AERO_CH_Nord38_R414_IMP-13_14-07-15_BC08.fasta	BC08	contig_2	1225413	1225820	-	fosA_PA1129	1-408/408	===============	0/0	100.0	100.0	ncbi	NG_047883.1	FosA family fosfomycin resistance glutathione transferase	FOSFOMYCIN
240760_AERO_CH_Nord38_R414_IMP-13_14-07-15_BC08.fasta	BC08	contig_2	1880938	1881678	+	blaIMP-13	1-741/741	===============	0/0	100.0	100.0	ncbi	NG_049176.1	subclass B1 metallo-beta-lactamase IMP-13	CARBAPENEM
240760_AERO_CH_Nord38_R414_IMP-13_14-07-15_BC08.fasta	BC08	contig_2	1881832	1882386	+	aac(6')-Ib4	1-555/555	===============	0/0	100.0	100.0	ncbi	NG_051844.1	aminoglycoside N-acetyltransferase AAC(6')-Ib4	GENTAMICIN
240760_AERO_CH_Nord38_R414_IMP-13_14-07-15_BC08.fasta	BC08	contig_2	1882896	1883735	+	sul1	1-840/840	===============	0/0	100.0	100.0	ncbi	NG_048082.1	sulfonamide-resistant dihydropteroate synthase Sul1	SULFONAMIDE
240760_AERO_CH_Nord38_R414_IMP-13_14-07-15_BC08.fasta	BC08	contig_2	1927489	1928127	+	catB7	1-639/639	===============	0/0	100.0	98.12	ncbi	NG_047614.1	type B-4 chloramphenicol O-acetyltransferase CatB7	CHLORAMPHENICOL
240760_AERO_CH_Nord38_R414_IMP-13_14-07-15_BC08.fasta	BC08	contig_2	2347516	2350610	-	tmexD2	1-3095/3135	========/======	8/20	98.41	80.64	ncbi	NG_076648.1	multidrug efflux RND transporter permease subunit TMexD2	TIGECYCLINE
240760_AERO_CH_Nord38_R414_IMP-13_14-07-15_BC08.fasta	BC08	contig_2	3404829	3405617	+	blaOXA-914	1-789/789	===============	0/0	100.0	99.87	ncbi	NG_068185.1	OXA-50 family oxacillin-hydrolyzing class D beta-lactamase OXA-914	BETA-LACTAM
240760_AERO_CH_Nord38_R414_IMP-13_14-07-15_BC08.fasta	BC08	contig_2	4400552	4401358	+	aph(3')-IIb	1-807/807	===============	0/0	100.0	99.5	ncbi	NG_047424.1	aminoglycoside O-phosphotransferase APH(3')-IIb	KANAMYCIN
240760_AERO_CH_Nord38_R414_IMP-13_14-07-15_BC08.fasta	BC08	contig_2	4413672	4414894	-	blaPDC-374	1-1215/1215	========/======	1/8	100.0	98.53	ncbi	NG_065926.1	class C beta-lactamase PDC-374	CEPHALOSPORIN
