# Supplementary material for: High-throughput screening of monoclonal antibodies against carbapenemases using a multiplex protein microarray platform
Source: Front Microbiol. 2025 Aug 26;16:1650094. doi: 10.3389/fmicb.2025.1650094 (PMC12418781; doi:10.3389/fmicb.2025.1650094)
Supplement: Supplementary File 4 — Resistance gene profiles of reference strains. This file contains the results of resistance gene identification using the ResFinder, Card and NCBI databases as implemented in the latest version of abricate. Whole-genome assemblies of all reference strains used in this study were screened to detect acquired antimicrobial resistance genes. For each isolate, detected resistance genes, sequence identity, coverage, and associated antibiotic classes are listed. These data provide a comprehensive overview of the genotypic resistance background of the strain panel used for assay development and validation. [file Data_Sheet_2.zip › 240763_AERO_CH_Nord41_R419_IMP-29_14-07-15_BC11.tsv]

#NAME	BARCODE	SEQUENCE	START	END	STRAND	GENE	COVERAGE	COVERAGE_MAP	GAPS	%COVERAGE	%IDENTITY	DATABASE	ACCESSION	PRODUCT	RESISTANCE
240763_AERO_CH_Nord41_R419_IMP-29_14-07-15_BC11.fasta	BC11	contig_1	34427	37521	+	tmexD2	1-3095/3135	========/======	8/20	98.41	80.71	ncbi	NG_076648.1	multidrug efflux RND transporter permease subunit TMexD2	TIGECYCLINE
240763_AERO_CH_Nord41_R419_IMP-29_14-07-15_BC11.fasta	BC11	contig_1	568897	569535	-	catB7	1-639/639	===============	0/0	100.0	99.53	ncbi	NG_047614.1	type B-4 chloramphenicol O-acetyltransferase CatB7	CHLORAMPHENICOL
240763_AERO_CH_Nord41_R419_IMP-29_14-07-15_BC11.fasta	BC11	contig_1	575261	576100	-	sul1	1-840/840	===============	0/0	100.0	100.0	ncbi	NG_048082.1	sulfonamide-resistant dihydropteroate synthase Sul1	SULFONAMIDE
240763_AERO_CH_Nord41_R419_IMP-29_14-07-15_BC11.fasta	BC11	contig_1	576605	577396	-	aadA2	1-792/792	===============	0/0	100.0	100.0	ncbi	NG_051846.1	ANT(3'')-Ia family aminoglycoside nucleotidyltransferase AadA2	STREPTOMYCIN
240763_AERO_CH_Nord41_R419_IMP-29_14-07-15_BC11.fasta	BC11	contig_1	577514	578380	-	blaCARB-2	1-867/867	===============	0/0	100.0	100.0	ncbi	NG_048722.1	PSE family carbenicillin-hydrolyzing class A beta-lactamase CARB-2	BETA-LACTAM
240763_AERO_CH_Nord41_R419_IMP-29_14-07-15_BC11.fasta	BC11	contig_1	578510	579064	-	aac(6')-Ib-AKT	1-555/555	===============	0/0	100.0	100.0	ncbi	NG_056043.1	AAC(6')-Ib family aminoglycoside 6'-N-acetyltransferase	AMIKACIN;KANAMYCIN;TOBRAMYCIN
240763_AERO_CH_Nord41_R419_IMP-29_14-07-15_BC11.fasta	BC11	contig_1	1092040	1092447	+	fosA_PA1129	1-408/408	===============	0/0	100.0	98.53	ncbi	NG_047883.1	FosA family fosfomycin resistance glutathione transferase	FOSFOMYCIN
240763_AERO_CH_Nord41_R419_IMP-29_14-07-15_BC11.fasta	BC11	contig_1	5019692	5020914	+	blaPDC-55	1-1215/1215	========/======	1/8	100.0	98.77	ncbi	NG_049929.1	class C beta-lactamase PDC-55	CEPHALOSPORIN
240763_AERO_CH_Nord41_R419_IMP-29_14-07-15_BC11.fasta	BC11	contig_1	5033228	5034034	-	aph(3')-IIb	1-807/807	===============	0/0	100.0	99.26	ncbi	NG_047424.1	aminoglycoside O-phosphotransferase APH(3')-IIb	KANAMYCIN
240763_AERO_CH_Nord41_R419_IMP-29_14-07-15_BC11.fasta	BC11	contig_1	6085417	6086205	-	blaOXA-395	1-789/789	===============	0/0	100.0	100.0	ncbi	NG_049684.1	OXA-50 family oxacillin-hydrolyzing class D beta-lactamase OXA-395	BETA-LACTAM
240763_AERO_CH_Nord41_R419_IMP-29_14-07-15_BC11.fasta	BC11	contig_1	7077134	7077973	-	sul1	1-840/840	===============	0/0	100.0	100.0	ncbi	NG_048082.1	sulfonamide-resistant dihydropteroate synthase Sul1	SULFONAMIDE
240763_AERO_CH_Nord41_R419_IMP-29_14-07-15_BC11.fasta	BC11	contig_1	7078551	7079291	-	blaIMP-29	1-741/741	===============	0/0	100.0	100.0	ncbi	NG_049193.1	subclass B1 metallo-beta-lactamase IMP-29	CARBAPENEM
240763_AERO_CH_Nord41_R419_IMP-29_14-07-15_BC11.fasta	BC11	contig_1	7079412	7079648	-	dfrB1	1-237/237	===============	0/0	100.0	100.0	ncbi	NG_047743.1	trimethoprim-resistant dihydrofolate reductase DfrB1	TRIMETHOPRIM
240763_AERO_CH_Nord41_R419_IMP-29_14-07-15_BC11.fasta	BC11	contig_1	7079779	7080333	-	aac(6')-Ib'	1-555/555	===============	0/0	100.0	100.0	ncbi	NG_051695.1	aminoglycoside N-acetyltransferase AAC(6')-Ib'	GENTAMICIN
240763_AERO_CH_Nord41_R419_IMP-29_14-07-15_BC11.fasta	BC11	contig_1	7080418	7080972	-	aac(6')-Ib-AKT	1-555/555	===============	0/0	100.0	99.82	ncbi	NG_052358.1	AAC(6')-Ib family aminoglycoside 6'-N-acetyltransferase	AMIKACIN;KANAMYCIN;TOBRAMYCIN
240763_AERO_CH_Nord41_R419_IMP-29_14-07-15_BC11.fasta	BC11	contig_2	9341	10168	-	blaOXA-2	1-828/828	===============	0/0	100.0	100.0	ncbi	NG_049496.1	oxacillin-hydrolyzing class D beta-lactamase OXA-2	BETA-LACTAM
