# Supplementary material for: High-throughput screening of monoclonal antibodies against carbapenemases using a multiplex protein microarray platform
Source: Front Microbiol. 2025 Aug 26;16:1650094. doi: 10.3389/fmicb.2025.1650094 (PMC12418781; doi:10.3389/fmicb.2025.1650094)
Supplement: Supplementary File 4 — Resistance gene profiles of reference strains. This file contains the results of resistance gene identification using the ResFinder, Card and NCBI databases as implemented in the latest version of abricate. Whole-genome assemblies of all reference strains used in this study were screened to detect acquired antimicrobial resistance genes. For each isolate, detected resistance genes, sequence identity, coverage, and associated antibiotic classes are listed. These data provide a comprehensive overview of the genotypic resistance background of the strain panel used for assay development and validation. [file Data_Sheet_2.zip › 240764_SALM_CH_Nord42_R421_IMP-4_14-07-15_BC12.tsv]

#NAME	BARCODE	SEQUENCE	START	END	STRAND	GENE	COVERAGE	COVERAGE_MAP	GAPS	%COVERAGE	%IDENTITY	DATABASE	ACCESSION	PRODUCT	RESISTANCE
240764_SALM_CH_Nord42_R421_IMP-4_14-07-15_BC12.fasta	BC12	contig_2	22701	23561	-	blaTEM-1	1-861/861	===============	0/0	100.0	100.0	ncbi	NG_050145.1	broad-spectrum class A beta-lactamase TEM-1	BETA-LACTAM
240764_SALM_CH_Nord42_R421_IMP-4_14-07-15_BC12.fasta	BC12	contig_2	28533	29393	-	aac(3)-IId	1-861/861	===============	0/0	100.0	100.0	ncbi	NG_047251.1	aminoglycoside N-acetyltransferase AAC(3)-IId	GENTAMICIN
240764_SALM_CH_Nord42_R421_IMP-4_14-07-15_BC12.fasta	BC12	contig_2	30452	31373	+	mph(A)	1-921/921	========/======	1/1	100.0	99.67	ncbi	NG_047986.1	Mph(A) family macrolide 2'-phosphotransferase	AZITHROMYCIN;ERYTHROMYCIN;SPIRAMYCIN;TELITHROMYCIN
240764_SALM_CH_Nord42_R421_IMP-4_14-07-15_BC12.fasta	BC12	contig_2	36668	37507	-	sul1	1-840/840	===============	0/0	100.0	100.0	ncbi	NG_048082.1	sulfonamide-resistant dihydropteroate synthase Sul1	SULFONAMIDE
240764_SALM_CH_Nord42_R421_IMP-4_14-07-15_BC12.fasta	BC12	contig_2	38005	38637	-	catB3	1-633/633	===============	0/0	100.0	100.0	ncbi	NG_047604.1	type B-3 chloramphenicol O-acetyltransferase CatB3	CHLORAMPHENICOL
240764_SALM_CH_Nord42_R421_IMP-4_14-07-15_BC12.fasta	BC12	contig_2	38732	39286	-	aac(6')-Ib4	1-555/555	===============	0/0	100.0	100.0	ncbi	NG_051844.1	aminoglycoside N-acetyltransferase AAC(6')-Ib4	GENTAMICIN
240764_SALM_CH_Nord42_R421_IMP-4_14-07-15_BC12.fasta	BC12	contig_2	39977	40717	-	blaIMP-4	1-741/741	===============	0/0	100.0	100.0	ncbi	NG_049203.1	subclass B1 metallo-beta-lactamase IMP-4	CARBAPENEM
