# Supplementary material for: High-throughput screening of monoclonal antibodies against carbapenemases using a multiplex protein microarray platform
Source: Front Microbiol. 2025 Aug 26;16:1650094. doi: 10.3389/fmicb.2025.1650094 (PMC12418781; doi:10.3389/fmicb.2025.1650094)
Supplement: Supplementary File 4 — Resistance gene profiles of reference strains. This file contains the results of resistance gene identification using the ResFinder, Card and NCBI databases as implemented in the latest version of abricate. Whole-genome assemblies of all reference strains used in this study were screened to detect acquired antimicrobial resistance genes. For each isolate, detected resistance genes, sequence identity, coverage, and associated antibiotic classes are listed. These data provide a comprehensive overview of the genotypic resistance background of the strain panel used for assay development and validation. [file Data_Sheet_2.zip › 240770_ACBA_CH_Nord48_R431_NDM-1_14-07-15_BC07.tsv]

#NAME	BARCODE	SEQUENCE	START	END	STRAND	GENE	COVERAGE	COVERAGE_MAP	GAPS	%COVERAGE	%IDENTITY	DATABASE	ACCESSION	PRODUCT	RESISTANCE
240770_ACBA_CH_Nord48_R431_NDM-1_14-07-15_BC07.fasta	BC07	contig_10	28218	28583	-	ble-MBL	1-366/366	===============	0/0	100.0	100.0	ncbi	NG_047559.1	bleomycin binding protein Ble-MBL	BLEOMYCIN
240770_ACBA_CH_Nord48_R431_NDM-1_14-07-15_BC07.fasta	BC07	contig_10	28587	29399	-	blaNDM-1	1-813/813	===============	0/0	100.0	100.0	ncbi	NG_049326.1	subclass B1 metallo-beta-lactamase NDM-1	CARBAPENEM
240770_ACBA_CH_Nord48_R431_NDM-1_14-07-15_BC07.fasta	BC07	contig_10	30677	31456	-	aph(3')-VI	1-780/780	===============	0/0	100.0	100.0	ncbi	NG_051730.1	APH(3')-VI family aminoglycoside O-phosphotransferase	AMIKACIN;KANAMYCIN
240770_ACBA_CH_Nord48_R431_NDM-1_14-07-15_BC07.fasta	BC07	contig_23	530029	530853	-	blaOXA-69	1-825/825	===============	0/0	100.0	100.0	ncbi	NG_049809.1	OXA-51 family carbapenem-hydrolyzing class D beta-lactamase OXA-69	CARBAPENEM
240770_ACBA_CH_Nord48_R431_NDM-1_14-07-15_BC07.fasta	BC07	contig_41	62359	63510	+	blaADC-11	1-1152/1152	===============	0/0	100.0	100.0	ncbi	NG_048635.1	extended-spectrum class C beta-lactamase ADC-11	CEPHALOSPORIN
240770_ACBA_CH_Nord48_R431_NDM-1_14-07-15_BC07.fasta	BC07	contig_42	34636	35414	-	aph(3')-VIa	1-780/780	========/======	1/1	99.87	99.74	ncbi	NG_047448.1	aminoglycoside O-phosphotransferase APH(3')-VIa	AMIKACIN;KANAMYCIN
240770_ACBA_CH_Nord48_R431_NDM-1_14-07-15_BC07.fasta	BC07	contig_7	866513	867301	+	ant(3'')-IIa	1-789/789	===============	0/0	100.0	100.0	ncbi	NG_054646.1	aminoglycoside nucleotidyltransferase ANT(3'')-IIa	SPECTINOMYCIN;STREPTOMYCIN
240770_ACBA_CH_Nord48_R431_NDM-1_14-07-15_BC07.fasta	BC07	contig_7	959550	960389	+	sul1	1-840/840	===============	0/0	100.0	100.0	ncbi	NG_048082.1	sulfonamide-resistant dihydropteroate synthase Sul1	SULFONAMIDE
240770_ACBA_CH_Nord48_R431_NDM-1_14-07-15_BC07.fasta	BC07	contig_7	967949	969147	+	tet(A)	1-1200/1200	========/======	1/1	99.92	99.92	ncbi	NG_048154.1	tetracycline efflux MFS transporter Tet(A)	TETRACYCLINE
240770_ACBA_CH_Nord48_R431_NDM-1_14-07-15_BC07.fasta	BC07	contig_7	972993	973650	-	catA1	1-660/660	========/======	2/2	99.7	99.55	ncbi	NG_047582.1	type A-1 chloramphenicol O-acetyltransferase	CHLORAMPHENICOL
240770_ACBA_CH_Nord48_R431_NDM-1_14-07-15_BC07.fasta	BC07	contig_7	978546	979406	+	blaTEM-12	1-861/861	===============	0/0	100.0	99.88	ncbi	NG_050163.1	extended-spectrum class A beta-lactamase TEM-12	CEPHALOSPORIN
240770_ACBA_CH_Nord48_R431_NDM-1_14-07-15_BC07.fasta	BC07	contig_7	985179	985994	-	aph(3')-Ia	1-816/816	===============	0/0	100.0	100.0	ncbi	NG_047431.1	aminoglycoside O-phosphotransferase APH(3')-Ia	KANAMYCIN
240770_ACBA_CH_Nord48_R431_NDM-1_14-07-15_BC07.fasta	BC07	contig_7	988605	989069	+	aac(3)-Ia	1-465/465	===============	0/0	100.0	100.0	ncbi	NG_047234.1	aminoglycoside N-acetyltransferase AAC(3)-Ia	GENTAMICIN
240770_ACBA_CH_Nord48_R431_NDM-1_14-07-15_BC07.fasta	BC07	contig_7	990113	990904	+	aadA1	1-792/792	===============	0/0	100.0	100.0	ncbi	NG_047324.1	ANT(3'')-Ia family aminoglycoside nucleotidyltransferase AadA1	STREPTOMYCIN
240770_ACBA_CH_Nord48_R431_NDM-1_14-07-15_BC07.fasta	BC07	contig_7	991409	992248	+	sul1	1-840/840	===============	0/0	100.0	99.88	ncbi	NG_048082.1	sulfonamide-resistant dihydropteroate synthase Sul1	SULFONAMIDE
240770_ACBA_CH_Nord48_R431_NDM-1_14-07-15_BC07.fasta	BC07	contig_8	17173	17994	-	blaOXA-23	1-822/822	===============	0/0	100.0	100.0	ncbi	NG_049525.1	OXA-23 family carbapenem-hydrolyzing class D beta-lactamase OXA-23	CARBAPENEM
