# Supplementary material for: High-throughput screening of monoclonal antibodies against carbapenemases using a multiplex protein microarray platform
Source: Front Microbiol. 2025 Aug 26;16:1650094. doi: 10.3389/fmicb.2025.1650094 (PMC12418781; doi:10.3389/fmicb.2025.1650094)
Supplement: Supplementary File 4 — Resistance gene profiles of reference strains. This file contains the results of resistance gene identification using the ResFinder, Card and NCBI databases as implemented in the latest version of abricate. Whole-genome assemblies of all reference strains used in this study were screened to detect acquired antimicrobial resistance genes. For each isolate, detected resistance genes, sequence identity, coverage, and associated antibiotic classes are listed. These data provide a comprehensive overview of the genotypic resistance background of the strain panel used for assay development and validation. [file Data_Sheet_2.zip › 240772_COLI_CH_Nord50_R452_NDM-1_14-07-15_BC18.tsv]

#NAME	BARCODE	SEQUENCE	START	END	STRAND	GENE	COVERAGE	COVERAGE_MAP	GAPS	%COVERAGE	%IDENTITY	DATABASE	ACCESSION	PRODUCT	RESISTANCE
240772_COLI_CH_Nord50_R452_NDM-1_14-07-15_BC18.fasta	BC18	contig_1	41077	41631	+	aac(6')-Ib-D181Y	1-555/555	===============	0/0	100.0	99.82	ncbi	NG_067946.1	AAC(6')-Ib family aminoglycoside 6'-N-acetyltransferase	AMIKACIN;KANAMYCIN;TOBRAMYCIN
240772_COLI_CH_Nord50_R452_NDM-1_14-07-15_BC18.fasta	BC18	contig_1	41762	42592	+	blaOXA-1	1-831/831	===============	0/0	100.0	100.0	ncbi	NG_049392.1	oxacillin-hydrolyzing class D beta-lactamase OXA-1	CEPHALOSPORIN
240772_COLI_CH_Nord50_R452_NDM-1_14-07-15_BC18.fasta	BC18	contig_1	44035	44895	+	aac(3)-IIe	1-861/861	===============	0/0	100.0	99.77	ncbi	NG_047244.1	aminoglycoside N-acetyltransferase AAC(3)-IIe	GENTAMICIN
240772_COLI_CH_Nord50_R452_NDM-1_14-07-15_BC18.fasta	BC18	contig_1	47047	47859	+	blaNDM-1	1-813/813	===============	0/0	100.0	100.0	ncbi	NG_049326.1	subclass B1 metallo-beta-lactamase NDM-1	CARBAPENEM
240772_COLI_CH_Nord50_R452_NDM-1_14-07-15_BC18.fasta	BC18	contig_1	47863	48228	+	ble-MBL	1-366/366	===============	0/0	100.0	100.0	ncbi	NG_047559.1	bleomycin binding protein Ble-MBL	BLEOMYCIN
240772_COLI_CH_Nord50_R452_NDM-1_14-07-15_BC18.fasta	BC18	contig_1	52172	53011	-	sul1	1-840/840	===============	0/0	100.0	100.0	ncbi	NG_048082.1	sulfonamide-resistant dihydropteroate synthase Sul1	SULFONAMIDE
240772_COLI_CH_Nord50_R452_NDM-1_14-07-15_BC18.fasta	BC18	contig_1	53516	54307	-	aadA2	1-792/792	===============	0/0	100.0	100.0	ncbi	NG_047343.1	ANT(3'')-Ia family aminoglycoside nucleotidyltransferase AadA2	STREPTOMYCIN
240772_COLI_CH_Nord50_R452_NDM-1_14-07-15_BC18.fasta	BC18	contig_1	54715	55212	-	dfrA12	1-498/498	===============	0/0	100.0	100.0	ncbi	NG_047689.1	trimethoprim-resistant dihydrofolate reductase DfrA12	TRIMETHOPRIM
240772_COLI_CH_Nord50_R452_NDM-1_14-07-15_BC18.fasta	BC18	contig_2	30840	31700	+	blaTEM-1	1-861/861	===============	0/0	100.0	100.0	ncbi	NG_050145.1	broad-spectrum class A beta-lactamase TEM-1	BETA-LACTAM
240772_COLI_CH_Nord50_R452_NDM-1_14-07-15_BC18.fasta	BC18	contig_2	36026	37225	-	tet(A)	1-1200/1200	===============	0/0	100.0	100.0	ncbi	NG_048154.1	tetracycline efflux MFS transporter Tet(A)	TETRACYCLINE
240772_COLI_CH_Nord50_R452_NDM-1_14-07-15_BC18.fasta	BC18	contig_2	38279	39115	-	aph(6)-Id	1-837/837	===============	0/0	100.0	100.0	ncbi	NG_047466.1	aminoglycoside O-phosphotransferase APH(6)-Id	STREPTOMYCIN
240772_COLI_CH_Nord50_R452_NDM-1_14-07-15_BC18.fasta	BC18	contig_2	39115	39917	-	aph(3'')-Ib	2-804/804	===============	0/0	99.88	99.88	ncbi	NG_047413.1	aminoglycoside O-phosphotransferase APH(3'')-Ib	STREPTOMYCIN
240772_COLI_CH_Nord50_R452_NDM-1_14-07-15_BC18.fasta	BC18	contig_2	39979	40794	-	sul2	1-816/816	===============	0/0	100.0	100.0	ncbi	NG_051852.1	sulfonamide-resistant dihydropteroate synthase Sul2	SULFONAMIDE
240772_COLI_CH_Nord50_R452_NDM-1_14-07-15_BC18.fasta	BC18	contig_2	42165	43086	+	mph(A)	1-921/921	========/======	1/1	100.0	99.67	ncbi	NG_047986.1	Mph(A) family macrolide 2'-phosphotransferase	AZITHROMYCIN;ERYTHROMYCIN;SPIRAMYCIN;TELITHROMYCIN
240772_COLI_CH_Nord50_R452_NDM-1_14-07-15_BC18.fasta	BC18	contig_2	48381	49220	-	sul1	1-840/840	===============	0/0	100.0	100.0	ncbi	NG_048082.1	sulfonamide-resistant dihydropteroate synthase Sul1	SULFONAMIDE
240772_COLI_CH_Nord50_R452_NDM-1_14-07-15_BC18.fasta	BC18	contig_2	49767	50555	-	aadA5	1-789/789	===============	0/0	100.0	100.0	ncbi	NG_047357.1	ANT(3'')-Ia family aminoglycoside nucleotidyltransferase AadA5	STREPTOMYCIN
240772_COLI_CH_Nord50_R452_NDM-1_14-07-15_BC18.fasta	BC18	contig_2	50686	51159	-	dfrA17	1-474/474	===============	0/0	100.0	99.79	ncbi	NG_047710.1	trimethoprim-resistant dihydrofolate reductase DfrA17	TRIMETHOPRIM
240772_COLI_CH_Nord50_R452_NDM-1_14-07-15_BC18.fasta	BC18	contig_3	34847	35980	-	blaEC-19	1-1134/1134	===============	0/0	100.0	99.12	ncbi	NG_049084.1	extended-spectrum class C beta-lactamase EC-19	CEPHALOSPORIN
