# Supplementary material for: High-throughput screening of monoclonal antibodies against carbapenemases using a multiplex protein microarray platform
Source: Front Microbiol. 2025 Aug 26;16:1650094. doi: 10.3389/fmicb.2025.1650094 (PMC12418781; doi:10.3389/fmicb.2025.1650094)
Supplement: Supplementary File 4 — Resistance gene profiles of reference strains. This file contains the results of resistance gene identification using the ResFinder, Card and NCBI databases as implemented in the latest version of abricate. Whole-genome assemblies of all reference strains used in this study were screened to detect acquired antimicrobial resistance genes. For each isolate, detected resistance genes, sequence identity, coverage, and associated antibiotic classes are listed. These data provide a comprehensive overview of the genotypic resistance background of the strain panel used for assay development and validation. [file Data_Sheet_2.zip › 240774_COLI_CH_Nord52_R468_NDM-4_14-07-15_BC20.tsv]

#NAME	BARCODE	SEQUENCE	START	END	STRAND	GENE	COVERAGE	COVERAGE_MAP	GAPS	%COVERAGE	%IDENTITY	DATABASE	ACCESSION	PRODUCT	RESISTANCE
240774_COLI_CH_Nord52_R468_NDM-4_14-07-15_BC20.fasta	BC20	contig_1	4235797	4236930	-	blaEC-15	1-1134/1134	===============	0/0	100.0	98.59	ncbi	NG_049081.1	extended-spectrum class C beta-lactamase EC-15	CEPHALOSPORIN
240774_COLI_CH_Nord52_R468_NDM-4_14-07-15_BC20.fasta	BC20	contig_4	67922	68734	+	blaNDM-4	1-813/813	===============	0/0	100.0	100.0	ncbi	NG_049336.1	subclass B1 metallo-beta-lactamase NDM-4	CARBAPENEM
240774_COLI_CH_Nord52_R468_NDM-4_14-07-15_BC20.fasta	BC20	contig_4	68738	69103	+	ble-MBL	1-366/366	===============	0/0	100.0	100.0	ncbi	NG_047559.1	bleomycin binding protein Ble-MBL	BLEOMYCIN
240774_COLI_CH_Nord52_R468_NDM-4_14-07-15_BC20.fasta	BC20	contig_4	73047	73886	-	sul1	1-840/840	===============	0/0	100.0	100.0	ncbi	NG_048082.1	sulfonamide-resistant dihydropteroate synthase Sul1	SULFONAMIDE
240774_COLI_CH_Nord52_R468_NDM-4_14-07-15_BC20.fasta	BC20	contig_4	74391	75182	-	aadA2	1-792/792	===============	0/0	100.0	100.0	ncbi	NG_047343.1	ANT(3'')-Ia family aminoglycoside nucleotidyltransferase AadA2	STREPTOMYCIN
240774_COLI_CH_Nord52_R468_NDM-4_14-07-15_BC20.fasta	BC20	contig_4	75590	76087	-	dfrA12	1-498/498	===============	0/0	100.0	100.0	ncbi	NG_047689.1	trimethoprim-resistant dihydrofolate reductase DfrA12	TRIMETHOPRIM
240774_COLI_CH_Nord52_R468_NDM-4_14-07-15_BC20.fasta	BC20	contig_4	79055	79915	+	blaTEM-1	1-861/861	===============	0/0	100.0	100.0	ncbi	NG_050145.1	broad-spectrum class A beta-lactamase TEM-1	BETA-LACTAM
240774_COLI_CH_Nord52_R468_NDM-4_14-07-15_BC20.fasta	BC20	contig_4	80085	80840	+	rmtB1	1-756/756	===============	0/0	100.0	100.0	ncbi	NG_048058.1	16S rRNA (guanine(1405)-N(7))-methyltransferase RmtB1	AMINOGLYCOSIDE
240774_COLI_CH_Nord52_R468_NDM-4_14-07-15_BC20.fasta	BC20	contig_5	19901	21046	+	blaCMY-42	1-1146/1146	===============	0/0	100.0	100.0	ncbi	NG_048837.1	extended-spectrum class C beta-lactamase CMY-42	CEPHALOSPORIN
240774_COLI_CH_Nord52_R468_NDM-4_14-07-15_BC20.fasta	BC20	contig_6	54616	55476	-	aac(3)-IIe	1-861/861	===============	0/0	100.0	99.77	ncbi	NG_047244.1	aminoglycoside N-acetyltransferase AAC(3)-IIe	GENTAMICIN
240774_COLI_CH_Nord52_R468_NDM-4_14-07-15_BC20.fasta	BC20	contig_6	59320	60241	-	mph(A)	1-921/921	========/======	1/1	100.0	99.67	ncbi	NG_047986.1	Mph(A) family macrolide 2'-phosphotransferase	AZITHROMYCIN;ERYTHROMYCIN;SPIRAMYCIN;TELITHROMYCIN
240774_COLI_CH_Nord52_R468_NDM-4_14-07-15_BC20.fasta	BC20	contig_6	63768	64643	-	blaCTX-M-15	1-876/876	===============	0/0	100.0	100.0	ncbi	NG_048935.1	extended-spectrum class A beta-lactamase CTX-M-15	CEPHALOSPORIN
240774_COLI_CH_Nord52_R468_NDM-4_14-07-15_BC20.fasta	BC20	contig_6	66588	67418	-	blaOXA-1	1-831/831	===============	0/0	100.0	100.0	ncbi	NG_049392.1	oxacillin-hydrolyzing class D beta-lactamase OXA-1	CEPHALOSPORIN
240774_COLI_CH_Nord52_R468_NDM-4_14-07-15_BC20.fasta	BC20	contig_6	67549	68103	-	aac(6')-Ib-D181Y	1-555/555	===============	0/0	100.0	99.82	ncbi	NG_067946.1	AAC(6')-Ib family aminoglycoside 6'-N-acetyltransferase	AMIKACIN;KANAMYCIN;TOBRAMYCIN
240774_COLI_CH_Nord52_R468_NDM-4_14-07-15_BC20.fasta	BC20	contig_6	71603	72802	+	tet(A)	1-1200/1200	===============	0/0	100.0	100.0	ncbi	NG_048154.1	tetracycline efflux MFS transporter Tet(A)	TETRACYCLINE
