# Supplementary material for: High-throughput screening of monoclonal antibodies against carbapenemases using a multiplex protein microarray platform
Source: Front Microbiol. 2025 Aug 26;16:1650094. doi: 10.3389/fmicb.2025.1650094 (PMC12418781; doi:10.3389/fmicb.2025.1650094)
Supplement: Supplementary File 4 — Resistance gene profiles of reference strains. This file contains the results of resistance gene identification using the ResFinder, Card and NCBI databases as implemented in the latest version of abricate. Whole-genome assemblies of all reference strains used in this study were screened to detect acquired antimicrobial resistance genes. For each isolate, detected resistance genes, sequence identity, coverage, and associated antibiotic classes are listed. These data provide a comprehensive overview of the genotypic resistance background of the strain panel used for assay development and validation. [file Data_Sheet_2.zip › 240775_COLI_CH_Nord53_R470_NDM-5_14-07-15_BC21.tsv]

#NAME	BARCODE	SEQUENCE	START	END	STRAND	GENE	COVERAGE	COVERAGE_MAP	GAPS	%COVERAGE	%IDENTITY	DATABASE	ACCESSION	PRODUCT	RESISTANCE
240775_COLI_CH_Nord53_R470_NDM-5_14-07-15_BC21.fasta	BC21	contig_1	89174	90049	-	blaCTX-M-15	1-876/876	===============	0/0	100.0	100.0	ncbi	NG_048935.1	extended-spectrum class A beta-lactamase CTX-M-15	CEPHALOSPORIN
240775_COLI_CH_Nord53_R470_NDM-5_14-07-15_BC21.fasta	BC21	contig_1	93220	94365	+	blaCMY-6	1-1146/1146	===============	0/0	100.0	100.0	ncbi	NG_048855.1	class C beta-lactamase CMY-6	CEPHALOSPORIN
240775_COLI_CH_Nord53_R470_NDM-5_14-07-15_BC21.fasta	BC21	contig_1	253755	254888	+	blaEC-19	1-1134/1134	===============	0/0	100.0	99.91	ncbi	NG_049084.1	extended-spectrum class C beta-lactamase EC-19	CEPHALOSPORIN
240775_COLI_CH_Nord53_R470_NDM-5_14-07-15_BC21.fasta	BC21	contig_1	905894	907039	-	blaCMY-6	1-1146/1146	===============	0/0	100.0	100.0	ncbi	NG_048855.1	class C beta-lactamase CMY-6	CEPHALOSPORIN
240775_COLI_CH_Nord53_R470_NDM-5_14-07-15_BC21.fasta	BC21	contig_1	910210	911085	+	blaCTX-M-15	1-876/876	===============	0/0	100.0	100.0	ncbi	NG_048935.1	extended-spectrum class A beta-lactamase CTX-M-15	CEPHALOSPORIN
240775_COLI_CH_Nord53_R470_NDM-5_14-07-15_BC21.fasta	BC21	contig_1	1937817	1938962	+	blaCMY-6	1-1146/1146	===============	0/0	100.0	100.0	ncbi	NG_048855.1	class C beta-lactamase CMY-6	CEPHALOSPORIN
240775_COLI_CH_Nord53_R470_NDM-5_14-07-15_BC21.fasta	BC21	contig_2	36928	37740	+	blaNDM-5	1-813/813	===============	0/0	100.0	100.0	ncbi	NG_049337.1	subclass B1 metallo-beta-lactamase NDM-5	CARBAPENEM
240775_COLI_CH_Nord53_R470_NDM-5_14-07-15_BC21.fasta	BC21	contig_2	37744	38109	+	ble-MBL	1-366/366	===============	0/0	100.0	100.0	ncbi	NG_047559.1	bleomycin binding protein Ble-MBL	BLEOMYCIN
240775_COLI_CH_Nord53_R470_NDM-5_14-07-15_BC21.fasta	BC21	contig_3	5011	5748	-	erm(B)	1-738/738	===============	0/0	100.0	99.86	ncbi	NG_047804.1	23S rRNA (adenine(2058)-N(6))-methyltransferase Erm(B)	CLINDAMYCIN;ERYTHROMYCIN;STREPTOGRAMIN_B
240775_COLI_CH_Nord53_R470_NDM-5_14-07-15_BC21.fasta	BC21	contig_3	6930	7851	+	mph(A)	1-921/921	========/======	1/1	100.0	99.67	ncbi	NG_047986.1	Mph(A) family macrolide 2'-phosphotransferase	AZITHROMYCIN;ERYTHROMYCIN;SPIRAMYCIN;TELITHROMYCIN
240775_COLI_CH_Nord53_R470_NDM-5_14-07-15_BC21.fasta	BC21	contig_3	13146	13985	-	sul1	1-840/840	===============	0/0	100.0	100.0	ncbi	NG_048082.1	sulfonamide-resistant dihydropteroate synthase Sul1	SULFONAMIDE
240775_COLI_CH_Nord53_R470_NDM-5_14-07-15_BC21.fasta	BC21	contig_3	14532	15320	-	aadA5	1-789/789	===============	0/0	100.0	100.0	ncbi	NG_047357.1	ANT(3'')-Ia family aminoglycoside nucleotidyltransferase AadA5	STREPTOMYCIN
240775_COLI_CH_Nord53_R470_NDM-5_14-07-15_BC21.fasta	BC21	contig_3	15451	15924	-	dfrA17	1-474/474	===============	0/0	100.0	99.79	ncbi	NG_047710.1	trimethoprim-resistant dihydrofolate reductase DfrA17	TRIMETHOPRIM
