# Supplementary material for: High-throughput screening of monoclonal antibodies against carbapenemases using a multiplex protein microarray platform
Source: Front Microbiol. 2025 Aug 26;16:1650094. doi: 10.3389/fmicb.2025.1650094 (PMC12418781; doi:10.3389/fmicb.2025.1650094)
Supplement: Supplementary File 4 — Resistance gene profiles of reference strains. This file contains the results of resistance gene identification using the ResFinder, Card and NCBI databases as implemented in the latest version of abricate. Whole-genome assemblies of all reference strains used in this study were screened to detect acquired antimicrobial resistance genes. For each isolate, detected resistance genes, sequence identity, coverage, and associated antibiotic classes are listed. These data provide a comprehensive overview of the genotypic resistance background of the strain panel used for assay development and validation. [file Data_Sheet_2.zip › 240776_COLI_CH_Nord54_R473_NDM-7_14-07-15_BC22.tsv]

#NAME	BARCODE	SEQUENCE	START	END	STRAND	GENE	COVERAGE	COVERAGE_MAP	GAPS	%COVERAGE	%IDENTITY	DATABASE	ACCESSION	PRODUCT	RESISTANCE
240776_COLI_CH_Nord54_R473_NDM-7_14-07-15_BC22.fasta	BC22	contig_1	4661193	4662326	+	blaEC-15	1-1134/1134	===============	0/0	100.0	98.5	ncbi	NG_049081.1	extended-spectrum class C beta-lactamase EC-15	CEPHALOSPORIN
240776_COLI_CH_Nord54_R473_NDM-7_14-07-15_BC22.fasta	BC22	contig_2	8491	9303	+	blaNDM-7	1-813/813	===============	0/0	100.0	100.0	ncbi	NG_049339.1	subclass B1 metallo-beta-lactamase NDM-7	CARBAPENEM
240776_COLI_CH_Nord54_R473_NDM-7_14-07-15_BC22.fasta	BC22	contig_2	9307	9672	+	ble-MBL	1-366/366	===============	0/0	100.0	100.0	ncbi	NG_047559.1	bleomycin binding protein Ble-MBL	BLEOMYCIN
240776_COLI_CH_Nord54_R473_NDM-7_14-07-15_BC22.fasta	BC22	contig_4	72288	73209	+	mph(A)	1-921/921	========/======	1/1	100.0	99.67	ncbi	NG_047986.1	Mph(A) family macrolide 2'-phosphotransferase	AZITHROMYCIN;ERYTHROMYCIN;SPIRAMYCIN;TELITHROMYCIN
240776_COLI_CH_Nord54_R473_NDM-7_14-07-15_BC22.fasta	BC22	contig_4	78504	79343	-	sul1	1-840/840	===============	0/0	100.0	100.0	ncbi	NG_048082.1	sulfonamide-resistant dihydropteroate synthase Sul1	SULFONAMIDE
240776_COLI_CH_Nord54_R473_NDM-7_14-07-15_BC22.fasta	BC22	contig_4	79890	80678	-	aadA5	1-789/789	===============	0/0	100.0	100.0	ncbi	NG_047357.1	ANT(3'')-Ia family aminoglycoside nucleotidyltransferase AadA5	STREPTOMYCIN
240776_COLI_CH_Nord54_R473_NDM-7_14-07-15_BC22.fasta	BC22	contig_4	80809	81282	-	dfrA17	1-474/474	===============	0/0	100.0	99.79	ncbi	NG_047710.1	trimethoprim-resistant dihydrofolate reductase DfrA17	TRIMETHOPRIM
240776_COLI_CH_Nord54_R473_NDM-7_14-07-15_BC22.fasta	BC22	contig_4	84270	85145	+	blaCTX-M-15	1-876/876	===============	0/0	100.0	100.0	ncbi	NG_048935.1	extended-spectrum class A beta-lactamase CTX-M-15	CEPHALOSPORIN
240776_COLI_CH_Nord54_R473_NDM-7_14-07-15_BC22.fasta	BC22	contig_4	89182	90012	-	blaOXA-1	1-831/831	===============	0/0	100.0	100.0	ncbi	NG_049392.1	oxacillin-hydrolyzing class D beta-lactamase OXA-1	CEPHALOSPORIN
240776_COLI_CH_Nord54_R473_NDM-7_14-07-15_BC22.fasta	BC22	contig_4	90143	90697	-	aac(6')-Ib-D181Y	1-555/555	===============	0/0	100.0	99.82	ncbi	NG_067946.1	AAC(6')-Ib family aminoglycoside 6'-N-acetyltransferase	AMIKACIN;KANAMYCIN;TOBRAMYCIN
240776_COLI_CH_Nord54_R473_NDM-7_14-07-15_BC22.fasta	BC22	contig_4	94197	95396	+	tet(A)	1-1200/1200	===============	0/0	100.0	100.0	ncbi	NG_048154.1	tetracycline efflux MFS transporter Tet(A)	TETRACYCLINE
240776_COLI_CH_Nord54_R473_NDM-7_14-07-15_BC22.fasta	BC22	contig_5	273	1109	+	aph(6)-Id	1-837/837	===============	0/0	100.0	100.0	ncbi	NG_047464.1	aminoglycoside O-phosphotransferase APH(6)-Id	STREPTOMYCIN
240776_COLI_CH_Nord54_R473_NDM-7_14-07-15_BC22.fasta	BC22	contig_5	4804	5619	+	sul2	1-816/816	===============	0/0	100.0	100.0	ncbi	NG_051852.1	sulfonamide-resistant dihydropteroate synthase Sul2	SULFONAMIDE
