# Supplementary material for: High-throughput screening of monoclonal antibodies against carbapenemases using a multiplex protein microarray platform
Source: Front Microbiol. 2025 Aug 26;16:1650094. doi: 10.3389/fmicb.2025.1650094 (PMC12418781; doi:10.3389/fmicb.2025.1650094)
Supplement: Supplementary File 4 — Resistance gene profiles of reference strains. This file contains the results of resistance gene identification using the ResFinder, Card and NCBI databases as implemented in the latest version of abricate. Whole-genome assemblies of all reference strains used in this study were screened to detect acquired antimicrobial resistance genes. For each isolate, detected resistance genes, sequence identity, coverage, and associated antibiotic classes are listed. These data provide a comprehensive overview of the genotypic resistance background of the strain panel used for assay development and validation. [file Data_Sheet_2.zip › 240780_COLI_CH_Nord58_R555_VIM-4_14-07-15_BC04.tsv]

#NAME	BARCODE	SEQUENCE	START	END	STRAND	GENE	COVERAGE	COVERAGE_MAP	GAPS	%COVERAGE	%IDENTITY	DATABASE	ACCESSION	PRODUCT	RESISTANCE
240780_COLI_CH_Nord58_R555_VIM-4_14-07-15_BC04.fasta	BC04	contig_14	24747	25668	-	mph(A)	1-921/921	========/======	1/1	100.0	99.67	ncbi	NG_047986.1	Mph(A) family macrolide 2'-phosphotransferase	AZITHROMYCIN;ERYTHROMYCIN;SPIRAMYCIN;TELITHROMYCIN
240780_COLI_CH_Nord58_R555_VIM-4_14-07-15_BC04.fasta	BC04	contig_14	27517	28377	+	blaTEM-1	1-861/861	===============	0/0	100.0	100.0	ncbi	NG_050145.1	broad-spectrum class A beta-lactamase TEM-1	BETA-LACTAM
240780_COLI_CH_Nord58_R555_VIM-4_14-07-15_BC04.fasta	BC04	contig_19	2976	3817	-	sul1	1-840/840	========/======	3/4	99.88	99.29	ncbi	NG_048082.1	sulfonamide-resistant dihydropteroate synthase Sul1	SULFONAMIDE
240780_COLI_CH_Nord58_R555_VIM-4_14-07-15_BC04.fasta	BC04	contig_19	4520	5320	-	blaVIM-4	1-801/801	===============	0/0	100.0	100.0	ncbi	NG_050367.1	subclass B1 metallo-beta-lactamase VIM-4	CARBAPENEM
240780_COLI_CH_Nord58_R555_VIM-4_14-07-15_BC04.fasta	BC04	contig_19	5411	5965	-	aac(6')-Ib-AKT	1-555/555	===============	0/0	100.0	99.82	ncbi	NG_052358.1	AAC(6')-Ib family aminoglycoside 6'-N-acetyltransferase	AMIKACIN;KANAMYCIN;TOBRAMYCIN
240780_COLI_CH_Nord58_R555_VIM-4_14-07-15_BC04.fasta	BC04	contig_6	1312563	1313365	+	aph(3'')-Ib	2-804/804	===============	0/0	99.88	100.0	ncbi	NG_047413.1	aminoglycoside O-phosphotransferase APH(3'')-Ib	STREPTOMYCIN
240780_COLI_CH_Nord58_R555_VIM-4_14-07-15_BC04.fasta	BC04	contig_6	1313365	1314201	+	aph(6)-Id	1-837/837	===============	0/0	100.0	100.0	ncbi	NG_047464.1	aminoglycoside O-phosphotransferase APH(6)-Id	STREPTOMYCIN
240780_COLI_CH_Nord58_R555_VIM-4_14-07-15_BC04.fasta	BC04	contig_6	1318866	1319681	+	sul2	1-816/816	===============	0/0	100.0	100.0	ncbi	NG_051852.1	sulfonamide-resistant dihydropteroate synthase Sul2	SULFONAMIDE
240780_COLI_CH_Nord58_R555_VIM-4_14-07-15_BC04.fasta	BC04	contig_6	1326074	1327258	+	tet(D)	1-1185/1185	===============	0/0	100.0	99.83	ncbi	NG_048184.1	tetracycline efflux MFS transporter Tet(D)	TETRACYCLINE
240780_COLI_CH_Nord58_R555_VIM-4_14-07-15_BC04.fasta	BC04	contig_6	1327738	1328598	-	blaTEM-1	1-861/861	===============	0/0	100.0	100.0	ncbi	NG_050145.1	broad-spectrum class A beta-lactamase TEM-1	BETA-LACTAM
240780_COLI_CH_Nord58_R555_VIM-4_14-07-15_BC04.fasta	BC04	contig_6	1330363	1330896	-	catA1	127-660/660	..=============	0/0	80.91	100.0	ncbi	NG_047586.1	type A-1 chloramphenicol O-acetyltransferase	CHLORAMPHENICOL
240780_COLI_CH_Nord58_R555_VIM-4_14-07-15_BC04.fasta	BC04	contig_6	1554703	1555836	+	blaEC-19	1-1134/1134	===============	0/0	100.0	97.62	ncbi	NG_049084.1	extended-spectrum class C beta-lactamase EC-19	CEPHALOSPORIN
240780_COLI_CH_Nord58_R555_VIM-4_14-07-15_BC04.fasta	BC04	contig_6	2110180	2110970	-	aadA1	1-789/789	========/======	1/2	100.0	99.37	ncbi	NG_047327.1	ANT(3'')-Ia family aminoglycoside nucleotidyltransferase AadA1	STREPTOMYCIN
240780_COLI_CH_Nord58_R555_VIM-4_14-07-15_BC04.fasta	BC04	contig_6	2111028	2111552	-	sat2_fam	1-525/525	===============	0/0	100.0	100.0	ncbi	NG_048068.1	streptothricin N-acetyltransferase Sat2	STREPTOTHRICIN
240780_COLI_CH_Nord58_R555_VIM-4_14-07-15_BC04.fasta	BC04	contig_6	2111647	2112120	-	dfrA1	1-474/474	===============	0/0	100.0	100.0	ncbi	NG_047676.1	trimethoprim-resistant dihydrofolate reductase DfrA1	TRIMETHOPRIM
240780_COLI_CH_Nord58_R555_VIM-4_14-07-15_BC04.fasta	BC04	contig_6	2950708	2951911	-	tet(A)	1-1200/1200	========/======	4/4	100.0	99.0	ncbi	NG_048154.1	tetracycline efflux MFS transporter Tet(A)	TETRACYCLINE
240780_COLI_CH_Nord58_R555_VIM-4_14-07-15_BC04.fasta	BC04	contig_6	2955422	2955976	+	aac(6')-Ib-D181Y	1-555/555	===============	0/0	100.0	99.82	ncbi	NG_067946.1	AAC(6')-Ib family aminoglycoside 6'-N-acetyltransferase	AMIKACIN;KANAMYCIN;TOBRAMYCIN
240780_COLI_CH_Nord58_R555_VIM-4_14-07-15_BC04.fasta	BC04	contig_6	2956107	2956937	+	blaOXA-1	1-831/831	===============	0/0	100.0	100.0	ncbi	NG_049392.1	oxacillin-hydrolyzing class D beta-lactamase OXA-1	CEPHALOSPORIN
240780_COLI_CH_Nord58_R555_VIM-4_14-07-15_BC04.fasta	BC04	contig_6	2958382	2959242	+	aac(3)-IIe	1-861/861	===============	0/0	100.0	99.77	ncbi	NG_047244.1	aminoglycoside N-acetyltransferase AAC(3)-IIe	GENTAMICIN
240780_COLI_CH_Nord58_R555_VIM-4_14-07-15_BC04.fasta	BC04	contig_6	2964398	2965273	-	blaCTX-M-15	1-876/876	===============	0/0	100.0	100.0	ncbi	NG_048935.1	extended-spectrum class A beta-lactamase CTX-M-15	CEPHALOSPORIN
