# Supplementary material for: High-throughput screening of monoclonal antibodies against carbapenemases using a multiplex protein microarray platform
Source: Front Microbiol. 2025 Aug 26;16:1650094. doi: 10.3389/fmicb.2025.1650094 (PMC12418781; doi:10.3389/fmicb.2025.1650094)
Supplement: Supplementary File 4 — Resistance gene profiles of reference strains. This file contains the results of resistance gene identification using the ResFinder, Card and NCBI databases as implemented in the latest version of abricate. Whole-genome assemblies of all reference strains used in this study were screened to detect acquired antimicrobial resistance genes. For each isolate, detected resistance genes, sequence identity, coverage, and associated antibiotic classes are listed. These data provide a comprehensive overview of the genotypic resistance background of the strain panel used for assay development and validation. [file Data_Sheet_2.zip › 240781_KLEP_CH_Nord59_R584_VIM-4_14-07-15_BC23.tsv]

#NAME	BARCODE	SEQUENCE	START	END	STRAND	GENE	COVERAGE	COVERAGE_MAP	GAPS	%COVERAGE	%IDENTITY	DATABASE	ACCESSION	PRODUCT	RESISTANCE
240781_KLEP_CH_Nord59_R584_VIM-4_14-07-15_BC23.fasta	BC23	contig_2	3913	4773	-	blaSHV-12	1-861/861	===============	0/0	100.0	99.88	ncbi	NG_050590.1	extended-spectrum class A beta-lactamase SHV-12	CEPHALOSPORIN
240781_KLEP_CH_Nord59_R584_VIM-4_14-07-15_BC23.fasta	BC23	contig_2	92958	93512	-	aac(6')-Ib-AKT	1-555/555	===============	0/0	100.0	100.0	ncbi	NG_056043.1	AAC(6')-Ib family aminoglycoside 6'-N-acetyltransferase	AMIKACIN;KANAMYCIN;TOBRAMYCIN
240781_KLEP_CH_Nord59_R584_VIM-4_14-07-15_BC23.fasta	BC23	contig_3	2010	2825	+	sul2	1-816/816	===============	0/0	100.0	100.0	ncbi	NG_051852.1	sulfonamide-resistant dihydropteroate synthase Sul2	SULFONAMIDE
240781_KLEP_CH_Nord59_R584_VIM-4_14-07-15_BC23.fasta	BC23	contig_3	2887	3689	+	aph(3'')-Ib	2-804/804	===============	0/0	99.88	99.63	ncbi	NG_047413.1	aminoglycoside O-phosphotransferase APH(3'')-Ib	STREPTOMYCIN
240781_KLEP_CH_Nord59_R584_VIM-4_14-07-15_BC23.fasta	BC23	contig_3	7886	8542	-	qnrS1	1-657/657	===============	0/0	100.0	100.0	ncbi	NG_050543.1	quinolone resistance pentapeptide repeat protein QnrS1	QUINOLONE
240781_KLEP_CH_Nord59_R584_VIM-4_14-07-15_BC23.fasta	BC23	contig_3	28639	29112	-	dfrA14	1-474/474	===============	0/0	100.0	100.0	ncbi	NG_056035.1	trimethoprim-resistant dihydrofolate reductase DfrA14	TRIMETHOPRIM
240781_KLEP_CH_Nord59_R584_VIM-4_14-07-15_BC23.fasta	BC23	contig_3	57156	58016	-	blaSHV-12	1-861/861	===============	0/0	100.0	100.0	ncbi	NG_050590.1	extended-spectrum class A beta-lactamase SHV-12	CEPHALOSPORIN
240781_KLEP_CH_Nord59_R584_VIM-4_14-07-15_BC23.fasta	BC23	contig_4	987533	987952	-	fosA5	1-420/420	===============	0/0	100.0	96.43	ncbi	NG_050409.1	fosfomycin resistance glutathione transferase FosA5	FOSFOMYCIN
240781_KLEP_CH_Nord59_R584_VIM-4_14-07-15_BC23.fasta	BC23	contig_4	1790548	1791746	-	tet(A)	1-1200/1200	========/======	1/1	99.92	99.92	ncbi	NG_048154.1	tetracycline efflux MFS transporter Tet(A)	TETRACYCLINE
240781_KLEP_CH_Nord59_R584_VIM-4_14-07-15_BC23.fasta	BC23	contig_4	1795246	1795800	+	aac(6')-Ib-D181Y	1-555/555	===============	0/0	100.0	99.82	ncbi	NG_067946.1	AAC(6')-Ib family aminoglycoside 6'-N-acetyltransferase	AMIKACIN;KANAMYCIN;TOBRAMYCIN
240781_KLEP_CH_Nord59_R584_VIM-4_14-07-15_BC23.fasta	BC23	contig_4	1795931	1796761	+	blaOXA-1	1-831/831	===============	0/0	100.0	100.0	ncbi	NG_049392.1	oxacillin-hydrolyzing class D beta-lactamase OXA-1	CEPHALOSPORIN
240781_KLEP_CH_Nord59_R584_VIM-4_14-07-15_BC23.fasta	BC23	contig_4	1798204	1799064	+	aac(3)-IIe	1-861/861	===============	0/0	100.0	99.77	ncbi	NG_047244.1	aminoglycoside N-acetyltransferase AAC(3)-IIe	GENTAMICIN
240781_KLEP_CH_Nord59_R584_VIM-4_14-07-15_BC23.fasta	BC23	contig_4	1804218	1805093	-	blaCTX-M-15	1-876/876	===============	0/0	100.0	100.0	ncbi	NG_048935.1	extended-spectrum class A beta-lactamase CTX-M-15	CEPHALOSPORIN
240781_KLEP_CH_Nord59_R584_VIM-4_14-07-15_BC23.fasta	BC23	contig_4	1864991	1865464	-	dfrA7	1-474/474	===============	0/0	100.0	100.0	ncbi	NG_047737.1	trimethoprim-resistant dihydrofolate reductase DfrA7	TRIMETHOPRIM
240781_KLEP_CH_Nord59_R584_VIM-4_14-07-15_BC23.fasta	BC23	contig_4	1873238	1874053	-	aph(3')-Ia	1-816/816	===============	0/0	100.0	100.0	ncbi	NG_047430.1	aminoglycoside O-phosphotransferase APH(3')-Ia	KANAMYCIN
240781_KLEP_CH_Nord59_R584_VIM-4_14-07-15_BC23.fasta	BC23	contig_4	1874969	1875806	-	aph(6)-Id	1-837/837	========/======	1/1	100.0	99.88	ncbi	NG_047464.1	aminoglycoside O-phosphotransferase APH(6)-Id	STREPTOMYCIN
240781_KLEP_CH_Nord59_R584_VIM-4_14-07-15_BC23.fasta	BC23	contig_4	1875806	1876608	-	aph(3'')-Ib	2-804/804	===============	0/0	99.88	99.88	ncbi	NG_047413.1	aminoglycoside O-phosphotransferase APH(3'')-Ib	STREPTOMYCIN
240781_KLEP_CH_Nord59_R584_VIM-4_14-07-15_BC23.fasta	BC23	contig_4	1876670	1877485	-	sul2	1-816/816	===============	0/0	100.0	99.88	ncbi	NG_048118.1	sulfonamide-resistant dihydropteroate synthase Sul2	SULFONAMIDE
240781_KLEP_CH_Nord59_R584_VIM-4_14-07-15_BC23.fasta	BC23	contig_4	1880702	1881562	-	blaTEM-1	1-861/861	===============	0/0	100.0	100.0	ncbi	NG_050145.1	broad-spectrum class A beta-lactamase TEM-1	BETA-LACTAM
240781_KLEP_CH_Nord59_R584_VIM-4_14-07-15_BC23.fasta	BC23	contig_4	1886217	1886876	-	catA1	1-660/660	===============	0/0	100.0	99.85	ncbi	NG_047582.1	type A-1 chloramphenicol O-acetyltransferase	CHLORAMPHENICOL
240781_KLEP_CH_Nord59_R584_VIM-4_14-07-15_BC23.fasta	BC23	contig_4	2969668	2972820	-	oqxB25	1-3153/3153	===============	0/0	100.0	99.37	ncbi	NG_050444.1	multidrug efflux RND transporter permease subunit OqxB25	PHENICOL;QUINOLONE
240781_KLEP_CH_Nord59_R584_VIM-4_14-07-15_BC23.fasta	BC23	contig_4	2972844	2974019	-	oqxA6	1-1176/1176	===============	0/0	100.0	99.49	ncbi	NG_050424.1	multidrug efflux RND transporter periplasmic adaptor subunit OqxA6	PHENICOL;QUINOLONE
240781_KLEP_CH_Nord59_R584_VIM-4_14-07-15_BC23.fasta	BC23	contig_4	4589228	4590094	+	blaSHV-187	1-867/867	===============	0/0	100.0	99.54	ncbi	NG_050053.1	broad-spectrum class A beta-lactamase SHV-187	CEPHALOSPORIN
240781_KLEP_CH_Nord59_R584_VIM-4_14-07-15_BC23.fasta	BC23	contig_5	768	1913	-	blaCMY-4	1-1146/1146	===============	0/0	100.0	100.0	ncbi	NG_048834.1	class C beta-lactamase CMY-4	CEPHALOSPORIN
240781_KLEP_CH_Nord59_R584_VIM-4_14-07-15_BC23.fasta	BC23	contig_5	30254	31069	+	sul2	1-816/816	===============	0/0	100.0	100.0	ncbi	NG_051852.1	sulfonamide-resistant dihydropteroate synthase Sul2	SULFONAMIDE
240781_KLEP_CH_Nord59_R584_VIM-4_14-07-15_BC23.fasta	BC23	contig_5	31131	31933	+	aph(3'')-Ib	2-804/804	===============	0/0	99.88	99.88	ncbi	NG_047413.1	aminoglycoside O-phosphotransferase APH(3'')-Ib	STREPTOMYCIN
240781_KLEP_CH_Nord59_R584_VIM-4_14-07-15_BC23.fasta	BC23	contig_5	31933	32769	+	aph(6)-Id	1-837/837	===============	0/0	100.0	100.0	ncbi	NG_047464.1	aminoglycoside O-phosphotransferase APH(6)-Id	STREPTOMYCIN
240781_KLEP_CH_Nord59_R584_VIM-4_14-07-15_BC23.fasta	BC23	contig_5	34105	35303	+	tet(A)	1-1200/1200	========/======	1/1	99.92	99.92	ncbi	NG_048153.1	tetracycline efflux MFS transporter Tet(A)	TETRACYCLINE
240781_KLEP_CH_Nord59_R584_VIM-4_14-07-15_BC23.fasta	BC23	contig_5	35903	37118	-	floR	1-1215/1215	========/======	1/1	100.0	99.92	ncbi	NG_047869.1	chloramphenicol/florfenicol efflux MFS transporter FloR	CHLORAMPHENICOL;FLORFENICOL
240781_KLEP_CH_Nord59_R584_VIM-4_14-07-15_BC23.fasta	BC23	contig_5	97601	98134	+	ant(2'')-Ia	1-534/534	===============	0/0	100.0	100.0	ncbi	NG_047387.1	aminoglycoside nucleotidyltransferase ANT(2'')-Ia	GENTAMICIN;KANAMYCIN;TOBRAMYCIN
240781_KLEP_CH_Nord59_R584_VIM-4_14-07-15_BC23.fasta	BC23	contig_5	99095	100354	+	cmlA5	1-1260/1260	===============	0/0	100.0	100.0	ncbi	NG_051436.1	chloramphenicol efflux MFS transporter CmlA5	CHLORAMPHENICOL
240781_KLEP_CH_Nord59_R584_VIM-4_14-07-15_BC23.fasta	BC23	contig_5	111785	112500	-	aadA1	77-792/792	.==============	0/0	90.4	100.0	ncbi	NG_052440.1	ANT(3'')-Ia family aminoglycoside nucleotidyltransferase AadA1	STREPTOMYCIN
240781_KLEP_CH_Nord59_R584_VIM-4_14-07-15_BC23.fasta	BC23	contig_5	112587	113060	-	dfrA1	1-474/474	===============	0/0	100.0	99.79	ncbi	NG_047677.1	trimethoprim-resistant dihydrofolate reductase DfrA1	TRIMETHOPRIM
240781_KLEP_CH_Nord59_R584_VIM-4_14-07-15_BC23.fasta	BC23	contig_5	113203	113661	-	aac(6')-Il	1-459/459	===============	0/0	100.0	100.0	ncbi	NG_047303.1	aminoglycoside N-acetyltransferase AAC(6')-Il	AMIKACIN;KANAMYCIN;TOBRAMYCIN
240781_KLEP_CH_Nord59_R584_VIM-4_14-07-15_BC23.fasta	BC23	contig_5	113755	114555	-	blaVIM-4	1-801/801	===============	0/0	100.0	100.0	ncbi	NG_050367.1	subclass B1 metallo-beta-lactamase VIM-4	CARBAPENEM
