# Supplementary material for: High-throughput screening of monoclonal antibodies against carbapenemases using a multiplex protein microarray platform
Source: Front Microbiol. 2025 Aug 26;16:1650094. doi: 10.3389/fmicb.2025.1650094 (PMC12418781; doi:10.3389/fmicb.2025.1650094)
Supplement: Supplementary File 4 — Resistance gene profiles of reference strains. This file contains the results of resistance gene identification using the ResFinder, Card and NCBI databases as implemented in the latest version of abricate. Whole-genome assemblies of all reference strains used in this study were screened to detect acquired antimicrobial resistance genes. For each isolate, detected resistance genes, sequence identity, coverage, and associated antibiotic classes are listed. These data provide a comprehensive overview of the genotypic resistance background of the strain panel used for assay development and validation. [file Data_Sheet_2.zip › 240783_AERO_CH_Nord61_R609_aac6-lb_VIM-2_14-07-15_BC01.tsv]

#NAME	BARCODE	SEQUENCE	START	END	STRAND	GENE	COVERAGE	COVERAGE_MAP	GAPS	%COVERAGE	%IDENTITY	DATABASE	ACCESSION	PRODUCT	RESISTANCE
240783_AERO_CH_Nord61_R609_aac6-lb_VIM-2_14-07-15_BC01.fasta	BC01	contig_2	35362	36198	-	aph(6)-Id	1-837/837	===============	0/0	100.0	100.0	ncbi	NG_047464.1	aminoglycoside O-phosphotransferase APH(6)-Id	STREPTOMYCIN
240783_AERO_CH_Nord61_R609_aac6-lb_VIM-2_14-07-15_BC01.fasta	BC01	contig_2	36198	37000	-	aph(3'')-Ib	2-804/804	===============	0/0	99.88	100.0	ncbi	NG_047413.1	aminoglycoside O-phosphotransferase APH(3'')-Ib	STREPTOMYCIN
240783_AERO_CH_Nord61_R609_aac6-lb_VIM-2_14-07-15_BC01.fasta	BC01	contig_2	39338	40264	-	blaPER-1	1-927/927	===============	0/0	100.0	100.0	ncbi	NG_049960.1	inhibitor-resistant extended-spectrum class A beta-lactamase PER-1	CEPHALOSPORIN
240783_AERO_CH_Nord61_R609_aac6-lb_VIM-2_14-07-15_BC01.fasta	BC01	contig_2	42657	43436	-	aph(3')-VIb	1-780/780	===============	0/0	100.0	100.0	ncbi	NG_047449.1	aminoglycoside O-phosphotransferase APH(3')-VIb	AMIKACIN;KANAMYCIN
240783_AERO_CH_Nord61_R609_aac6-lb_VIM-2_14-07-15_BC01.fasta	BC01	contig_2	43842	44644	-	aph(3'')-Ib	2-804/804	===============	0/0	99.88	100.0	ncbi	NG_047413.1	aminoglycoside O-phosphotransferase APH(3'')-Ib	STREPTOMYCIN
240783_AERO_CH_Nord61_R609_aac6-lb_VIM-2_14-07-15_BC01.fasta	BC01	contig_2	129108	129908	+	blaVIM-2	1-801/801	===============	0/0	100.0	100.0	ncbi	NG_050347.1	subclass B1 metallo-beta-lactamase VIM-2	CARBAPENEM
240783_AERO_CH_Nord61_R609_aac6-lb_VIM-2_14-07-15_BC01.fasta	BC01	contig_2	130011	130565	+	aac(6')-Ib4	1-555/555	===============	0/0	100.0	100.0	ncbi	NG_051844.1	aminoglycoside N-acetyltransferase AAC(6')-Ib4	GENTAMICIN
240783_AERO_CH_Nord61_R609_aac6-lb_VIM-2_14-07-15_BC01.fasta	BC01	contig_2	131075	131914	+	sul1	1-840/840	===============	0/0	100.0	100.0	ncbi	NG_048082.1	sulfonamide-resistant dihydropteroate synthase Sul1	SULFONAMIDE
240783_AERO_CH_Nord61_R609_aac6-lb_VIM-2_14-07-15_BC01.fasta	BC01	contig_3	424164	424571	+	fosA_PA1129	1-408/408	===============	0/0	100.0	99.02	ncbi	NG_047883.1	FosA family fosfomycin resistance glutathione transferase	FOSFOMYCIN
240783_AERO_CH_Nord61_R609_aac6-lb_VIM-2_14-07-15_BC01.fasta	BC01	contig_3	4022366	4023588	+	blaPDC-374	1-1215/1215	========/======	1/8	100.0	98.77	ncbi	NG_065926.1	class C beta-lactamase PDC-374	CEPHALOSPORIN
240783_AERO_CH_Nord61_R609_aac6-lb_VIM-2_14-07-15_BC01.fasta	BC01	contig_3	4035902	4036708	-	aph(3')-IIb	1-807/807	===============	0/0	100.0	98.76	ncbi	NG_047423.1	aminoglycoside O-phosphotransferase APH(3')-IIb	KANAMYCIN
240783_AERO_CH_Nord61_R609_aac6-lb_VIM-2_14-07-15_BC01.fasta	BC01	contig_3	5041484	5042272	-	blaOXA-1125	1-789/789	===============	0/0	100.0	100.0	ncbi	NG_081711.1	OXA-50 family oxacillin-hydrolyzing class D beta-lactamase OXA-1125	BETA-LACTAM
240783_AERO_CH_Nord61_R609_aac6-lb_VIM-2_14-07-15_BC01.fasta	BC01	contig_3	6093791	6096885	+	tmexD2	1-3095/3135	========/======	8/20	98.41	80.77	ncbi	NG_076648.1	multidrug efflux RND transporter permease subunit TMexD2	TIGECYCLINE
240783_AERO_CH_Nord61_R609_aac6-lb_VIM-2_14-07-15_BC01.fasta	BC01	contig_3	6603570	6604208	-	catB7	1-639/639	===============	0/0	100.0	99.53	ncbi	NG_047614.1	type B-4 chloramphenicol O-acetyltransferase CatB7	CHLORAMPHENICOL
