# Supplementary material for: High-throughput screening of monoclonal antibodies against carbapenemases using a multiplex protein microarray platform
Source: Front Microbiol. 2025 Aug 26;16:1650094. doi: 10.3389/fmicb.2025.1650094 (PMC12418781; doi:10.3389/fmicb.2025.1650094)
Supplement: Supplementary File 4 — Resistance gene profiles of reference strains. This file contains the results of resistance gene identification using the ResFinder, Card and NCBI databases as implemented in the latest version of abricate. Whole-genome assemblies of all reference strains used in this study were screened to detect acquired antimicrobial resistance genes. For each isolate, detected resistance genes, sequence identity, coverage, and associated antibiotic classes are listed. These data provide a comprehensive overview of the genotypic resistance background of the strain panel used for assay development and validation. [file Data_Sheet_2.zip › 240784_PUTI_CH_Nord62_R617_VIM-5_14-07-15_BC02.tsv]

#NAME	BARCODE	SEQUENCE	START	END	STRAND	GENE	COVERAGE	COVERAGE_MAP	GAPS	%COVERAGE	%IDENTITY	DATABASE	ACCESSION	PRODUCT	RESISTANCE
240784_PUTI_CH_Nord62_R617_VIM-5_14-07-15_BC02.fasta	BC02	contig_2	11613	12146	+	ant(2'')-Ia	1-534/534	===============	0/0	100.0	100.0	ncbi	NG_052363.1	aminoglycoside nucleotidyltransferase ANT(2'')-Ia	GENTAMICIN;KANAMYCIN;TOBRAMYCIN
240784_PUTI_CH_Nord62_R617_VIM-5_14-07-15_BC02.fasta	BC02	contig_2	12204	12737	+	ant(2'')-Ia	1-534/534	===============	0/0	100.0	100.0	ncbi	NG_052363.1	aminoglycoside nucleotidyltransferase ANT(2'')-Ia	GENTAMICIN;KANAMYCIN;TOBRAMYCIN
240784_PUTI_CH_Nord62_R617_VIM-5_14-07-15_BC02.fasta	BC02	contig_2	12816	13616	+	blaVIM-5	1-801/801	===============	0/0	100.0	99.88	ncbi	NG_050377.1	subclass B1 metallo-beta-lactamase VIM-5	CARBAPENEM
240784_PUTI_CH_Nord62_R617_VIM-5_14-07-15_BC02.fasta	BC02	contig_2	13709	14242	+	ant(2'')-Ia	1-534/534	===============	0/0	100.0	100.0	ncbi	NG_052363.1	aminoglycoside nucleotidyltransferase ANT(2'')-Ia	GENTAMICIN;KANAMYCIN;TOBRAMYCIN
240784_PUTI_CH_Nord62_R617_VIM-5_14-07-15_BC02.fasta	BC02	contig_2	14360	15226	+	blaCARB-2	1-867/867	===============	0/0	100.0	100.0	ncbi	NG_048722.1	PSE family carbenicillin-hydrolyzing class A beta-lactamase CARB-2	BETA-LACTAM
240784_PUTI_CH_Nord62_R617_VIM-5_14-07-15_BC02.fasta	BC02	contig_2	15344	16135	+	aadA2	1-792/792	===============	0/0	100.0	100.0	ncbi	NG_051846.1	ANT(3'')-Ia family aminoglycoside nucleotidyltransferase AadA2	STREPTOMYCIN
240784_PUTI_CH_Nord62_R617_VIM-5_14-07-15_BC02.fasta	BC02	contig_2	16640	17479	+	sul1	1-840/840	===============	0/0	100.0	100.0	ncbi	NG_048082.1	sulfonamide-resistant dihydropteroate synthase Sul1	SULFONAMIDE
240784_PUTI_CH_Nord62_R617_VIM-5_14-07-15_BC02.fasta	BC02	contig_2	5143083	5143922	-	sul1	1-840/840	===============	0/0	100.0	100.0	ncbi	NG_048082.1	sulfonamide-resistant dihydropteroate synthase Sul1	SULFONAMIDE
240784_PUTI_CH_Nord62_R617_VIM-5_14-07-15_BC02.fasta	BC02	contig_2	5144427	5145218	-	aadA2	1-792/792	===============	0/0	100.0	100.0	ncbi	NG_051846.1	ANT(3'')-Ia family aminoglycoside nucleotidyltransferase AadA2	STREPTOMYCIN
240784_PUTI_CH_Nord62_R617_VIM-5_14-07-15_BC02.fasta	BC02	contig_2	5145336	5146202	-	blaCARB-2	1-867/867	===============	0/0	100.0	100.0	ncbi	NG_048722.1	PSE family carbenicillin-hydrolyzing class A beta-lactamase CARB-2	BETA-LACTAM
240784_PUTI_CH_Nord62_R617_VIM-5_14-07-15_BC02.fasta	BC02	contig_2	5146320	5146853	-	ant(2'')-Ia	1-534/534	===============	0/0	100.0	100.0	ncbi	NG_052363.1	aminoglycoside nucleotidyltransferase ANT(2'')-Ia	GENTAMICIN;KANAMYCIN;TOBRAMYCIN
240784_PUTI_CH_Nord62_R617_VIM-5_14-07-15_BC02.fasta	BC02	contig_2	5146946	5147746	-	blaVIM-5	1-801/801	===============	0/0	100.0	99.88	ncbi	NG_050377.1	subclass B1 metallo-beta-lactamase VIM-5	CARBAPENEM
240784_PUTI_CH_Nord62_R617_VIM-5_14-07-15_BC02.fasta	BC02	contig_2	5147825	5148358	-	ant(2'')-Ia	1-534/534	===============	0/0	100.0	100.0	ncbi	NG_052363.1	aminoglycoside nucleotidyltransferase ANT(2'')-Ia	GENTAMICIN;KANAMYCIN;TOBRAMYCIN
240784_PUTI_CH_Nord62_R617_VIM-5_14-07-15_BC02.fasta	BC02	contig_2	5148416	5148949	-	ant(2'')-Ia	1-534/534	===============	0/0	100.0	100.0	ncbi	NG_052363.1	aminoglycoside nucleotidyltransferase ANT(2'')-Ia	GENTAMICIN;KANAMYCIN;TOBRAMYCIN
240784_PUTI_CH_Nord62_R617_VIM-5_14-07-15_BC02.fasta	BC02	contig_3	100422	101261	-	sul1	1-840/840	===============	0/0	100.0	100.0	ncbi	NG_048082.1	sulfonamide-resistant dihydropteroate synthase Sul1	SULFONAMIDE
240784_PUTI_CH_Nord62_R617_VIM-5_14-07-15_BC02.fasta	BC02	contig_3	101819	102685	-	blaCARB-2	1-867/867	===============	0/0	100.0	100.0	ncbi	NG_048722.1	PSE family carbenicillin-hydrolyzing class A beta-lactamase CARB-2	BETA-LACTAM
240784_PUTI_CH_Nord62_R617_VIM-5_14-07-15_BC02.fasta	BC02	contig_3	102803	103336	-	ant(2'')-Ia	1-534/534	===============	0/0	100.0	100.0	ncbi	NG_052363.1	aminoglycoside nucleotidyltransferase ANT(2'')-Ia	GENTAMICIN;KANAMYCIN;TOBRAMYCIN
240784_PUTI_CH_Nord62_R617_VIM-5_14-07-15_BC02.fasta	BC02	contig_3	103429	104229	-	blaVIM-5	1-801/801	===============	0/0	100.0	99.88	ncbi	NG_050377.1	subclass B1 metallo-beta-lactamase VIM-5	CARBAPENEM
240784_PUTI_CH_Nord62_R617_VIM-5_14-07-15_BC02.fasta	BC02	contig_3	104308	104841	-	ant(2'')-Ia	1-534/534	===============	0/0	100.0	100.0	ncbi	NG_052363.1	aminoglycoside nucleotidyltransferase ANT(2'')-Ia	GENTAMICIN;KANAMYCIN;TOBRAMYCIN
240784_PUTI_CH_Nord62_R617_VIM-5_14-07-15_BC02.fasta	BC02	contig_4	4199	5038	-	sul1	1-840/840	===============	0/0	100.0	100.0	ncbi	NG_048082.1	sulfonamide-resistant dihydropteroate synthase Sul1	SULFONAMIDE
240784_PUTI_CH_Nord62_R617_VIM-5_14-07-15_BC02.fasta	BC02	contig_4	5543	6334	-	aadA2	1-792/792	===============	0/0	100.0	100.0	ncbi	NG_051846.1	ANT(3'')-Ia family aminoglycoside nucleotidyltransferase AadA2	STREPTOMYCIN
240784_PUTI_CH_Nord62_R617_VIM-5_14-07-15_BC02.fasta	BC02	contig_4	6452	7318	-	blaCARB-2	1-867/867	===============	0/0	100.0	100.0	ncbi	NG_048722.1	PSE family carbenicillin-hydrolyzing class A beta-lactamase CARB-2	BETA-LACTAM
240784_PUTI_CH_Nord62_R617_VIM-5_14-07-15_BC02.fasta	BC02	contig_4	7436	7969	-	ant(2'')-Ia	1-534/534	===============	0/0	100.0	100.0	ncbi	NG_052363.1	aminoglycoside nucleotidyltransferase ANT(2'')-Ia	GENTAMICIN;KANAMYCIN;TOBRAMYCIN
240784_PUTI_CH_Nord62_R617_VIM-5_14-07-15_BC02.fasta	BC02	contig_4	8062	8862	-	blaVIM-5	1-801/801	===============	0/0	100.0	99.88	ncbi	NG_050377.1	subclass B1 metallo-beta-lactamase VIM-5	CARBAPENEM
240784_PUTI_CH_Nord62_R617_VIM-5_14-07-15_BC02.fasta	BC02	contig_4	8941	9474	-	ant(2'')-Ia	1-534/534	===============	0/0	100.0	100.0	ncbi	NG_052363.1	aminoglycoside nucleotidyltransferase ANT(2'')-Ia	GENTAMICIN;KANAMYCIN;TOBRAMYCIN
240784_PUTI_CH_Nord62_R617_VIM-5_14-07-15_BC02.fasta	BC02	contig_4	9532	10065	-	ant(2'')-Ia	1-534/534	===============	0/0	100.0	100.0	ncbi	NG_052363.1	aminoglycoside nucleotidyltransferase ANT(2'')-Ia	GENTAMICIN;KANAMYCIN;TOBRAMYCIN
240784_PUTI_CH_Nord62_R617_VIM-5_14-07-15_BC02.fasta	BC02	contig_4	193165	194016	-	sul1	1-852/852	===============	0/0	100.0	100.0	ncbi	NG_048083.1	sulfonamide-resistant dihydropteroate synthase Sul1	SULFONAMIDE
240784_PUTI_CH_Nord62_R617_VIM-5_14-07-15_BC02.fasta	BC02	contig_4	199591	200427	-	aph(6)-Id	1-837/837	===============	0/0	100.0	100.0	ncbi	NG_047464.1	aminoglycoside O-phosphotransferase APH(6)-Id	STREPTOMYCIN
240784_PUTI_CH_Nord62_R617_VIM-5_14-07-15_BC02.fasta	BC02	contig_4	200427	201229	-	aph(3'')-Ib	2-804/804	===============	0/0	99.88	99.88	ncbi	NG_047413.1	aminoglycoside O-phosphotransferase APH(3'')-Ib	STREPTOMYCIN
240784_PUTI_CH_Nord62_R617_VIM-5_14-07-15_BC02.fasta	BC02	contig_4	1040263	1040796	+	ant(2'')-Ia	1-534/534	===============	0/0	100.0	100.0	ncbi	NG_052363.1	aminoglycoside nucleotidyltransferase ANT(2'')-Ia	GENTAMICIN;KANAMYCIN;TOBRAMYCIN
240784_PUTI_CH_Nord62_R617_VIM-5_14-07-15_BC02.fasta	BC02	contig_4	1040854	1041387	+	ant(2'')-Ia	1-534/534	===============	0/0	100.0	100.0	ncbi	NG_052363.1	aminoglycoside nucleotidyltransferase ANT(2'')-Ia	GENTAMICIN;KANAMYCIN;TOBRAMYCIN
240784_PUTI_CH_Nord62_R617_VIM-5_14-07-15_BC02.fasta	BC02	contig_4	1041466	1042266	+	blaVIM-5	1-801/801	===============	0/0	100.0	99.88	ncbi	NG_050377.1	subclass B1 metallo-beta-lactamase VIM-5	CARBAPENEM
240784_PUTI_CH_Nord62_R617_VIM-5_14-07-15_BC02.fasta	BC02	contig_4	1042359	1042892	+	ant(2'')-Ia	1-534/534	===============	0/0	100.0	100.0	ncbi	NG_052363.1	aminoglycoside nucleotidyltransferase ANT(2'')-Ia	GENTAMICIN;KANAMYCIN;TOBRAMYCIN
240784_PUTI_CH_Nord62_R617_VIM-5_14-07-15_BC02.fasta	BC02	contig_4	1043010	1043876	+	blaCARB-2	1-867/867	===============	0/0	100.0	99.89	ncbi	NG_048722.1	PSE family carbenicillin-hydrolyzing class A beta-lactamase CARB-2	BETA-LACTAM
240784_PUTI_CH_Nord62_R617_VIM-5_14-07-15_BC02.fasta	BC02	contig_4	1043994	1044785	+	aadA2	1-792/792	===============	0/0	100.0	99.87	ncbi	NG_051846.1	ANT(3'')-Ia family aminoglycoside nucleotidyltransferase AadA2	STREPTOMYCIN
240784_PUTI_CH_Nord62_R617_VIM-5_14-07-15_BC02.fasta	BC02	contig_4	1045290	1046129	+	sul1	1-840/840	===============	0/0	100.0	99.88	ncbi	NG_048082.1	sulfonamide-resistant dihydropteroate synthase Sul1	SULFONAMIDE
