# Supplementary material for: High-throughput screening of monoclonal antibodies against carbapenemases using a multiplex protein microarray platform
Source: Front Microbiol. 2025 Aug 26;16:1650094. doi: 10.3389/fmicb.2025.1650094 (PMC12418781; doi:10.3389/fmicb.2025.1650094)
Supplement: Supplementary File 4 — Resistance gene profiles of reference strains. This file contains the results of resistance gene identification using the ResFinder, Card and NCBI databases as implemented in the latest version of abricate. Whole-genome assemblies of all reference strains used in this study were screened to detect acquired antimicrobial resistance genes. For each isolate, detected resistance genes, sequence identity, coverage, and associated antibiotic classes are listed. These data provide a comprehensive overview of the genotypic resistance background of the strain panel used for assay development and validation. [file Data_Sheet_2.zip › 240785_ACBA_CH_Nord63_R674_oxa23_14-07-15_BC03.tsv]

#NAME	BARCODE	SEQUENCE	START	END	STRAND	GENE	COVERAGE	COVERAGE_MAP	GAPS	%COVERAGE	%IDENTITY	DATABASE	ACCESSION	PRODUCT	RESISTANCE
240785_ACBA_CH_Nord63_R674_oxa23_14-07-15_BC03.fasta	BC03	contig_1	257967	259118	+	blaADC-11	1-1152/1152	===============	0/0	100.0	100.0	ncbi	NG_048635.1	extended-spectrum class C beta-lactamase ADC-11	CEPHALOSPORIN
240785_ACBA_CH_Nord63_R674_oxa23_14-07-15_BC03.fasta	BC03	contig_1	1574644	1575432	+	ant(3'')-IIa	1-789/789	===============	0/0	100.0	99.37	ncbi	NG_054646.1	aminoglycoside nucleotidyltransferase ANT(3'')-IIa	SPECTINOMYCIN;STREPTOMYCIN
240785_ACBA_CH_Nord63_R674_oxa23_14-07-15_BC03.fasta	BC03	contig_1	1657072	1657851	-	aph(3')-VIb	1-780/780	===============	0/0	100.0	98.46	ncbi	NG_047449.1	aminoglycoside O-phosphotransferase APH(3')-VIb	AMIKACIN;KANAMYCIN
240785_ACBA_CH_Nord63_R674_oxa23_14-07-15_BC03.fasta	BC03	contig_1	2617331	2618191	+	blaTEM-12	1-861/861	===============	0/0	100.0	99.88	ncbi	NG_050163.1	extended-spectrum class A beta-lactamase TEM-12	CEPHALOSPORIN
240785_ACBA_CH_Nord63_R674_oxa23_14-07-15_BC03.fasta	BC03	contig_1	2623965	2624780	-	aph(3')-Ia	1-816/816	===============	0/0	100.0	100.0	ncbi	NG_047431.1	aminoglycoside O-phosphotransferase APH(3')-Ia	KANAMYCIN
240785_ACBA_CH_Nord63_R674_oxa23_14-07-15_BC03.fasta	BC03	contig_1	2629648	2630307	+	catA1	1-660/660	===============	0/0	100.0	99.85	ncbi	NG_047582.1	type A-1 chloramphenicol O-acetyltransferase	CHLORAMPHENICOL
240785_ACBA_CH_Nord63_R674_oxa23_14-07-15_BC03.fasta	BC03	contig_1	2635966	2636892	+	blaPER-1	1-927/927	===============	0/0	100.0	99.78	ncbi	NG_049960.1	inhibitor-resistant extended-spectrum class A beta-lactamase PER-1	CEPHALOSPORIN
240785_ACBA_CH_Nord63_R674_oxa23_14-07-15_BC03.fasta	BC03	contig_1	2640535	2641374	-	sul1	1-840/840	===============	0/0	100.0	100.0	ncbi	NG_048082.1	sulfonamide-resistant dihydropteroate synthase Sul1	SULFONAMIDE
240785_ACBA_CH_Nord63_R674_oxa23_14-07-15_BC03.fasta	BC03	contig_1	2641879	2642670	-	aadA1	1-792/792	===============	0/0	100.0	100.0	ncbi	NG_047324.1	ANT(3'')-Ia family aminoglycoside nucleotidyltransferase AadA1	STREPTOMYCIN
240785_ACBA_CH_Nord63_R674_oxa23_14-07-15_BC03.fasta	BC03	contig_1	2643714	2644178	-	aac(3)-Ia	1-465/465	===============	0/0	100.0	100.0	ncbi	NG_047234.1	aminoglycoside N-acetyltransferase AAC(3)-Ia	GENTAMICIN
240785_ACBA_CH_Nord63_R674_oxa23_14-07-15_BC03.fasta	BC03	contig_1	3089163	3089987	-	blaOXA-66	1-825/825	===============	0/0	100.0	100.0	ncbi	NG_049806.1	OXA-51 family carbapenem-hydrolyzing class D beta-lactamase OXA-66	CARBAPENEM
240785_ACBA_CH_Nord63_R674_oxa23_14-07-15_BC03.fasta	BC03	contig_2	13594	14415	-	blaOXA-23	1-822/822	===============	0/0	100.0	100.0	ncbi	NG_049525.1	OXA-23 family carbapenem-hydrolyzing class D beta-lactamase OXA-23	CARBAPENEM
240785_ACBA_CH_Nord63_R674_oxa23_14-07-15_BC03.fasta	BC03	contig_2	21264	22043	+	aph(3')-VIa	1-780/780	===============	0/0	100.0	99.87	ncbi	NG_047448.1	aminoglycoside O-phosphotransferase APH(3')-VIa	AMIKACIN;KANAMYCIN
