# Supplementary material for: High-throughput screening of monoclonal antibodies against carbapenemases using a multiplex protein microarray platform
Source: Front Microbiol. 2025 Aug 26;16:1650094. doi: 10.3389/fmicb.2025.1650094 (PMC12418781; doi:10.3389/fmicb.2025.1650094)
Supplement: Supplementary File 4 — Resistance gene profiles of reference strains. This file contains the results of resistance gene identification using the ResFinder, Card and NCBI databases as implemented in the latest version of abricate. Whole-genome assemblies of all reference strains used in this study were screened to detect acquired antimicrobial resistance genes. For each isolate, detected resistance genes, sequence identity, coverage, and associated antibiotic classes are listed. These data provide a comprehensive overview of the genotypic resistance background of the strain panel used for assay development and validation. [file Data_Sheet_2.zip › 240790_ACBA_CH_Nord68_R824_oxa58_14-07-15_BC09.tsv]

#NAME	BARCODE	SEQUENCE	START	END	STRAND	GENE	COVERAGE	COVERAGE_MAP	GAPS	%COVERAGE	%IDENTITY	DATABASE	ACCESSION	PRODUCT	RESISTANCE
240790_ACBA_CH_Nord68_R824_oxa58_14-07-15_BC09.fasta	BC09	contig_1	587377	588201	+	blaOXA-51	1-825/825	===============	0/0	100.0	100.0	ncbi	NG_049788.1	OXA-51 family carbapenem-hydrolyzing class D beta-lactamase OXA-51	CARBAPENEM
240790_ACBA_CH_Nord68_R824_oxa58_14-07-15_BC09.fasta	BC09	contig_1	743790	744605	+	sul2	1-816/816	===============	0/0	100.0	100.0	ncbi	NG_051852.1	sulfonamide-resistant dihydropteroate synthase Sul2	SULFONAMIDE
240790_ACBA_CH_Nord68_R824_oxa58_14-07-15_BC09.fasta	BC09	contig_1	2164351	2165139	-	ant(3'')-IIa	1-789/789	===============	0/0	100.0	98.61	ncbi	NG_054646.1	aminoglycoside nucleotidyltransferase ANT(3'')-IIa	SPECTINOMYCIN;STREPTOMYCIN
240790_ACBA_CH_Nord68_R824_oxa58_14-07-15_BC09.fasta	BC09	contig_1	3492660	3493811	-	blaADC-2	1-1152/1152	===============	0/0	100.0	99.91	ncbi	NG_048644.1	extended-spectrum class C beta-lactamase ADC-2	CEPHALOSPORIN
240790_ACBA_CH_Nord68_R824_oxa58_14-07-15_BC09.fasta	BC09	contig_2	9060	9902	-	blaOXA-58	1-843/843	===============	0/0	100.0	100.0	ncbi	NG_049798.1	carbapenem-hydrolyzing class D beta-lactamase OXA-58	CARBAPENEM
240790_ACBA_CH_Nord68_R824_oxa58_14-07-15_BC09.fasta	BC09	contig_4	5099	5632	+	ant(2'')-Ia	1-534/534	===============	0/0	100.0	99.06	ncbi	NG_052432.1	aminoglycoside nucleotidyltransferase ANT(2'')-Ia	GENTAMICIN;KANAMYCIN;TOBRAMYCIN
