# Supplementary material for: High-throughput screening of monoclonal antibodies against carbapenemases using a multiplex protein microarray platform
Source: Front Microbiol. 2025 Aug 26;16:1650094. doi: 10.3389/fmicb.2025.1650094 (PMC12418781; doi:10.3389/fmicb.2025.1650094)
Supplement: Supplementary File 4 — Resistance gene profiles of reference strains. This file contains the results of resistance gene identification using the ResFinder, Card and NCBI databases as implemented in the latest version of abricate. Whole-genome assemblies of all reference strains used in this study were screened to detect acquired antimicrobial resistance genes. For each isolate, detected resistance genes, sequence identity, coverage, and associated antibiotic classes are listed. These data provide a comprehensive overview of the genotypic resistance background of the strain panel used for assay development and validation. [file Data_Sheet_2.zip › 240799_13_KLEP_CH_Nord77_R886_oxa232-NDM-1_BC07.tsv]

#NAME	BARCODE	SEQUENCE	START	END	STRAND	GENE	COVERAGE	COVERAGE_MAP	GAPS	%COVERAGE	%IDENTITY	DATABASE	ACCESSION	PRODUCT	RESISTANCE
240799_13_KLEP_CH_Nord77_R886_oxa232-NDM-1_BC07.fasta	BC07	contig_1	6224	6697	-	dfrA14	1-474/474	===============	0/0	100.0	100.0	ncbi	NG_056035.1	trimethoprim-resistant dihydrofolate reductase DfrA14	TRIMETHOPRIM
240799_13_KLEP_CH_Nord77_R886_oxa232-NDM-1_BC07.fasta	BC07	contig_1	9748	10578	-	blaOXA-1	1-831/831	===============	0/0	100.0	100.0	ncbi	NG_049392.1	oxacillin-hydrolyzing class D beta-lactamase OXA-1	CEPHALOSPORIN
240799_13_KLEP_CH_Nord77_R886_oxa232-NDM-1_BC07.fasta	BC07	contig_1	10709	11263	-	aac(6')-Ib-D181Y	1-555/555	===============	0/0	100.0	99.82	ncbi	NG_067946.1	AAC(6')-Ib family aminoglycoside 6'-N-acetyltransferase	AMIKACIN;KANAMYCIN;TOBRAMYCIN
240799_13_KLEP_CH_Nord77_R886_oxa232-NDM-1_BC07.fasta	BC07	contig_1	16579	17223	+	qnrB1	1-645/645	===============	0/0	100.0	100.0	ncbi	NG_050469.1	quinolone resistance pentapeptide repeat protein QnrB1	QUINOLONE
240799_13_KLEP_CH_Nord77_R886_oxa232-NDM-1_BC07.fasta	BC07	contig_1	140222	140587	-	ble-MBL	1-366/366	===============	0/0	100.0	100.0	ncbi	NG_047559.1	bleomycin binding protein Ble-MBL	BLEOMYCIN
240799_13_KLEP_CH_Nord77_R886_oxa232-NDM-1_BC07.fasta	BC07	contig_1	140591	141403	-	blaNDM-1	1-813/813	===============	0/0	100.0	100.0	ncbi	NG_049326.1	subclass B1 metallo-beta-lactamase NDM-1	CARBAPENEM
240799_13_KLEP_CH_Nord77_R886_oxa232-NDM-1_BC07.fasta	BC07	contig_1	143836	144615	-	aph(3')-VI	1-780/780	===============	0/0	100.0	100.0	ncbi	NG_051730.1	APH(3')-VI family aminoglycoside O-phosphotransferase	AMIKACIN;KANAMYCIN
240799_13_KLEP_CH_Nord77_R886_oxa232-NDM-1_BC07.fasta	BC07	contig_1	149923	150807	-	mph(E)	1-885/885	===============	0/0	100.0	99.89	ncbi	NG_064660.1	Mph(E) family macrolide 2'-phosphotransferase	ERYTHROMYCIN
240799_13_KLEP_CH_Nord77_R886_oxa232-NDM-1_BC07.fasta	BC07	contig_1	150863	152338	-	msr(E)	1-1476/1476	===============	0/0	100.0	100.0	ncbi	NG_048007.1	ABC-F type ribosomal protection protein Msr(E)	AZITHROMYCIN;ERYTHROMYCIN;STREPTOGRAMIN
240799_13_KLEP_CH_Nord77_R886_oxa232-NDM-1_BC07.fasta	BC07	contig_1	154637	155410	-	armA	1-774/774	===============	0/0	100.0	100.0	ncbi	NG_047476.1	16S rRNA (guanine(1405)-N(7))-methyltransferase ArmA	GENTAMICIN
240799_13_KLEP_CH_Nord77_R886_oxa232-NDM-1_BC07.fasta	BC07	contig_1	158756	159595	-	sul1	1-840/840	===============	0/0	100.0	100.0	ncbi	NG_048082.1	sulfonamide-resistant dihydropteroate synthase Sul1	SULFONAMIDE
240799_13_KLEP_CH_Nord77_R886_oxa232-NDM-1_BC07.fasta	BC07	contig_1	160100	160891	-	aadA2	1-792/792	===============	0/0	100.0	100.0	ncbi	NG_047343.1	ANT(3'')-Ia family aminoglycoside nucleotidyltransferase AadA2	STREPTOMYCIN
240799_13_KLEP_CH_Nord77_R886_oxa232-NDM-1_BC07.fasta	BC07	contig_1	161299	161796	-	dfrA12	1-498/498	===============	0/0	100.0	100.0	ncbi	NG_047689.1	trimethoprim-resistant dihydrofolate reductase DfrA12	TRIMETHOPRIM
240799_13_KLEP_CH_Nord77_R886_oxa232-NDM-1_BC07.fasta	BC07	contig_1	288523	289398	-	blaCTX-M-15	1-876/876	===============	0/0	100.0	100.0	ncbi	NG_048935.1	extended-spectrum class A beta-lactamase CTX-M-15	CEPHALOSPORIN
240799_13_KLEP_CH_Nord77_R886_oxa232-NDM-1_BC07.fasta	BC07	contig_1	292271	292825	+	aac(6')-Ib-AKT	1-555/555	===============	0/0	100.0	100.0	ncbi	NG_056043.1	AAC(6')-Ib family aminoglycoside 6'-N-acetyltransferase	AMIKACIN;KANAMYCIN;TOBRAMYCIN
240799_13_KLEP_CH_Nord77_R886_oxa232-NDM-1_BC07.fasta	BC07	contig_1	293498	294358	+	blaTEM-150	1-861/861	===============	0/0	100.0	99.88	ncbi	NG_050194.1	class A beta-lactamase TEM-150	BETA-LACTAM
240799_13_KLEP_CH_Nord77_R886_oxa232-NDM-1_BC07.fasta	BC07	contig_1	295643	296827	+	tet(D)	1-1185/1185	===============	0/0	100.0	99.92	ncbi	NG_048184.1	tetracycline efflux MFS transporter Tet(D)	TETRACYCLINE
240799_13_KLEP_CH_Nord77_R886_oxa232-NDM-1_BC07.fasta	BC07	contig_2	500849	501322	+	dfrA1	1-474/474	===============	0/0	100.0	100.0	ncbi	NG_047676.1	trimethoprim-resistant dihydrofolate reductase DfrA1	TRIMETHOPRIM
240799_13_KLEP_CH_Nord77_R886_oxa232-NDM-1_BC07.fasta	BC07	contig_2	501417	501941	+	sat2_fam	1-525/525	===============	0/0	100.0	100.0	ncbi	NG_048068.1	streptothricin N-acetyltransferase Sat2	STREPTOTHRICIN
240799_13_KLEP_CH_Nord77_R886_oxa232-NDM-1_BC07.fasta	BC07	contig_2	1170860	1171279	+	fosA6	1-420/420	===============	0/0	100.0	99.52	ncbi	NG_051497.1	fosfomycin resistance glutathione transferase FosA6	FOSFOMYCIN
240799_13_KLEP_CH_Nord77_R886_oxa232-NDM-1_BC07.fasta	BC07	contig_2	3049582	3050442	-	blaSHV-106	1-861/861	===============	0/0	100.0	99.88	ncbi	NG_049996.1	extended-spectrum class A beta-lactamase SHV-106	CEPHALOSPORIN
240799_13_KLEP_CH_Nord77_R886_oxa232-NDM-1_BC07.fasta	BC07	contig_2	3514652	3515482	-	blaOXA-1	1-831/831	===============	0/0	100.0	100.0	ncbi	NG_049392.1	oxacillin-hydrolyzing class D beta-lactamase OXA-1	CEPHALOSPORIN
240799_13_KLEP_CH_Nord77_R886_oxa232-NDM-1_BC07.fasta	BC07	contig_2	3515613	3516167	-	aac(6')-Ib-D181Y	1-555/555	===============	0/0	100.0	99.82	ncbi	NG_067946.1	AAC(6')-Ib family aminoglycoside 6'-N-acetyltransferase	AMIKACIN;KANAMYCIN;TOBRAMYCIN
240799_13_KLEP_CH_Nord77_R886_oxa232-NDM-1_BC07.fasta	BC07	contig_2	4629557	4630732	+	oqxA6	1-1176/1176	===============	0/0	100.0	99.75	ncbi	NG_050424.1	multidrug efflux RND transporter periplasmic adaptor subunit OqxA6	PHENICOL;QUINOLONE
240799_13_KLEP_CH_Nord77_R886_oxa232-NDM-1_BC07.fasta	BC07	contig_2	4630756	4633908	+	oqxB20	1-3153/3153	===============	0/0	100.0	99.91	ncbi	NG_050439.1	multidrug efflux RND transporter permease subunit OqxB20	PHENICOL;QUINOLONE
240799_13_KLEP_CH_Nord77_R886_oxa232-NDM-1_BC07.fasta	BC07	contig_2	5336017	5336892	-	blaCTX-M-15	1-876/876	===============	0/0	100.0	100.0	ncbi	NG_048935.1	extended-spectrum class A beta-lactamase CTX-M-15	CEPHALOSPORIN
240799_13_KLEP_CH_Nord77_R886_oxa232-NDM-1_BC07.fasta	BC07	contig_3	4182	5048	-	blaSHV-187	1-867/867	===============	0/0	100.0	99.54	ncbi	NG_050053.1	broad-spectrum class A beta-lactamase SHV-187	CEPHALOSPORIN
240799_13_KLEP_CH_Nord77_R886_oxa232-NDM-1_BC07.fasta	BC07	contig_3	15245	15697	+	arr-2	1-453/453	===============	0/0	100.0	100.0	ncbi	NG_048580.1	NAD(+)--rifampin ADP-ribosyltransferase Arr-2	RIFAMYCIN
240799_13_KLEP_CH_Nord77_R886_oxa232-NDM-1_BC07.fasta	BC07	contig_3	15943	17199	+	ere(A)	1-1257/1257	===============	0/0	100.0	100.0	ncbi	NG_047770.1	EreA family erythromycin esterase	MACROLIDE
240799_13_KLEP_CH_Nord77_R886_oxa232-NDM-1_BC07.fasta	BC07	contig_3	17285	18076	+	aadA1	1-792/792	===============	0/0	100.0	99.87	ncbi	NG_047325.1	ANT(3'')-Ia family aminoglycoside nucleotidyltransferase AadA1	STREPTOMYCIN
240799_13_KLEP_CH_Nord77_R886_oxa232-NDM-1_BC07.fasta	BC07	contig_3	18298	19557	+	cmlA5	1-1260/1260	===============	0/0	100.0	100.0	ncbi	NG_051436.1	chloramphenicol efflux MFS transporter CmlA5	CHLORAMPHENICOL
240799_13_KLEP_CH_Nord77_R886_oxa232-NDM-1_BC07.fasta	BC07	contig_3	20090	20929	+	sul1	1-840/840	===============	0/0	100.0	100.0	ncbi	NG_048081.1	sulfonamide-resistant dihydropteroate synthase Sul1	SULFONAMIDE
240799_13_KLEP_CH_Nord77_R886_oxa232-NDM-1_BC07.fasta	BC07	contig_3	31641	32477	-	aph(6)-Id	1-837/837	===============	0/0	100.0	100.0	ncbi	NG_047466.1	aminoglycoside O-phosphotransferase APH(6)-Id	STREPTOMYCIN
240799_13_KLEP_CH_Nord77_R886_oxa232-NDM-1_BC07.fasta	BC07	contig_3	32477	33279	-	aph(3'')-Ib	2-804/804	===============	0/0	99.88	99.75	ncbi	NG_047413.1	aminoglycoside O-phosphotransferase APH(3'')-Ib	STREPTOMYCIN
240799_13_KLEP_CH_Nord77_R886_oxa232-NDM-1_BC07.fasta	BC07	contig_3	33341	34156	-	sul2	1-816/816	===============	0/0	100.0	100.0	ncbi	NG_051852.1	sulfonamide-resistant dihydropteroate synthase Sul2	SULFONAMIDE
240799_13_KLEP_CH_Nord77_R886_oxa232-NDM-1_BC07.fasta	BC07	contig_3	56122	56982	-	blaTEM-150	1-861/861	===============	0/0	100.0	99.88	ncbi	NG_050194.1	class A beta-lactamase TEM-150	BETA-LACTAM
240799_13_KLEP_CH_Nord77_R886_oxa232-NDM-1_BC07.fasta	BC07	contig_3	57682	58506	-	blaOXA-9	1-825/825	===============	0/0	100.0	100.0	ncbi	NG_049830.1	oxacillin-hydrolyzing class D beta-lactamase OXA-9	BETA-LACTAM
240799_13_KLEP_CH_Nord77_R886_oxa232-NDM-1_BC07.fasta	BC07	contig_3	58566	59354	-	aadA1	1-789/789	===============	0/0	100.0	100.0	ncbi	NG_047327.1	ANT(3'')-Ia family aminoglycoside nucleotidyltransferase AadA1	STREPTOMYCIN
240799_13_KLEP_CH_Nord77_R886_oxa232-NDM-1_BC07.fasta	BC07	contig_3	59424	59978	-	aac(6')-Ib-AKT	1-555/555	===============	0/0	100.0	100.0	ncbi	NG_056043.1	AAC(6')-Ib family aminoglycoside 6'-N-acetyltransferase	AMIKACIN;KANAMYCIN;TOBRAMYCIN
240799_13_KLEP_CH_Nord77_R886_oxa232-NDM-1_BC07.fasta	BC07	contig_3	62851	63726	+	blaCTX-M-15	1-876/876	===============	0/0	100.0	100.0	ncbi	NG_048935.1	extended-spectrum class A beta-lactamase CTX-M-15	CEPHALOSPORIN
240799_13_KLEP_CH_Nord77_R886_oxa232-NDM-1_BC07.fasta	BC07	contig_3	67252	68112	+	aac(3)-IId	1-861/861	===============	0/0	100.0	100.0	ncbi	NG_047251.1	aminoglycoside N-acetyltransferase AAC(3)-IId	GENTAMICIN
240799_13_KLEP_CH_Nord77_R886_oxa232-NDM-1_BC07.fasta	BC07	contig_4	2977	3636	-	catA1	1-660/660	===============	0/0	100.0	99.85	ncbi	NG_047582.1	type A-1 chloramphenicol O-acetyltransferase	CHLORAMPHENICOL
240799_13_KLEP_CH_Nord77_R886_oxa232-NDM-1_BC07.fasta	BC07	contig_5	692	1489	-	blaOXA-232	1-798/798	===============	0/0	100.0	100.0	ncbi	NG_049528.1	OXA-48 family carbapenem-hydrolyzing class D beta-lactamase OXA-232	CARBAPENEM
