# Supplementary material for: High-throughput screening of monoclonal antibodies against carbapenemases using a multiplex protein microarray platform
Source: Front Microbiol. 2025 Aug 26;16:1650094. doi: 10.3389/fmicb.2025.1650094 (PMC12418781; doi:10.3389/fmicb.2025.1650094)
Supplement: Supplementary File 4 — Resistance gene profiles of reference strains. This file contains the results of resistance gene identification using the ResFinder, Card and NCBI databases as implemented in the latest version of abricate. Whole-genome assemblies of all reference strains used in this study were screened to detect acquired antimicrobial resistance genes. For each isolate, detected resistance genes, sequence identity, coverage, and associated antibiotic classes are listed. These data provide a comprehensive overview of the genotypic resistance background of the strain panel used for assay development and validation. [file Data_Sheet_2.zip › 242265_CLOA_CH_Nord84_R3047_NDM-1_14-08-07_BC20.tsv]

#NAME	BARCODE	SEQUENCE	START	END	STRAND	GENE	COVERAGE	COVERAGE_MAP	GAPS	%COVERAGE	%IDENTITY	DATABASE	ACCESSION	PRODUCT	RESISTANCE
242265_CLOA_CH_Nord84_R3047_NDM-1_14-08-07_BC20.fasta	BC20	contig_3	459958	461103	-	blaACT-45	1-1146/1146	===============	0/0	100.0	100.0	ncbi	NG_050708.1	cephalosporin-hydrolyzing class C beta-lactamase ACT-45	CEPHALOSPORIN
242265_CLOA_CH_Nord84_R3047_NDM-1_14-08-07_BC20.fasta	BC20	contig_3	623374	623799	+	fosA	1-426/426	===============	0/0	100.0	96.24	ncbi	NG_050405.1	fosfomycin resistance glutathione transferase FosA	FOSFOMYCIN
242265_CLOA_CH_Nord84_R3047_NDM-1_14-08-07_BC20.fasta	BC20	contig_6	553411	554610	+	tet(A)	1-1200/1200	===============	0/0	100.0	100.0	ncbi	NG_048157.1	tetracycline efflux MFS transporter Tet(A)	TETRACYCLINE
242265_CLOA_CH_Nord84_R3047_NDM-1_14-08-07_BC20.fasta	BC20	contig_6	562890	563363	-	dfrA14	1-474/474	===============	0/0	100.0	100.0	ncbi	NG_056035.1	trimethoprim-resistant dihydrofolate reductase DfrA14	TRIMETHOPRIM
242265_CLOA_CH_Nord84_R3047_NDM-1_14-08-07_BC20.fasta	BC20	contig_6	566655	567299	-	qnrB1	1-645/645	===============	0/0	100.0	100.0	ncbi	NG_050469.1	quinolone resistance pentapeptide repeat protein QnrB1	QUINOLONE
242265_CLOA_CH_Nord84_R3047_NDM-1_14-08-07_BC20.fasta	BC20	contig_6	682901	683555	-	catA1	1-655/660	===============	0/0	99.24	99.85	ncbi	NG_047582.1	type A-1 chloramphenicol O-acetyltransferase	CHLORAMPHENICOL
242265_CLOA_CH_Nord84_R3047_NDM-1_14-08-07_BC20.fasta	BC20	contig_6	684674	685465	-	aadA1	1-792/792	===============	0/0	100.0	100.0	ncbi	NG_052536.1	ANT(3'')-Ia family aminoglycoside nucleotidyltransferase AadA1	STREPTOMYCIN
242265_CLOA_CH_Nord84_R3047_NDM-1_14-08-07_BC20.fasta	BC20	contig_6	690988	691803	+	sul2	1-816/816	===============	0/0	100.0	100.0	ncbi	NG_051852.1	sulfonamide-resistant dihydropteroate synthase Sul2	SULFONAMIDE
242265_CLOA_CH_Nord84_R3047_NDM-1_14-08-07_BC20.fasta	BC20	contig_6	691865	692667	+	aph(3'')-Ib	2-804/804	===============	0/0	99.88	99.88	ncbi	NG_047413.1	aminoglycoside O-phosphotransferase APH(3'')-Ib	STREPTOMYCIN
242265_CLOA_CH_Nord84_R3047_NDM-1_14-08-07_BC20.fasta	BC20	contig_6	692667	693503	+	aph(6)-Id	1-837/837	===============	0/0	100.0	100.0	ncbi	NG_047464.1	aminoglycoside O-phosphotransferase APH(6)-Id	STREPTOMYCIN
242265_CLOA_CH_Nord84_R3047_NDM-1_14-08-07_BC20.fasta	BC20	contig_6	694224	695084	-	blaTEM-1	1-861/861	===============	0/0	100.0	100.0	ncbi	NG_050145.1	broad-spectrum class A beta-lactamase TEM-1	BETA-LACTAM
242265_CLOA_CH_Nord84_R3047_NDM-1_14-08-07_BC20.fasta	BC20	contig_6	697906	698781	+	blaCTX-M-15	1-876/876	===============	0/0	100.0	100.0	ncbi	NG_048935.1	extended-spectrum class A beta-lactamase CTX-M-15	CEPHALOSPORIN
242265_CLOA_CH_Nord84_R3047_NDM-1_14-08-07_BC20.fasta	BC20	contig_6	703935	704795	-	aac(3)-IIe	1-861/861	===============	0/0	100.0	99.77	ncbi	NG_047244.1	aminoglycoside N-acetyltransferase AAC(3)-IIe	GENTAMICIN
242265_CLOA_CH_Nord84_R3047_NDM-1_14-08-07_BC20.fasta	BC20	contig_6	706238	707068	-	blaOXA-1	1-831/831	===============	0/0	100.0	100.0	ncbi	NG_049392.1	oxacillin-hydrolyzing class D beta-lactamase OXA-1	CEPHALOSPORIN
242265_CLOA_CH_Nord84_R3047_NDM-1_14-08-07_BC20.fasta	BC20	contig_6	707199	707753	-	aac(6')-Ib-D181Y	1-555/555	===============	0/0	100.0	99.82	ncbi	NG_067946.1	AAC(6')-Ib family aminoglycoside 6'-N-acetyltransferase	AMIKACIN;KANAMYCIN;TOBRAMYCIN
242265_CLOA_CH_Nord84_R3047_NDM-1_14-08-07_BC20.fasta	BC20	contig_6	1707991	1711110	-	oqxB9	1-3120/3153	===============	0/0	98.95	89.36	ncbi	NG_050458.1	multidrug efflux RND transporter permease subunit OqxB9	PHENICOL;QUINOLONE
242265_CLOA_CH_Nord84_R3047_NDM-1_14-08-07_BC20.fasta	BC20	contig_6	1711134	1712309	-	oqxA10	1-1176/1176	===============	0/0	100.0	86.39	ncbi	NG_050418.1	multidrug efflux RND transporter periplasmic adaptor subunit OqxA10	PHENICOL;QUINOLONE
242265_CLOA_CH_Nord84_R3047_NDM-1_14-08-07_BC20.fasta	BC20	contig_7	21672	22037	-	ble-MBL	1-366/366	===============	0/0	100.0	100.0	ncbi	NG_047559.1	bleomycin binding protein Ble-MBL	BLEOMYCIN
242265_CLOA_CH_Nord84_R3047_NDM-1_14-08-07_BC20.fasta	BC20	contig_7	22041	22853	-	blaNDM-1	1-813/813	===============	0/0	100.0	100.0	ncbi	NG_049326.1	subclass B1 metallo-beta-lactamase NDM-1	CARBAPENEM
242265_CLOA_CH_Nord84_R3047_NDM-1_14-08-07_BC20.fasta	BC20	contig_7	24131	24910	-	aph(3')-VI	1-780/780	===============	0/0	100.0	100.0	ncbi	NG_051730.1	APH(3')-VI family aminoglycoside O-phosphotransferase	AMIKACIN;KANAMYCIN
