# Supplementary material for: High-throughput screening of monoclonal antibodies against carbapenemases using a multiplex protein microarray platform
Source: Front Microbiol. 2025 Aug 26;16:1650094. doi: 10.3389/fmicb.2025.1650094 (PMC12418781; doi:10.3389/fmicb.2025.1650094)
Supplement: Supplementary File 4 — Resistance gene profiles of reference strains. This file contains the results of resistance gene identification using the ResFinder, Card and NCBI databases as implemented in the latest version of abricate. Whole-genome assemblies of all reference strains used in this study were screened to detect acquired antimicrobial resistance genes. For each isolate, detected resistance genes, sequence identity, coverage, and associated antibiotic classes are listed. These data provide a comprehensive overview of the genotypic resistance background of the strain panel used for assay development and validation. [file Data_Sheet_2.zip › 242268_FREU_CH_Nord87_LEO_VIM-1_14-08-07_BC22.tsv]

#NAME	BARCODE	SEQUENCE	START	END	STRAND	GENE	COVERAGE	COVERAGE_MAP	GAPS	%COVERAGE	%IDENTITY	DATABASE	ACCESSION	PRODUCT	RESISTANCE
242268_FREU_CH_Nord87_LEO_VIM-1_14-08-07_BC22.fasta	BC22	contig_1	1346595	1347740	+	blaCMY-151	1-1146/1146	===============	0/0	100.0	100.0	ncbi	NG_054711.1	class C beta-lactamase CMY-151	CEPHALOSPORIN
242268_FREU_CH_Nord87_LEO_VIM-1_14-08-07_BC22.fasta	BC22	contig_2	104650	105465	+	sul2	1-816/816	===============	0/0	100.0	100.0	ncbi	NG_051852.1	sulfonamide-resistant dihydropteroate synthase Sul2	SULFONAMIDE
242268_FREU_CH_Nord87_LEO_VIM-1_14-08-07_BC22.fasta	BC22	contig_2	105527	106329	+	aph(3'')-Ib	2-804/804	===============	0/0	99.88	99.75	ncbi	NG_047413.1	aminoglycoside O-phosphotransferase APH(3'')-Ib	STREPTOMYCIN
242268_FREU_CH_Nord87_LEO_VIM-1_14-08-07_BC22.fasta	BC22	contig_2	106329	107165	+	aph(6)-Id	1-837/837	===============	0/0	100.0	100.0	ncbi	NG_047466.1	aminoglycoside O-phosphotransferase APH(6)-Id	STREPTOMYCIN
242268_FREU_CH_Nord87_LEO_VIM-1_14-08-07_BC22.fasta	BC22	contig_2	111866	112522	-	qnrS1	1-657/657	===============	0/0	100.0	100.0	ncbi	NG_050543.1	quinolone resistance pentapeptide repeat protein QnrS1	QUINOLONE
242268_FREU_CH_Nord87_LEO_VIM-1_14-08-07_BC22.fasta	BC22	contig_2	127042	127881	-	sul1	1-840/840	===============	0/0	100.0	100.0	ncbi	NG_048082.1	sulfonamide-resistant dihydropteroate synthase Sul1	SULFONAMIDE
242268_FREU_CH_Nord87_LEO_VIM-1_14-08-07_BC22.fasta	BC22	contig_2	128391	129023	-	catB2	1-633/633	===============	0/0	100.0	100.0	ncbi	NG_047602.1	type B-2 chloramphenicol O-acetyltransferase CatB2	CHLORAMPHENICOL
242268_FREU_CH_Nord87_LEO_VIM-1_14-08-07_BC22.fasta	BC22	contig_2	129076	129867	-	aadA1	1-792/792	===============	0/0	100.0	99.87	ncbi	NG_052230.1	ANT(3'')-Ia family aminoglycoside nucleotidyltransferase AadA1	STREPTOMYCIN
242268_FREU_CH_Nord87_LEO_VIM-1_14-08-07_BC22.fasta	BC22	contig_2	129984	130778	-	aph(3')-XV	1-795/795	===============	0/0	100.0	100.0	ncbi	NG_047455.1	aminoglycoside O-phosphotransferase APH(3')-XV	AMIKACIN;KANAMYCIN
242268_FREU_CH_Nord87_LEO_VIM-1_14-08-07_BC22.fasta	BC22	contig_2	130849	131403	-	aac(6')-Ib-G	1-555/555	===============	0/0	100.0	99.82	ncbi	NG_052361.1	AAC(6')-Ib family aminoglycoside 6'-N-acetyltransferase	GENTAMICIN
242268_FREU_CH_Nord87_LEO_VIM-1_14-08-07_BC22.fasta	BC22	contig_2	131511	132311	-	blaVIM-1	1-801/801	===============	0/0	100.0	100.0	ncbi	NG_050336.1	subclass B1 metallo-beta-lactamase VIM-1	CARBAPENEM
242268_FREU_CH_Nord87_LEO_VIM-1_14-08-07_BC22.fasta	BC22	contig_2	136681	137541	+	blaSHV-12	1-861/861	===============	0/0	100.0	100.0	ncbi	NG_050590.1	extended-spectrum class A beta-lactamase SHV-12	CEPHALOSPORIN
242268_FREU_CH_Nord87_LEO_VIM-1_14-08-07_BC22.fasta	BC22	contig_2	140856	141777	+	mph(A)	1-921/921	========/======	1/1	100.0	99.67	ncbi	NG_047986.1	Mph(A) family macrolide 2'-phosphotransferase	AZITHROMYCIN;ERYTHROMYCIN;SPIRAMYCIN;TELITHROMYCIN
242268_FREU_CH_Nord87_LEO_VIM-1_14-08-07_BC22.fasta	BC22	contig_2	145467	145940	-	dfrA14	1-474/474	===============	0/0	100.0	100.0	ncbi	NG_056035.1	trimethoprim-resistant dihydrofolate reductase DfrA14	TRIMETHOPRIM
