# Supplementary material for: High-throughput screening of monoclonal antibodies against carbapenemases using a multiplex protein microarray platform
Source: Front Microbiol. 2025 Aug 26;16:1650094. doi: 10.3389/fmicb.2025.1650094 (PMC12418781; doi:10.3389/fmicb.2025.1650094)
Supplement: Supplementary File 4 — Resistance gene profiles of reference strains. This file contains the results of resistance gene identification using the ResFinder, Card and NCBI databases as implemented in the latest version of abricate. Whole-genome assemblies of all reference strains used in this study were screened to detect acquired antimicrobial resistance genes. For each isolate, detected resistance genes, sequence identity, coverage, and associated antibiotic classes are listed. These data provide a comprehensive overview of the genotypic resistance background of the strain panel used for assay development and validation. [file Data_Sheet_2.zip › 242270_KLEP_CH_Nord89_DIH_VIM-19_14-08-07_BC24.tsv]

#NAME	BARCODE	SEQUENCE	START	END	STRAND	GENE	COVERAGE	COVERAGE_MAP	GAPS	%COVERAGE	%IDENTITY	DATABASE	ACCESSION	PRODUCT	RESISTANCE
242270_KLEP_CH_Nord89_DIH_VIM-19_14-08-07_BC24.fasta	BC24	contig_2	1707398	1707817	-	fosA5_fam	1-420/420	===============	0/0	100.0	96.91	ncbi	NG_047881.1	FosA5 family fosfomycin resistance glutathione transferase	FOSFOMYCIN
242270_KLEP_CH_Nord89_DIH_VIM-19_14-08-07_BC24.fasta	BC24	contig_2	3579492	3582644	-	oqxB10	1-3153/3153	===============	0/0	100.0	99.49	ncbi	NG_050428.1	multidrug efflux RND transporter permease subunit OqxB10	PHENICOL;QUINOLONE
242270_KLEP_CH_Nord89_DIH_VIM-19_14-08-07_BC24.fasta	BC24	contig_2	3582668	3583843	-	oqxA6	1-1176/1176	===============	0/0	100.0	99.66	ncbi	NG_050424.1	multidrug efflux RND transporter periplasmic adaptor subunit OqxA6	PHENICOL;QUINOLONE
242270_KLEP_CH_Nord89_DIH_VIM-19_14-08-07_BC24.fasta	BC24	contig_2	5069664	5070524	+	blaSHV-172	1-861/861	===============	0/0	100.0	99.88	ncbi	NG_050043.1	class A beta-lactamase SHV-172	BETA-LACTAM
242270_KLEP_CH_Nord89_DIH_VIM-19_14-08-07_BC24.fasta	BC24	contig_3	39571	40431	-	blaTEM-1	1-861/861	===============	0/0	100.0	100.0	ncbi	NG_050145.1	broad-spectrum class A beta-lactamase TEM-1	BETA-LACTAM
242270_KLEP_CH_Nord89_DIH_VIM-19_14-08-07_BC24.fasta	BC24	contig_3	45403	46263	-	aac(3)-IId	1-861/861	===============	0/0	100.0	100.0	ncbi	NG_047251.1	aminoglycoside N-acetyltransferase AAC(3)-IId	GENTAMICIN
242270_KLEP_CH_Nord89_DIH_VIM-19_14-08-07_BC24.fasta	BC24	contig_3	64285	65160	-	blaCTX-M-3	1-876/876	===============	0/0	100.0	100.0	ncbi	NG_048979.1	extended-spectrum class A beta-lactamase CTX-M-3	CEPHALOSPORIN
242270_KLEP_CH_Nord89_DIH_VIM-19_14-08-07_BC24.fasta	BC24	contig_4	194627	195268	-	catA2	1-642/642	===============	0/0	100.0	100.0	ncbi	NG_047596.1	type A-2 chloramphenicol O-acetyltransferase CatII	CHLORAMPHENICOL
242270_KLEP_CH_Nord89_DIH_VIM-19_14-08-07_BC24.fasta	BC24	contig_4	197274	197747	+	dfrA16	1-474/474	===============	0/0	100.0	100.0	ncbi	NG_047706.1	trimethoprim-resistant dihydrofolate reductase DfrA16	TRIMETHOPRIM
242270_KLEP_CH_Nord89_DIH_VIM-19_14-08-07_BC24.fasta	BC24	contig_4	197852	198540	+	aadA2	1-689/792	==============.	0/0	86.99	100.0	ncbi	NG_051906.1	ANT(3'')-Ia family aminoglycoside nucleotidyltransferase AadA2	STREPTOMYCIN
242270_KLEP_CH_Nord89_DIH_VIM-19_14-08-07_BC24.fasta	BC24	contig_5	13730	14875	-	blaCMY-4	1-1146/1146	===============	0/0	100.0	99.91	ncbi	NG_048834.1	class C beta-lactamase CMY-4	CEPHALOSPORIN
242270_KLEP_CH_Nord89_DIH_VIM-19_14-08-07_BC24.fasta	BC24	contig_5	43216	44031	+	sul2	1-816/816	===============	0/0	100.0	100.0	ncbi	NG_051852.1	sulfonamide-resistant dihydropteroate synthase Sul2	SULFONAMIDE
242270_KLEP_CH_Nord89_DIH_VIM-19_14-08-07_BC24.fasta	BC24	contig_5	44093	44895	+	aph(3'')-Ib	2-804/804	===============	0/0	99.88	99.75	ncbi	NG_047413.1	aminoglycoside O-phosphotransferase APH(3'')-Ib	STREPTOMYCIN
242270_KLEP_CH_Nord89_DIH_VIM-19_14-08-07_BC24.fasta	BC24	contig_5	44895	45731	+	aph(6)-Id	1-837/837	===============	0/0	100.0	100.0	ncbi	NG_047464.1	aminoglycoside O-phosphotransferase APH(6)-Id	STREPTOMYCIN
242270_KLEP_CH_Nord89_DIH_VIM-19_14-08-07_BC24.fasta	BC24	contig_5	47067	48266	+	tet(A)	1-1200/1200	===============	0/0	100.0	100.0	ncbi	NG_048153.1	tetracycline efflux MFS transporter Tet(A)	TETRACYCLINE
242270_KLEP_CH_Nord89_DIH_VIM-19_14-08-07_BC24.fasta	BC24	contig_5	48866	50080	-	floR	1-1215/1215	===============	0/0	100.0	99.92	ncbi	NG_047862.1	chloramphenicol/florfenicol efflux MFS transporter FloR	CHLORAMPHENICOL;FLORFENICOL
242270_KLEP_CH_Nord89_DIH_VIM-19_14-08-07_BC24.fasta	BC24	contig_5	110560	111093	+	ant(2'')-Ia	1-534/534	===============	0/0	100.0	100.0	ncbi	NG_047387.1	aminoglycoside nucleotidyltransferase ANT(2'')-Ia	GENTAMICIN;KANAMYCIN;TOBRAMYCIN
242270_KLEP_CH_Nord89_DIH_VIM-19_14-08-07_BC24.fasta	BC24	contig_5	112054	113313	+	cmlA5	1-1260/1260	===============	0/0	100.0	100.0	ncbi	NG_051436.1	chloramphenicol efflux MFS transporter CmlA5	CHLORAMPHENICOL
242270_KLEP_CH_Nord89_DIH_VIM-19_14-08-07_BC24.fasta	BC24	contig_5	124744	125459	-	aadA1	77-792/792	.==============	0/0	90.4	100.0	ncbi	NG_052440.1	ANT(3'')-Ia family aminoglycoside nucleotidyltransferase AadA1	STREPTOMYCIN
242270_KLEP_CH_Nord89_DIH_VIM-19_14-08-07_BC24.fasta	BC24	contig_5	125546	126019	-	dfrA1	1-474/474	===============	0/0	100.0	99.79	ncbi	NG_047677.1	trimethoprim-resistant dihydrofolate reductase DfrA1	TRIMETHOPRIM
242270_KLEP_CH_Nord89_DIH_VIM-19_14-08-07_BC24.fasta	BC24	contig_5	126162	126620	-	aac(6')-Il	1-459/459	===============	0/0	100.0	100.0	ncbi	NG_047303.1	aminoglycoside N-acetyltransferase AAC(6')-Il	AMIKACIN;KANAMYCIN;TOBRAMYCIN
242270_KLEP_CH_Nord89_DIH_VIM-19_14-08-07_BC24.fasta	BC24	contig_5	126714	127514	-	blaVIM-19	1-801/801	===============	0/0	100.0	100.0	ncbi	NG_050346.1	subclass B1 metallo-beta-lactamase VIM-19	CARBAPENEM
