# Supplementary material for: High-throughput screening of monoclonal antibodies against carbapenemases using a multiplex protein microarray platform
Source: Front Microbiol. 2025 Aug 26;16:1650094. doi: 10.3389/fmicb.2025.1650094 (PMC12418781; doi:10.3389/fmicb.2025.1650094)
Supplement: Supplementary File 4 — Resistance gene profiles of reference strains. This file contains the results of resistance gene identification using the ResFinder, Card and NCBI databases as implemented in the latest version of abricate. Whole-genome assemblies of all reference strains used in this study were screened to detect acquired antimicrobial resistance genes. For each isolate, detected resistance genes, sequence identity, coverage, and associated antibiotic classes are listed. These data provide a comprehensive overview of the genotypic resistance background of the strain panel used for assay development and validation. [file Data_Sheet_2.zip › 242273_ACHA_CH_Nord92_AH1_OXA-58_OXA-214_14-08-07_BC18.tsv]

#NAME	BARCODE	SEQUENCE	START	END	STRAND	GENE	COVERAGE	COVERAGE_MAP	GAPS	%COVERAGE	%IDENTITY	DATABASE	ACCESSION	PRODUCT	RESISTANCE
242273_ACHA_CH_Nord92_AH1_OXA-58_OXA-214_14-08-07_BC18.fasta	BC18	contig_1	591838	592275	+	aacA-ACI1	1-438/438	===============	0/0	100.0	99.77	ncbi	NG_052398.1	AAC(6')-Ighjkrstuvwx family aminoglycoside N-acetyltransferase	AMIKACIN;KANAMYCIN;TOBRAMYCIN
242273_ACHA_CH_Nord92_AH1_OXA-58_OXA-214_14-08-07_BC18.fasta	BC18	contig_1	3276380	3277207	+	blaOXA-215	1-828/828	===============	0/0	100.0	100.0	ncbi	NG_049514.1	OXA-214 family carbapenem-hydrolyzing class D beta-lactamase OXA-215	CARBAPENEM
242273_ACHA_CH_Nord92_AH1_OXA-58_OXA-214_14-08-07_BC18.fasta	BC18	contig_3	1054	1896	+	blaOXA-58	1-843/843	===============	0/0	100.0	100.0	ncbi	NG_049798.1	carbapenem-hydrolyzing class D beta-lactamase OXA-58	CARBAPENEM
242273_ACHA_CH_Nord92_AH1_OXA-58_OXA-214_14-08-07_BC18.fasta	BC18	contig_3	13299	14141	+	blaOXA-58	1-843/843	===============	0/0	100.0	100.0	ncbi	NG_049798.1	carbapenem-hydrolyzing class D beta-lactamase OXA-58	CARBAPENEM
