# Supplementary material for: High-throughput screening of monoclonal antibodies against carbapenemases using a multiplex protein microarray platform
Source: Front Microbiol. 2025 Aug 26;16:1650094. doi: 10.3389/fmicb.2025.1650094 (PMC12418781; doi:10.3389/fmicb.2025.1650094)
Supplement: Supplementary File 4 — Resistance gene profiles of reference strains. This file contains the results of resistance gene identification using the ResFinder, Card and NCBI databases as implemented in the latest version of abricate. Whole-genome assemblies of all reference strains used in this study were screened to detect acquired antimicrobial resistance genes. For each isolate, detected resistance genes, sequence identity, coverage, and associated antibiotic classes are listed. These data provide a comprehensive overview of the genotypic resistance background of the strain panel used for assay development and validation. [file Data_Sheet_2.zip › 242274_FREU_CH_Nord93_ABE_OXA-181_NDM-1_VIM-4_14-08-07_BC01.tsv]

#NAME	BARCODE	SEQUENCE	START	END	STRAND	GENE	COVERAGE	COVERAGE_MAP	GAPS	%COVERAGE	%IDENTITY	DATABASE	ACCESSION	PRODUCT	RESISTANCE
242274_FREU_CH_Nord93_ABE_OXA-181_NDM-1_VIM-4_14-08-07_BC01.fasta	BC01	contig_2	86669	87166	+	dfrA12	1-498/498	===============	0/0	100.0	100.0	ncbi	NG_047689.1	trimethoprim-resistant dihydrofolate reductase DfrA12	TRIMETHOPRIM
242274_FREU_CH_Nord93_ABE_OXA-181_NDM-1_VIM-4_14-08-07_BC01.fasta	BC01	contig_2	87574	88365	+	aadA2	1-792/792	===============	0/0	100.0	100.0	ncbi	NG_047343.1	ANT(3'')-Ia family aminoglycoside nucleotidyltransferase AadA2	STREPTOMYCIN
242274_FREU_CH_Nord93_ABE_OXA-181_NDM-1_VIM-4_14-08-07_BC01.fasta	BC01	contig_2	88870	89709	+	sul1	1-840/840	===============	0/0	100.0	100.0	ncbi	NG_048082.1	sulfonamide-resistant dihydropteroate synthase Sul1	SULFONAMIDE
242274_FREU_CH_Nord93_ABE_OXA-181_NDM-1_VIM-4_14-08-07_BC01.fasta	BC01	contig_2	95004	95925	-	mph(A)	1-921/921	========/======	1/1	100.0	99.67	ncbi	NG_047986.1	Mph(A) family macrolide 2'-phosphotransferase	AZITHROMYCIN;ERYTHROMYCIN;SPIRAMYCIN;TELITHROMYCIN
242274_FREU_CH_Nord93_ABE_OXA-181_NDM-1_VIM-4_14-08-07_BC01.fasta	BC01	contig_2	99403	100602	+	tet(A)	1-1200/1200	===============	0/0	100.0	100.0	ncbi	NG_048154.1	tetracycline efflux MFS transporter Tet(A)	TETRACYCLINE
242274_FREU_CH_Nord93_ABE_OXA-181_NDM-1_VIM-4_14-08-07_BC01.fasta	BC01	contig_2	107422	108282	-	blaTEM-1	1-861/861	===============	0/0	100.0	100.0	ncbi	NG_050145.1	broad-spectrum class A beta-lactamase TEM-1	BETA-LACTAM
242274_FREU_CH_Nord93_ABE_OXA-181_NDM-1_VIM-4_14-08-07_BC01.fasta	BC01	contig_2	113254	114114	-	aac(3)-IId	1-861/861	===============	0/0	100.0	100.0	ncbi	NG_047251.1	aminoglycoside N-acetyltransferase AAC(3)-IId	GENTAMICIN
242274_FREU_CH_Nord93_ABE_OXA-181_NDM-1_VIM-4_14-08-07_BC01.fasta	BC01	contig_2	115195	115749	+	aac(6')-Ib-D181Y	1-555/555	===============	0/0	100.0	99.82	ncbi	NG_067946.1	AAC(6')-Ib family aminoglycoside 6'-N-acetyltransferase	AMIKACIN;KANAMYCIN;TOBRAMYCIN
242274_FREU_CH_Nord93_ABE_OXA-181_NDM-1_VIM-4_14-08-07_BC01.fasta	BC01	contig_2	115880	116710	+	blaOXA-1	1-831/831	===============	0/0	100.0	100.0	ncbi	NG_049392.1	oxacillin-hydrolyzing class D beta-lactamase OXA-1	CEPHALOSPORIN
242274_FREU_CH_Nord93_ABE_OXA-181_NDM-1_VIM-4_14-08-07_BC01.fasta	BC01	contig_2	118153	119013	+	aac(3)-IIe	1-861/861	===============	0/0	100.0	99.77	ncbi	NG_047244.1	aminoglycoside N-acetyltransferase AAC(3)-IIe	GENTAMICIN
242274_FREU_CH_Nord93_ABE_OXA-181_NDM-1_VIM-4_14-08-07_BC01.fasta	BC01	contig_2	124167	125042	-	blaCTX-M-15	1-876/876	===============	0/0	100.0	100.0	ncbi	NG_048935.1	extended-spectrum class A beta-lactamase CTX-M-15	CEPHALOSPORIN
242274_FREU_CH_Nord93_ABE_OXA-181_NDM-1_VIM-4_14-08-07_BC01.fasta	BC01	contig_2	127864	128724	+	blaTEM-1	1-861/861	===============	0/0	100.0	100.0	ncbi	NG_050145.1	broad-spectrum class A beta-lactamase TEM-1	BETA-LACTAM
242274_FREU_CH_Nord93_ABE_OXA-181_NDM-1_VIM-4_14-08-07_BC01.fasta	BC01	contig_2	129445	130281	-	aph(6)-Id	1-837/837	===============	0/0	100.0	100.0	ncbi	NG_047464.1	aminoglycoside O-phosphotransferase APH(6)-Id	STREPTOMYCIN
242274_FREU_CH_Nord93_ABE_OXA-181_NDM-1_VIM-4_14-08-07_BC01.fasta	BC01	contig_2	130281	131083	-	aph(3'')-Ib	2-804/804	===============	0/0	99.88	99.88	ncbi	NG_047413.1	aminoglycoside O-phosphotransferase APH(3'')-Ib	STREPTOMYCIN
242274_FREU_CH_Nord93_ABE_OXA-181_NDM-1_VIM-4_14-08-07_BC01.fasta	BC01	contig_2	131145	131960	-	sul2	1-816/816	===============	0/0	100.0	100.0	ncbi	NG_051852.1	sulfonamide-resistant dihydropteroate synthase Sul2	SULFONAMIDE
242274_FREU_CH_Nord93_ABE_OXA-181_NDM-1_VIM-4_14-08-07_BC01.fasta	BC01	contig_3	1169	1942	+	armA	1-774/774	===============	0/0	100.0	100.0	ncbi	NG_047476.1	16S rRNA (guanine(1405)-N(7))-methyltransferase ArmA	GENTAMICIN
242274_FREU_CH_Nord93_ABE_OXA-181_NDM-1_VIM-4_14-08-07_BC01.fasta	BC01	contig_3	4241	5716	+	msr(E)	1-1476/1476	===============	0/0	100.0	100.0	ncbi	NG_048007.1	ABC-F type ribosomal protection protein Msr(E)	AZITHROMYCIN;ERYTHROMYCIN;STREPTOGRAMIN
242274_FREU_CH_Nord93_ABE_OXA-181_NDM-1_VIM-4_14-08-07_BC01.fasta	BC01	contig_3	5772	6656	+	mph(E)	1-885/885	===============	0/0	100.0	100.0	ncbi	NG_064660.1	Mph(E) family macrolide 2'-phosphotransferase	ERYTHROMYCIN
242274_FREU_CH_Nord93_ABE_OXA-181_NDM-1_VIM-4_14-08-07_BC01.fasta	BC01	contig_3	265037	265696	+	catA1	1-660/660	===============	0/0	100.0	99.85	ncbi	NG_047582.1	type A-1 chloramphenicol O-acetyltransferase	CHLORAMPHENICOL
242274_FREU_CH_Nord93_ABE_OXA-181_NDM-1_VIM-4_14-08-07_BC01.fasta	BC01	contig_3	272648	273145	+	dfrA12	1-498/498	===============	0/0	100.0	100.0	ncbi	NG_047689.1	trimethoprim-resistant dihydrofolate reductase DfrA12	TRIMETHOPRIM
242274_FREU_CH_Nord93_ABE_OXA-181_NDM-1_VIM-4_14-08-07_BC01.fasta	BC01	contig_3	273553	274344	+	aadA2	1-792/792	===============	0/0	100.0	100.0	ncbi	NG_047343.1	ANT(3'')-Ia family aminoglycoside nucleotidyltransferase AadA2	STREPTOMYCIN
242274_FREU_CH_Nord93_ABE_OXA-181_NDM-1_VIM-4_14-08-07_BC01.fasta	BC01	contig_3	274849	275688	+	sul1	1-840/840	===============	0/0	100.0	100.0	ncbi	NG_048082.1	sulfonamide-resistant dihydropteroate synthase Sul1	SULFONAMIDE
242274_FREU_CH_Nord93_ABE_OXA-181_NDM-1_VIM-4_14-08-07_BC01.fasta	BC01	contig_4	1538	2350	+	blaNDM-1	1-813/813	===============	0/0	100.0	100.0	ncbi	NG_049326.1	subclass B1 metallo-beta-lactamase NDM-1	CARBAPENEM
242274_FREU_CH_Nord93_ABE_OXA-181_NDM-1_VIM-4_14-08-07_BC01.fasta	BC01	contig_4	2354	2719	+	ble-MBL	1-366/366	===============	0/0	100.0	100.0	ncbi	NG_047559.1	bleomycin binding protein Ble-MBL	BLEOMYCIN
242274_FREU_CH_Nord93_ABE_OXA-181_NDM-1_VIM-4_14-08-07_BC01.fasta	BC01	contig_6	766176	766820	-	qnrB13	1-645/645	===============	0/0	100.0	100.0	ncbi	NG_050473.1	quinolone resistance pentapeptide repeat protein QnrB13	QUINOLONE
242274_FREU_CH_Nord93_ABE_OXA-181_NDM-1_VIM-4_14-08-07_BC01.fasta	BC01	contig_6	2290587	2291447	-	blaTEM-150	1-861/861	===============	0/0	100.0	99.88	ncbi	NG_050194.1	class A beta-lactamase TEM-150	BETA-LACTAM
242274_FREU_CH_Nord93_ABE_OXA-181_NDM-1_VIM-4_14-08-07_BC01.fasta	BC01	contig_6	2292147	2292971	-	blaOXA-9	1-825/825	===============	0/0	100.0	100.0	ncbi	NG_049830.1	oxacillin-hydrolyzing class D beta-lactamase OXA-9	BETA-LACTAM
242274_FREU_CH_Nord93_ABE_OXA-181_NDM-1_VIM-4_14-08-07_BC01.fasta	BC01	contig_6	2293031	2293819	-	aadA1	1-789/789	===============	0/0	100.0	100.0	ncbi	NG_047327.1	ANT(3'')-Ia family aminoglycoside nucleotidyltransferase AadA1	STREPTOMYCIN
242274_FREU_CH_Nord93_ABE_OXA-181_NDM-1_VIM-4_14-08-07_BC01.fasta	BC01	contig_6	2293889	2294443	-	aac(6')-Ib-AKT	1-555/555	===============	0/0	100.0	100.0	ncbi	NG_056043.1	AAC(6')-Ib family aminoglycoside 6'-N-acetyltransferase	AMIKACIN;KANAMYCIN;TOBRAMYCIN
242274_FREU_CH_Nord93_ABE_OXA-181_NDM-1_VIM-4_14-08-07_BC01.fasta	BC01	contig_6	2297316	2298191	+	blaCTX-M-15	1-876/876	===============	0/0	100.0	100.0	ncbi	NG_048935.1	extended-spectrum class A beta-lactamase CTX-M-15	CEPHALOSPORIN
242274_FREU_CH_Nord93_ABE_OXA-181_NDM-1_VIM-4_14-08-07_BC01.fasta	BC01	contig_6	2885698	2886843	+	blaCMY-86	1-1146/1146	===============	0/0	100.0	98.95	ncbi	NG_048884.1	class C beta-lactamase CMY-86	CEPHALOSPORIN
242274_FREU_CH_Nord93_ABE_OXA-181_NDM-1_VIM-4_14-08-07_BC01.fasta	BC01	contig_7	11799	12251	+	arr-2	1-453/453	===============	0/0	100.0	100.0	ncbi	NG_048580.1	NAD(+)--rifampin ADP-ribosyltransferase Arr-2	RIFAMYCIN
242274_FREU_CH_Nord93_ABE_OXA-181_NDM-1_VIM-4_14-08-07_BC01.fasta	BC01	contig_7	12547	13347	+	blaOXA-10	1-801/801	===============	0/0	100.0	100.0	ncbi	NG_049393.1	oxacillin-hydrolyzing class D beta-lactamase OXA-10	CEPHALOSPORIN
242274_FREU_CH_Nord93_ABE_OXA-181_NDM-1_VIM-4_14-08-07_BC01.fasta	BC01	contig_7	14281	15096	+	aph(3')-Ia	1-816/816	===============	0/0	100.0	100.0	ncbi	NG_047430.1	aminoglycoside O-phosphotransferase APH(3')-Ia	KANAMYCIN
