# Supplementary material for: High-throughput screening of monoclonal antibodies against carbapenemases using a multiplex protein microarray platform
Source: Front Microbiol. 2025 Aug 26;16:1650094. doi: 10.3389/fmicb.2025.1650094 (PMC12418781; doi:10.3389/fmicb.2025.1650094)
Supplement: Supplementary File 4 — Resistance gene profiles of reference strains. This file contains the results of resistance gene identification using the ResFinder, Card and NCBI databases as implemented in the latest version of abricate. Whole-genome assemblies of all reference strains used in this study were screened to detect acquired antimicrobial resistance genes. For each isolate, detected resistance genes, sequence identity, coverage, and associated antibiotic classes are listed. These data provide a comprehensive overview of the genotypic resistance background of the strain panel used for assay development and validation. [file Data_Sheet_2.zip › 242275_KLEP_CH_Nord94_KIRK_OXA-162_14-08-07_BC03.tsv]

#NAME	BARCODE	SEQUENCE	START	END	STRAND	GENE	COVERAGE	COVERAGE_MAP	GAPS	%COVERAGE	%IDENTITY	DATABASE	ACCESSION	PRODUCT	RESISTANCE
242275_KLEP_CH_Nord94_KIRK_OXA-162_14-08-07_BC03.fasta	BC03	contig_1	1890783	1893935	-	oqxB19	1-3153/3153	===============	0/0	100.0	99.08	ncbi	NG_050437.1	multidrug efflux RND transporter permease subunit OqxB19	PHENICOL;QUINOLONE
242275_KLEP_CH_Nord94_KIRK_OXA-162_14-08-07_BC03.fasta	BC03	contig_1	1893959	1895134	-	oqxA6	1-1176/1176	===============	0/0	100.0	99.83	ncbi	NG_050424.1	multidrug efflux RND transporter periplasmic adaptor subunit OqxA6	PHENICOL;QUINOLONE
242275_KLEP_CH_Nord94_KIRK_OXA-162_14-08-07_BC03.fasta	BC03	contig_1	3426581	3427441	+	blaSHV-11	1-861/861	===============	0/0	100.0	99.77	ncbi	NG_050000.1	broad-spectrum class A beta-lactamase SHV-11	BETA-LACTAM
242275_KLEP_CH_Nord94_KIRK_OXA-162_14-08-07_BC03.fasta	BC03	contig_1	5286301	5286713	-	fosA5_fam	1-413/420	===============	0/0	98.33	98.79	ncbi	NG_047882.1	FosA5 family fosfomycin resistance glutathione transferase	FOSFOMYCIN
242275_KLEP_CH_Nord94_KIRK_OXA-162_14-08-07_BC03.fasta	BC03	contig_2	3645	4475	-	blaOXA-1	1-831/831	===============	0/0	100.0	100.0	ncbi	NG_049392.1	oxacillin-hydrolyzing class D beta-lactamase OXA-1	CEPHALOSPORIN
242275_KLEP_CH_Nord94_KIRK_OXA-162_14-08-07_BC03.fasta	BC03	contig_2	4606	5160	-	aac(6')-Ib-D181Y	1-555/555	===============	0/0	100.0	99.82	ncbi	NG_067946.1	AAC(6')-Ib family aminoglycoside 6'-N-acetyltransferase	AMIKACIN;KANAMYCIN;TOBRAMYCIN
242275_KLEP_CH_Nord94_KIRK_OXA-162_14-08-07_BC03.fasta	BC03	contig_3	16174	17034	-	blaTEM-1	1-861/861	===============	0/0	100.0	100.0	ncbi	NG_050145.1	broad-spectrum class A beta-lactamase TEM-1	BETA-LACTAM
242275_KLEP_CH_Nord94_KIRK_OXA-162_14-08-07_BC03.fasta	BC03	contig_4	285155	285979	+	blaOXA-69	1-825/825	===============	0/0	100.0	100.0	ncbi	NG_049809.1	OXA-51 family carbapenem-hydrolyzing class D beta-lactamase OXA-69	CARBAPENEM
242275_KLEP_CH_Nord94_KIRK_OXA-162_14-08-07_BC03.fasta	BC03	contig_4	1764879	1765718	-	sul1	1-840/840	===============	0/0	100.0	100.0	ncbi	NG_048082.1	sulfonamide-resistant dihydropteroate synthase Sul1	SULFONAMIDE
242275_KLEP_CH_Nord94_KIRK_OXA-162_14-08-07_BC03.fasta	BC03	contig_4	1766228	1766782	-	aac(6')-Ib-AKT	1-555/555	===============	0/0	100.0	99.82	ncbi	NG_052358.1	AAC(6')-Ib family aminoglycoside 6'-N-acetyltransferase	AMIKACIN;KANAMYCIN;TOBRAMYCIN
242275_KLEP_CH_Nord94_KIRK_OXA-162_14-08-07_BC03.fasta	BC03	contig_4	1769510	1770325	+	aph(3')-Ia	1-816/816	===============	0/0	100.0	100.0	ncbi	NG_047431.1	aminoglycoside O-phosphotransferase APH(3')-Ia	KANAMYCIN
242275_KLEP_CH_Nord94_KIRK_OXA-162_14-08-07_BC03.fasta	BC03	contig_4	2178612	2179400	+	ant(3'')-IIa	1-789/789	===============	0/0	100.0	100.0	ncbi	NG_054646.1	aminoglycoside nucleotidyltransferase ANT(3'')-IIa	SPECTINOMYCIN;STREPTOMYCIN
242275_KLEP_CH_Nord94_KIRK_OXA-162_14-08-07_BC03.fasta	BC03	contig_4	3253382	3254533	-	blaADC-11	1-1152/1152	===============	0/0	100.0	99.91	ncbi	NG_048635.1	extended-spectrum class C beta-lactamase ADC-11	CEPHALOSPORIN
242275_KLEP_CH_Nord94_KIRK_OXA-162_14-08-07_BC03.fasta	BC03	contig_6	3017	3859	-	blaOXA-58	1-843/843	===============	0/0	100.0	100.0	ncbi	NG_049798.1	carbapenem-hydrolyzing class D beta-lactamase OXA-58	CARBAPENEM
242275_KLEP_CH_Nord94_KIRK_OXA-162_14-08-07_BC03.fasta	BC03	contig_7	33337	34197	-	blaTEM-1	1-861/861	===============	0/0	100.0	99.77	ncbi	NG_050145.1	broad-spectrum class A beta-lactamase TEM-1	BETA-LACTAM
242275_KLEP_CH_Nord94_KIRK_OXA-162_14-08-07_BC03.fasta	BC03	contig_7	34897	35721	-	blaOXA-9	1-825/825	===============	0/0	100.0	99.88	ncbi	NG_049830.1	oxacillin-hydrolyzing class D beta-lactamase OXA-9	BETA-LACTAM
242275_KLEP_CH_Nord94_KIRK_OXA-162_14-08-07_BC03.fasta	BC03	contig_7	35781	36569	-	aadA1	1-789/789	===============	0/0	100.0	100.0	ncbi	NG_047327.1	ANT(3'')-Ia family aminoglycoside nucleotidyltransferase AadA1	STREPTOMYCIN
242275_KLEP_CH_Nord94_KIRK_OXA-162_14-08-07_BC03.fasta	BC03	contig_7	36639	37193	-	aac(6')-Ib-AKT	1-555/555	===============	0/0	100.0	100.0	ncbi	NG_056043.1	AAC(6')-Ib family aminoglycoside 6'-N-acetyltransferase	AMIKACIN;KANAMYCIN;TOBRAMYCIN
242275_KLEP_CH_Nord94_KIRK_OXA-162_14-08-07_BC03.fasta	BC03	contig_7	40066	40941	+	blaCTX-M-15	1-876/876	===============	0/0	100.0	100.0	ncbi	NG_048935.1	extended-spectrum class A beta-lactamase CTX-M-15	CEPHALOSPORIN
242275_KLEP_CH_Nord94_KIRK_OXA-162_14-08-07_BC03.fasta	BC03	contig_7	44467	45327	+	aac(3)-IId	1-861/861	===============	0/0	100.0	100.0	ncbi	NG_047251.1	aminoglycoside N-acetyltransferase AAC(3)-IId	GENTAMICIN
242275_KLEP_CH_Nord94_KIRK_OXA-162_14-08-07_BC03.fasta	BC03	contig_7	50119	50763	-	qnrB1	1-645/645	===============	0/0	100.0	100.0	ncbi	NG_050469.1	quinolone resistance pentapeptide repeat protein QnrB1	QUINOLONE
242275_KLEP_CH_Nord94_KIRK_OXA-162_14-08-07_BC03.fasta	BC03	contig_7	57221	58057	-	aph(6)-Id	1-837/837	===============	0/0	100.0	100.0	ncbi	NG_047464.1	aminoglycoside O-phosphotransferase APH(6)-Id	STREPTOMYCIN
242275_KLEP_CH_Nord94_KIRK_OXA-162_14-08-07_BC03.fasta	BC03	contig_7	58057	58859	-	aph(3'')-Ib	2-804/804	===============	0/0	99.88	99.88	ncbi	NG_047413.1	aminoglycoside O-phosphotransferase APH(3'')-Ib	STREPTOMYCIN
242275_KLEP_CH_Nord94_KIRK_OXA-162_14-08-07_BC03.fasta	BC03	contig_7	58921	59736	-	sul2	1-816/816	===============	0/0	100.0	99.88	ncbi	NG_051852.1	sulfonamide-resistant dihydropteroate synthase Sul2	SULFONAMIDE
242275_KLEP_CH_Nord94_KIRK_OXA-162_14-08-07_BC03.fasta	BC03	contig_7	174740	175999	-	ere(B)	1-1260/1260	===============	0/0	100.0	100.0	ncbi	NG_047768.1	EreB family erythromycin esterase	AZITHROMYCIN;ERYTHROMYCIN
242275_KLEP_CH_Nord94_KIRK_OXA-162_14-08-07_BC03.fasta	BC03	contig_7	180818	182017	-	tet(A)	1-1200/1200	===============	0/0	100.0	100.0	ncbi	NG_048157.1	tetracycline efflux MFS transporter Tet(A)	TETRACYCLINE
242275_KLEP_CH_Nord94_KIRK_OXA-162_14-08-07_BC03.fasta	BC03	contig_8	5235	5768	+	ant(2'')-Ia	1-534/534	===============	0/0	100.0	99.06	ncbi	NG_052432.1	aminoglycoside nucleotidyltransferase ANT(2'')-Ia	GENTAMICIN;KANAMYCIN;TOBRAMYCIN
242275_KLEP_CH_Nord94_KIRK_OXA-162_14-08-07_BC03.fasta	BC03	contig_9	9270	10067	-	blaOXA-162	1-798/798	===============	0/0	100.0	100.0	ncbi	NG_049461.1	OXA-48 family carbapenem-hydrolyzing class D beta-lactamase OXA-162	CARBAPENEM
242275_KLEP_CH_Nord94_KIRK_OXA-162_14-08-07_BC03.fasta	BC03	contig_9	68399	68953	+	aac(6')-Ib-D181Y	1-555/555	===============	0/0	100.0	99.82	ncbi	NG_067946.1	AAC(6')-Ib family aminoglycoside 6'-N-acetyltransferase	AMIKACIN;KANAMYCIN;TOBRAMYCIN
242275_KLEP_CH_Nord94_KIRK_OXA-162_14-08-07_BC03.fasta	BC03	contig_9	69084	69914	+	blaOXA-1	1-831/831	===============	0/0	100.0	100.0	ncbi	NG_049392.1	oxacillin-hydrolyzing class D beta-lactamase OXA-1	CEPHALOSPORIN
