# Supplementary material for: High-throughput screening of monoclonal antibodies against carbapenemases using a multiplex protein microarray platform
Source: Front Microbiol. 2025 Aug 26;16:1650094. doi: 10.3389/fmicb.2025.1650094 (PMC12418781; doi:10.3389/fmicb.2025.1650094)
Supplement: Supplementary File 4 — Resistance gene profiles of reference strains. This file contains the results of resistance gene identification using the ResFinder, Card and NCBI databases as implemented in the latest version of abricate. Whole-genome assemblies of all reference strains used in this study were screened to detect acquired antimicrobial resistance genes. For each isolate, detected resistance genes, sequence identity, coverage, and associated antibiotic classes are listed. These data provide a comprehensive overview of the genotypic resistance background of the strain panel used for assay development and validation. [file Data_Sheet_2.zip › 242814_KLEP_DD_CARB236_ANR2603_KPC_14_08_10_BC16.tsv]

#NAME	BARCODE	SEQUENCE	START	END	STRAND	GENE	COVERAGE	COVERAGE_MAP	GAPS	%COVERAGE	%IDENTITY	DATABASE	ACCESSION	PRODUCT	RESISTANCE
242814_KLEP_DD_CARB236_ANR2603_KPC_14_08_10_BC16.fasta	BC16	contig_1	6066	6926	+	blaSHV-12	1-861/861	===============	0/0	100.0	100.0	ncbi	NG_050590.1	extended-spectrum class A beta-lactamase SHV-12	CEPHALOSPORIN
242814_KLEP_DD_CARB236_ANR2603_KPC_14_08_10_BC16.fasta	BC16	contig_2	133781	134596	-	aph(3')-Ia	1-816/816	===============	0/0	100.0	100.0	ncbi	NG_047430.1	aminoglycoside O-phosphotransferase APH(3')-Ia	KANAMYCIN
242814_KLEP_DD_CARB236_ANR2603_KPC_14_08_10_BC16.fasta	BC16	contig_2	135573	136494	+	mph(A)	1-921/921	========/======	1/1	100.0	99.67	ncbi	NG_047986.1	Mph(A) family macrolide 2'-phosphotransferase	AZITHROMYCIN;ERYTHROMYCIN;SPIRAMYCIN;TELITHROMYCIN
242814_KLEP_DD_CARB236_ANR2603_KPC_14_08_10_BC16.fasta	BC16	contig_2	141789	142628	-	sul1	1-840/840	===============	0/0	100.0	100.0	ncbi	NG_048082.1	sulfonamide-resistant dihydropteroate synthase Sul1	SULFONAMIDE
242814_KLEP_DD_CARB236_ANR2603_KPC_14_08_10_BC16.fasta	BC16	contig_2	143133	143924	-	aadA2	1-792/792	===============	0/0	100.0	100.0	ncbi	NG_047343.1	ANT(3'')-Ia family aminoglycoside nucleotidyltransferase AadA2	STREPTOMYCIN
242814_KLEP_DD_CARB236_ANR2603_KPC_14_08_10_BC16.fasta	BC16	contig_2	144332	144829	-	dfrA12	1-498/498	===============	0/0	100.0	100.0	ncbi	NG_047689.1	trimethoprim-resistant dihydrofolate reductase DfrA12	TRIMETHOPRIM
242814_KLEP_DD_CARB236_ANR2603_KPC_14_08_10_BC16.fasta	BC16	contig_2	150840	151499	-	catA1	1-660/660	===============	0/0	100.0	99.85	ncbi	NG_047582.1	type A-1 chloramphenicol O-acetyltransferase	CHLORAMPHENICOL
242814_KLEP_DD_CARB236_ANR2603_KPC_14_08_10_BC16.fasta	BC16	contig_3	42832	43713	+	blaKPC-2	1-882/882	===============	0/0	100.0	100.0	ncbi	NG_049253.1	carbapenem-hydrolyzing class A beta-lactamase KPC-2	CARBAPENEM
242814_KLEP_DD_CARB236_ANR2603_KPC_14_08_10_BC16.fasta	BC16	contig_3	53375	54199	+	blaOXA-9	1-825/825	===============	0/0	100.0	99.88	ncbi	NG_049830.1	oxacillin-hydrolyzing class D beta-lactamase OXA-9	BETA-LACTAM
242814_KLEP_DD_CARB236_ANR2603_KPC_14_08_10_BC16.fasta	BC16	contig_3	54899	55759	+	blaTEM-1	1-861/861	===============	0/0	100.0	99.77	ncbi	NG_050145.1	broad-spectrum class A beta-lactamase TEM-1	BETA-LACTAM
242814_KLEP_DD_CARB236_ANR2603_KPC_14_08_10_BC16.fasta	BC16	contig_5	287448	290600	-	oqxB	1-3153/3153	===============	0/0	100.0	100.0	ncbi	NG_048025.1	multidrug efflux RND transporter permease subunit OqxB	PHENICOL;QUINOLONE
242814_KLEP_DD_CARB236_ANR2603_KPC_14_08_10_BC16.fasta	BC16	contig_5	290624	291799	-	oqxA	1-1176/1176	===============	0/0	100.0	100.0	ncbi	NG_048024.1	multidrug efflux RND transporter periplasmic adaptor subunit OqxA	PHENICOL;QUINOLONE
242814_KLEP_DD_CARB236_ANR2603_KPC_14_08_10_BC16.fasta	BC16	contig_5	1804441	1805301	+	blaSHV-158	1-861/861	===============	0/0	100.0	99.88	ncbi	NG_050033.1	class A beta-lactamase SHV-158	BETA-LACTAM
242814_KLEP_DD_CARB236_ANR2603_KPC_14_08_10_BC16.fasta	BC16	contig_5	3766652	3767071	-	fosA6	1-420/420	===============	0/0	100.0	98.81	ncbi	NG_051497.1	fosfomycin resistance glutathione transferase FosA6	FOSFOMYCIN
