# Supplementary material for: High-throughput screening of monoclonal antibodies against carbapenemases using a multiplex protein microarray platform
Source: Front Microbiol. 2025 Aug 26;16:1650094. doi: 10.3389/fmicb.2025.1650094 (PMC12418781; doi:10.3389/fmicb.2025.1650094)
Supplement: Supplementary File 4 — Resistance gene profiles of reference strains. This file contains the results of resistance gene identification using the ResFinder, Card and NCBI databases as implemented in the latest version of abricate. Whole-genome assemblies of all reference strains used in this study were screened to detect acquired antimicrobial resistance genes. For each isolate, detected resistance genes, sequence identity, coverage, and associated antibiotic classes are listed. These data provide a comprehensive overview of the genotypic resistance background of the strain panel used for assay development and validation. [file Data_Sheet_2.zip › 242816_KLEP_DD_CARB239_ANR2615_KPC_14_08_10_BC18.tsv]

#NAME	BARCODE	SEQUENCE	START	END	STRAND	GENE	COVERAGE	COVERAGE_MAP	GAPS	%COVERAGE	%IDENTITY	DATABASE	ACCESSION	PRODUCT	RESISTANCE
242816_KLEP_DD_CARB239_ANR2615_KPC_14_08_10_BC18.fasta	BC18	contig_1	8115	8954	-	sul1	1-840/840	===============	0/0	100.0	100.0	ncbi	NG_048082.1	sulfonamide-resistant dihydropteroate synthase Sul1	SULFONAMIDE
242816_KLEP_DD_CARB239_ANR2615_KPC_14_08_10_BC18.fasta	BC18	contig_1	9464	10018	-	aac(6')-Ib4	1-555/555	===============	0/0	100.0	100.0	ncbi	NG_051844.1	aminoglycoside N-acetyltransferase AAC(6')-Ib4	GENTAMICIN
242816_KLEP_DD_CARB239_ANR2615_KPC_14_08_10_BC18.fasta	BC18	contig_1	10121	10920	-	blaVIM-2	1-801/801	========/======	1/1	99.88	99.88	ncbi	NG_050347.1	subclass B1 metallo-beta-lactamase VIM-2	CARBAPENEM
242816_KLEP_DD_CARB239_ANR2615_KPC_14_08_10_BC18.fasta	BC18	contig_3	27594	28475	+	blaKPC-2	1-882/882	===============	0/0	100.0	100.0	ncbi	NG_049253.1	carbapenem-hydrolyzing class A beta-lactamase KPC-2	CARBAPENEM
242816_KLEP_DD_CARB239_ANR2615_KPC_14_08_10_BC18.fasta	BC18	contig_3	38137	38961	+	blaOXA-9	1-825/825	===============	0/0	100.0	99.88	ncbi	NG_049830.1	oxacillin-hydrolyzing class D beta-lactamase OXA-9	BETA-LACTAM
242816_KLEP_DD_CARB239_ANR2615_KPC_14_08_10_BC18.fasta	BC18	contig_3	39661	40521	+	blaTEM-1	1-861/861	===============	0/0	100.0	99.77	ncbi	NG_050145.1	broad-spectrum class A beta-lactamase TEM-1	BETA-LACTAM
242816_KLEP_DD_CARB239_ANR2615_KPC_14_08_10_BC18.fasta	BC18	contig_4	29115	29975	-	blaSHV-12	1-861/861	===============	0/0	100.0	100.0	ncbi	NG_050590.1	extended-spectrum class A beta-lactamase SHV-12	CEPHALOSPORIN
242816_KLEP_DD_CARB239_ANR2615_KPC_14_08_10_BC18.fasta	BC18	contig_5	60019	60678	+	catA1	1-660/660	===============	0/0	100.0	99.85	ncbi	NG_047582.1	type A-1 chloramphenicol O-acetyltransferase	CHLORAMPHENICOL
242816_KLEP_DD_CARB239_ANR2615_KPC_14_08_10_BC18.fasta	BC18	contig_5	66689	67186	+	dfrA12	1-498/498	===============	0/0	100.0	100.0	ncbi	NG_047689.1	trimethoprim-resistant dihydrofolate reductase DfrA12	TRIMETHOPRIM
242816_KLEP_DD_CARB239_ANR2615_KPC_14_08_10_BC18.fasta	BC18	contig_5	67594	68385	+	aadA2	1-792/792	===============	0/0	100.0	100.0	ncbi	NG_047343.1	ANT(3'')-Ia family aminoglycoside nucleotidyltransferase AadA2	STREPTOMYCIN
242816_KLEP_DD_CARB239_ANR2615_KPC_14_08_10_BC18.fasta	BC18	contig_5	68890	69729	+	sul1	1-840/840	===============	0/0	100.0	100.0	ncbi	NG_048082.1	sulfonamide-resistant dihydropteroate synthase Sul1	SULFONAMIDE
242816_KLEP_DD_CARB239_ANR2615_KPC_14_08_10_BC18.fasta	BC18	contig_5	75024	75945	-	mph(A)	1-921/921	========/======	1/1	100.0	99.67	ncbi	NG_047986.1	Mph(A) family macrolide 2'-phosphotransferase	AZITHROMYCIN;ERYTHROMYCIN;SPIRAMYCIN;TELITHROMYCIN
242816_KLEP_DD_CARB239_ANR2615_KPC_14_08_10_BC18.fasta	BC18	contig_5	76922	77737	+	aph(3')-Ia	1-816/816	===============	0/0	100.0	100.0	ncbi	NG_047430.1	aminoglycoside O-phosphotransferase APH(3')-Ia	KANAMYCIN
242816_KLEP_DD_CARB239_ANR2615_KPC_14_08_10_BC18.fasta	BC18	contig_6	680403	683555	-	oqxB	1-3153/3153	===============	0/0	100.0	100.0	ncbi	NG_048025.1	multidrug efflux RND transporter permease subunit OqxB	PHENICOL;QUINOLONE
242816_KLEP_DD_CARB239_ANR2615_KPC_14_08_10_BC18.fasta	BC18	contig_6	683579	684754	-	oqxA	1-1176/1176	===============	0/0	100.0	100.0	ncbi	NG_048024.1	multidrug efflux RND transporter periplasmic adaptor subunit OqxA	PHENICOL;QUINOLONE
242816_KLEP_DD_CARB239_ANR2615_KPC_14_08_10_BC18.fasta	BC18	contig_6	2198519	2199379	+	blaSHV-158	1-861/861	===============	0/0	100.0	99.88	ncbi	NG_050033.1	class A beta-lactamase SHV-158	BETA-LACTAM
242816_KLEP_DD_CARB239_ANR2615_KPC_14_08_10_BC18.fasta	BC18	contig_6	4160727	4161146	-	fosA6	1-420/420	===============	0/0	100.0	98.81	ncbi	NG_051497.1	fosfomycin resistance glutathione transferase FosA6	FOSFOMYCIN
