# Supplementary material for: High-throughput screening of monoclonal antibodies against carbapenemases using a multiplex protein microarray platform
Source: Front Microbiol. 2025 Aug 26;16:1650094. doi: 10.3389/fmicb.2025.1650094 (PMC12418781; doi:10.3389/fmicb.2025.1650094)
Supplement: Supplementary File 4 — Resistance gene profiles of reference strains. This file contains the results of resistance gene identification using the ResFinder, Card and NCBI databases as implemented in the latest version of abricate. Whole-genome assemblies of all reference strains used in this study were screened to detect acquired antimicrobial resistance genes. For each isolate, detected resistance genes, sequence identity, coverage, and associated antibiotic classes are listed. These data provide a comprehensive overview of the genotypic resistance background of the strain panel used for assay development and validation. [file Data_Sheet_2.zip › 248610_COLI_CH_Nord75n_R879_COLI_oxa204_14-10-22_BC12.tsv]

#NAME	BARCODE	SEQUENCE	START	END	STRAND	GENE	COVERAGE	COVERAGE_MAP	GAPS	%COVERAGE	%IDENTITY	DATABASE	ACCESSION	PRODUCT	RESISTANCE
248610_COLI_CH_Nord75n_R879_COLI_oxa204_14-10-22_BC12.fasta	BC12	contig_1	969854	970987	-	blaEC-13	1-1134/1134	===============	0/0	100.0	99.91	ncbi	NG_049079.1	extended-spectrum class C beta-lactamase EC-13	CEPHALOSPORIN
248610_COLI_CH_Nord75n_R879_COLI_oxa204_14-10-22_BC12.fasta	BC12	contig_2	72813	73367	+	aac(6')-Ib-D181Y	1-555/555	===============	0/0	100.0	99.82	ncbi	NG_067946.1	AAC(6')-Ib family aminoglycoside 6'-N-acetyltransferase	AMIKACIN;KANAMYCIN;TOBRAMYCIN
248610_COLI_CH_Nord75n_R879_COLI_oxa204_14-10-22_BC12.fasta	BC12	contig_2	73498	74328	+	blaOXA-1	1-831/831	===============	0/0	100.0	100.0	ncbi	NG_049392.1	oxacillin-hydrolyzing class D beta-lactamase OXA-1	CEPHALOSPORIN
248610_COLI_CH_Nord75n_R879_COLI_oxa204_14-10-22_BC12.fasta	BC12	contig_2	75771	76631	+	aac(3)-IIe	1-861/861	===============	0/0	100.0	99.77	ncbi	NG_047244.1	aminoglycoside N-acetyltransferase AAC(3)-IIe	GENTAMICIN
248610_COLI_CH_Nord75n_R879_COLI_oxa204_14-10-22_BC12.fasta	BC12	contig_2	81785	82660	-	blaCTX-M-15	1-876/876	===============	0/0	100.0	100.0	ncbi	NG_048935.1	extended-spectrum class A beta-lactamase CTX-M-15	CEPHALOSPORIN
248610_COLI_CH_Nord75n_R879_COLI_oxa204_14-10-22_BC12.fasta	BC12	contig_2	86343	86816	+	dfrA17	1-474/474	===============	0/0	100.0	99.79	ncbi	NG_047710.1	trimethoprim-resistant dihydrofolate reductase DfrA17	TRIMETHOPRIM
248610_COLI_CH_Nord75n_R879_COLI_oxa204_14-10-22_BC12.fasta	BC12	contig_2	86947	87735	+	aadA5	1-789/789	===============	0/0	100.0	100.0	ncbi	NG_047357.1	ANT(3'')-Ia family aminoglycoside nucleotidyltransferase AadA5	STREPTOMYCIN
248610_COLI_CH_Nord75n_R879_COLI_oxa204_14-10-22_BC12.fasta	BC12	contig_2	88282	89121	+	sul1	1-840/840	===============	0/0	100.0	100.0	ncbi	NG_048082.1	sulfonamide-resistant dihydropteroate synthase Sul1	SULFONAMIDE
248610_COLI_CH_Nord75n_R879_COLI_oxa204_14-10-22_BC12.fasta	BC12	contig_2	90688	91609	+	mph(A)	1-921/921	========/======	1/1	100.0	99.67	ncbi	NG_047986.1	Mph(A) family macrolide 2'-phosphotransferase	AZITHROMYCIN;ERYTHROMYCIN;SPIRAMYCIN;TELITHROMYCIN
248610_COLI_CH_Nord75n_R879_COLI_oxa204_14-10-22_BC12.fasta	BC12	contig_2	98072	99277	+	tet(B)	1-1206/1206	===============	0/0	100.0	100.0	ncbi	NG_048163.1	tetracycline efflux MFS transporter Tet(B)	TETRACYCLINE
248610_COLI_CH_Nord75n_R879_COLI_oxa204_14-10-22_BC12.fasta	BC12	contig_6	54286	55083	+	blaOXA-204	1-798/798	===============	0/0	100.0	100.0	ncbi	NG_049502.1	OXA-48 family carbapenem-hydrolyzing class D beta-lactamase OXA-204	CARBAPENEM
248610_COLI_CH_Nord75n_R879_COLI_oxa204_14-10-22_BC12.fasta	BC12	contig_6	59931	61130	-	tet(A)	1-1200/1200	===============	0/0	100.0	100.0	ncbi	NG_048153.1	tetracycline efflux MFS transporter Tet(A)	TETRACYCLINE
248610_COLI_CH_Nord75n_R879_COLI_oxa204_14-10-22_BC12.fasta	BC12	contig_6	62466	63302	-	aph(6)-Id	1-837/837	===============	0/0	100.0	100.0	ncbi	NG_047464.1	aminoglycoside O-phosphotransferase APH(6)-Id	STREPTOMYCIN
248610_COLI_CH_Nord75n_R879_COLI_oxa204_14-10-22_BC12.fasta	BC12	contig_6	63302	64104	-	aph(3'')-Ib	2-804/804	===============	0/0	99.88	99.88	ncbi	NG_047413.1	aminoglycoside O-phosphotransferase APH(3'')-Ib	STREPTOMYCIN
248610_COLI_CH_Nord75n_R879_COLI_oxa204_14-10-22_BC12.fasta	BC12	contig_6	64166	64981	-	sul2	1-816/816	===============	0/0	100.0	100.0	ncbi	NG_051852.1	sulfonamide-resistant dihydropteroate synthase Sul2	SULFONAMIDE
248610_COLI_CH_Nord75n_R879_COLI_oxa204_14-10-22_BC12.fasta	BC12	contig_6	93322	94467	+	blaCMY-4	1-1146/1146	===============	0/0	100.0	100.0	ncbi	NG_048834.1	class C beta-lactamase CMY-4	CEPHALOSPORIN
248610_COLI_CH_Nord75n_R879_COLI_oxa204_14-10-22_BC12.fasta	BC12	contig_6	144551	145810	-	cmlA5	1-1260/1260	===============	0/0	100.0	100.0	ncbi	NG_051436.1	chloramphenicol efflux MFS transporter CmlA5	CHLORAMPHENICOL
248610_COLI_CH_Nord75n_R879_COLI_oxa204_14-10-22_BC12.fasta	BC12	contig_6	146771	147304	-	ant(2'')-Ia	1-534/534	===============	0/0	100.0	100.0	ncbi	NG_047387.1	aminoglycoside nucleotidyltransferase ANT(2'')-Ia	GENTAMICIN;KANAMYCIN;TOBRAMYCIN
