# Supplementary material for: High-throughput screening of monoclonal antibodies against carbapenemases using a multiplex protein microarray platform
Source: Front Microbiol. 2025 Aug 26;16:1650094. doi: 10.3389/fmicb.2025.1650094 (PMC12418781; doi:10.3389/fmicb.2025.1650094)
Supplement: Supplementary File 4 — Resistance gene profiles of reference strains. This file contains the results of resistance gene identification using the ResFinder, Card and NCBI databases as implemented in the latest version of abricate. Whole-genome assemblies of all reference strains used in this study were screened to detect acquired antimicrobial resistance genes. For each isolate, detected resistance genes, sequence identity, coverage, and associated antibiotic classes are listed. These data provide a comprehensive overview of the genotypic resistance background of the strain panel used for assay development and validation. [file Data_Sheet_2.zip › 272567_KLEP_CH_Nord5-1_R48_VIM-1_15-11-03_BC05.tsv]

#NAME	BARCODE	SEQUENCE	START	END	STRAND	GENE	COVERAGE	COVERAGE_MAP	GAPS	%COVERAGE	%IDENTITY	DATABASE	ACCESSION	PRODUCT	RESISTANCE
272567_KLEP_CH_Nord5-1_R48_VIM-1_15-11-03_BC05.fasta	BC05	contig_1	367575	367987	-	fosA5_fam	1-413/420	===============	0/0	98.33	98.79	ncbi	NG_047882.1	FosA5 family fosfomycin resistance glutathione transferase	FOSFOMYCIN
272567_KLEP_CH_Nord5-1_R48_VIM-1_15-11-03_BC05.fasta	BC05	contig_1	2272533	2275685	-	oqxB19	1-3153/3153	===============	0/0	100.0	99.11	ncbi	NG_050437.1	multidrug efflux RND transporter permease subunit OqxB19	PHENICOL;QUINOLONE
272567_KLEP_CH_Nord5-1_R48_VIM-1_15-11-03_BC05.fasta	BC05	contig_1	2275709	2276884	-	oqxA6	1-1176/1176	===============	0/0	100.0	99.83	ncbi	NG_050424.1	multidrug efflux RND transporter periplasmic adaptor subunit OqxA6	PHENICOL;QUINOLONE
272567_KLEP_CH_Nord5-1_R48_VIM-1_15-11-03_BC05.fasta	BC05	contig_1	3801616	3802476	+	blaSHV-11	1-861/861	===============	0/0	100.0	99.77	ncbi	NG_050000.1	broad-spectrum class A beta-lactamase SHV-11	BETA-LACTAM
272567_KLEP_CH_Nord5-1_R48_VIM-1_15-11-03_BC05.fasta	BC05	contig_2	9222	10061	-	sul1	1-840/840	===============	0/0	100.0	100.0	ncbi	NG_048082.1	sulfonamide-resistant dihydropteroate synthase Sul1	SULFONAMIDE
272567_KLEP_CH_Nord5-1_R48_VIM-1_15-11-03_BC05.fasta	BC05	contig_2	10566	11281	-	aadA1	77-792/792	.==============	0/0	90.4	99.86	ncbi	NG_052028.1	ANT(3'')-Ia family aminoglycoside nucleotidyltransferase AadA1	STREPTOMYCIN
272567_KLEP_CH_Nord5-1_R48_VIM-1_15-11-03_BC05.fasta	BC05	contig_2	11368	11841	-	dfrA1	1-474/474	===============	0/0	100.0	99.79	ncbi	NG_047677.1	trimethoprim-resistant dihydrofolate reductase DfrA1	TRIMETHOPRIM
272567_KLEP_CH_Nord5-1_R48_VIM-1_15-11-03_BC05.fasta	BC05	contig_2	60272	61193	-	mph(A)	1-921/921	========/======	1/1	100.0	99.67	ncbi	NG_047986.1	Mph(A) family macrolide 2'-phosphotransferase	AZITHROMYCIN;ERYTHROMYCIN;SPIRAMYCIN;TELITHROMYCIN
272567_KLEP_CH_Nord5-1_R48_VIM-1_15-11-03_BC05.fasta	BC05	contig_2	86580	87382	+	aph(3'')-Ib	2-804/804	===============	0/0	99.88	100.0	ncbi	NG_047413.1	aminoglycoside O-phosphotransferase APH(3'')-Ib	STREPTOMYCIN
272567_KLEP_CH_Nord5-1_R48_VIM-1_15-11-03_BC05.fasta	BC05	contig_2	87382	88218	+	aph(6)-Id	1-837/837	===============	0/0	100.0	100.0	ncbi	NG_047464.1	aminoglycoside O-phosphotransferase APH(6)-Id	STREPTOMYCIN
272567_KLEP_CH_Nord5-1_R48_VIM-1_15-11-03_BC05.fasta	BC05	contig_2	97731	98546	-	aph(3')-Ia	1-816/816	===============	0/0	100.0	100.0	ncbi	NG_047430.1	aminoglycoside O-phosphotransferase APH(3')-Ia	KANAMYCIN
272567_KLEP_CH_Nord5-1_R48_VIM-1_15-11-03_BC05.fasta	BC05	contig_2	100043	100540	+	dfrA12	1-498/498	===============	0/0	100.0	100.0	ncbi	NG_047689.1	trimethoprim-resistant dihydrofolate reductase DfrA12	TRIMETHOPRIM
272567_KLEP_CH_Nord5-1_R48_VIM-1_15-11-03_BC05.fasta	BC05	contig_2	100948	101739	+	aadA2	1-792/792	===============	0/0	100.0	100.0	ncbi	NG_047343.1	ANT(3'')-Ia family aminoglycoside nucleotidyltransferase AadA2	STREPTOMYCIN
272567_KLEP_CH_Nord5-1_R48_VIM-1_15-11-03_BC05.fasta	BC05	contig_2	102244	103083	+	sul1	1-840/840	===============	0/0	100.0	100.0	ncbi	NG_048082.1	sulfonamide-resistant dihydropteroate synthase Sul1	SULFONAMIDE
272567_KLEP_CH_Nord5-1_R48_VIM-1_15-11-03_BC05.fasta	BC05	contig_2	104916	105707	-	aadA1	1-792/792	===============	0/0	100.0	99.87	ncbi	NG_052230.1	ANT(3'')-Ia family aminoglycoside nucleotidyltransferase AadA1	STREPTOMYCIN
272567_KLEP_CH_Nord5-1_R48_VIM-1_15-11-03_BC05.fasta	BC05	contig_2	105800	106273	-	dfrA1	1-474/474	===============	0/0	100.0	99.79	ncbi	NG_047677.1	trimethoprim-resistant dihydrofolate reductase DfrA1	TRIMETHOPRIM
272567_KLEP_CH_Nord5-1_R48_VIM-1_15-11-03_BC05.fasta	BC05	contig_2	106416	106874	-	aac(6')-Il	1-459/459	===============	0/0	100.0	100.0	ncbi	NG_047303.1	aminoglycoside N-acetyltransferase AAC(6')-Il	AMIKACIN;KANAMYCIN;TOBRAMYCIN
272567_KLEP_CH_Nord5-1_R48_VIM-1_15-11-03_BC05.fasta	BC05	contig_2	106968	107768	-	blaVIM-1	1-801/801	===============	0/0	100.0	100.0	ncbi	NG_050336.1	subclass B1 metallo-beta-lactamase VIM-1	CARBAPENEM
272567_KLEP_CH_Nord5-1_R48_VIM-1_15-11-03_BC05.fasta	BC05	contig_3	3052	3912	-	blaSHV-12	1-861/861	===============	0/0	100.0	100.0	ncbi	NG_050590.1	extended-spectrum class A beta-lactamase SHV-12	CEPHALOSPORIN
272567_KLEP_CH_Nord5-1_R48_VIM-1_15-11-03_BC05.fasta	BC05	contig_3	91650	92294	-	qnrB1	1-645/645	===============	0/0	100.0	100.0	ncbi	NG_050469.1	quinolone resistance pentapeptide repeat protein QnrB1	QUINOLONE
272567_KLEP_CH_Nord5-1_R48_VIM-1_15-11-03_BC05.fasta	BC05	contig_6	101877	102352	-	dfrA50	2-477/477	===============	0/0	99.79	98.74	ncbi	NG_242637.1	trimethoprim-resistant dihydrofolate reductase DfrA50	TRIMETHOPRIM
