# Supplementary material for: High-throughput screening of monoclonal antibodies against carbapenemases using a multiplex protein microarray platform
Source: Front Microbiol. 2025 Aug 26;16:1650094. doi: 10.3389/fmicb.2025.1650094 (PMC12418781; doi:10.3389/fmicb.2025.1650094)
Supplement: Supplementary File 4 — Resistance gene profiles of reference strains. This file contains the results of resistance gene identification using the ResFinder, Card and NCBI databases as implemented in the latest version of abricate. Whole-genome assemblies of all reference strains used in this study were screened to detect acquired antimicrobial resistance genes. For each isolate, detected resistance genes, sequence identity, coverage, and associated antibiotic classes are listed. These data provide a comprehensive overview of the genotypic resistance background of the strain panel used for assay development and validation. [file Data_Sheet_2.zip › 274401_18_KLEP_CH_Nord9_R85_KPC-2_BC04.tsv]

#NAME	BARCODE	SEQUENCE	START	END	STRAND	GENE	COVERAGE	COVERAGE_MAP	GAPS	%COVERAGE	%IDENTITY	DATABASE	ACCESSION	PRODUCT	RESISTANCE
274401_18_KLEP_CH_Nord9_R85_KPC-2_BC04.fasta	BC04	contig_1	1160319	1160738	-	fosA6	1-420/420	===============	0/0	100.0	98.81	ncbi	NG_051497.1	fosfomycin resistance glutathione transferase FosA6	FOSFOMYCIN
274401_18_KLEP_CH_Nord9_R85_KPC-2_BC04.fasta	BC04	contig_1	3069838	3072990	-	oqxB	1-3153/3153	===============	0/0	100.0	100.0	ncbi	NG_048025.1	multidrug efflux RND transporter permease subunit OqxB	PHENICOL;QUINOLONE
274401_18_KLEP_CH_Nord9_R85_KPC-2_BC04.fasta	BC04	contig_1	3073014	3074189	-	oqxA	1-1176/1176	===============	0/0	100.0	100.0	ncbi	NG_048024.1	multidrug efflux RND transporter periplasmic adaptor subunit OqxA	PHENICOL;QUINOLONE
274401_18_KLEP_CH_Nord9_R85_KPC-2_BC04.fasta	BC04	contig_1	4562523	4563383	+	blaSHV-158	1-861/861	===============	0/0	100.0	99.88	ncbi	NG_050033.1	class A beta-lactamase SHV-158	BETA-LACTAM
274401_18_KLEP_CH_Nord9_R85_KPC-2_BC04.fasta	BC04	contig_3	779	3931	-	oqxB12	1-3153/3153	===============	0/0	100.0	99.52	ncbi	NG_050430.1	multidrug efflux RND transporter permease subunit OqxB12	PHENICOL;QUINOLONE
274401_18_KLEP_CH_Nord9_R85_KPC-2_BC04.fasta	BC04	contig_3	3955	5130	-	oqxA6	1-1176/1176	===============	0/0	100.0	99.92	ncbi	NG_050424.1	multidrug efflux RND transporter periplasmic adaptor subunit OqxA6	PHENICOL;QUINOLONE
274401_18_KLEP_CH_Nord9_R85_KPC-2_BC04.fasta	BC04	contig_3	10595	11455	-	blaTEM-1	1-861/861	===============	0/0	100.0	100.0	ncbi	NG_050145.1	broad-spectrum class A beta-lactamase TEM-1	BETA-LACTAM
274401_18_KLEP_CH_Nord9_R85_KPC-2_BC04.fasta	BC04	contig_3	15090	15481	-	bleO	14-405/405	===============	0/0	96.79	100.0	ncbi	NG_047557.1	bleomycin binding protein	BLEOMYCIN
274401_18_KLEP_CH_Nord9_R85_KPC-2_BC04.fasta	BC04	contig_3	20164	21369	-	tet(B)	1-1206/1206	===============	0/0	100.0	100.0	ncbi	NG_048161.1	tetracycline efflux MFS transporter Tet(B)	TETRACYCLINE
274401_18_KLEP_CH_Nord9_R85_KPC-2_BC04.fasta	BC04	contig_3	190110	191369	-	cmlA4	1-1260/1260	===============	0/0	100.0	100.0	ncbi	NG_047652.1	chloramphenicol efflux MFS transporter CmlA4	CHLORAMPHENICOL
274401_18_KLEP_CH_Nord9_R85_KPC-2_BC04.fasta	BC04	contig_3	191668	192141	-	dfrA15	1-474/474	===============	0/0	100.0	100.0	ncbi	NG_047701.1	trimethoprim-resistant dihydrofolate reductase DfrA15	TRIMETHOPRIM
274401_18_KLEP_CH_Nord9_R85_KPC-2_BC04.fasta	BC04	contig_3	194962	195777	+	sul2	1-816/816	===============	0/0	100.0	100.0	ncbi	NG_051852.1	sulfonamide-resistant dihydropteroate synthase Sul2	SULFONAMIDE
274401_18_KLEP_CH_Nord9_R85_KPC-2_BC04.fasta	BC04	contig_3	201070	201711	+	catA2	1-642/642	===============	0/0	100.0	100.0	ncbi	NG_047596.1	type A-2 chloramphenicol O-acetyltransferase CatII	CHLORAMPHENICOL
274401_18_KLEP_CH_Nord9_R85_KPC-2_BC04.fasta	BC04	contig_3	205859	206410	+	aac(6')-Iq	1-552/552	===============	0/0	100.0	99.82	ncbi	NG_047308.1	aminoglycoside 6'-N-acetyltransferase AAC(6')-Iq	AMIKACIN;KANAMYCIN;TOBRAMYCIN
274401_18_KLEP_CH_Nord9_R85_KPC-2_BC04.fasta	BC04	contig_3	206531	207322	+	aadA1	1-792/792	===============	0/0	100.0	100.0	ncbi	NG_047324.1	ANT(3'')-Ia family aminoglycoside nucleotidyltransferase AadA1	STREPTOMYCIN
274401_18_KLEP_CH_Nord9_R85_KPC-2_BC04.fasta	BC04	contig_3	207827	208666	+	sul1	1-840/840	===============	0/0	100.0	100.0	ncbi	NG_048082.1	sulfonamide-resistant dihydropteroate synthase Sul1	SULFONAMIDE
274401_18_KLEP_CH_Nord9_R85_KPC-2_BC04.fasta	BC04	contig_3	211111	211986	+	blaCTX-M-2	1-876/876	===============	0/0	100.0	100.0	ncbi	NG_048968.1	extended-spectrum class A beta-lactamase CTX-M-2	CEPHALOSPORIN
274401_18_KLEP_CH_Nord9_R85_KPC-2_BC04.fasta	BC04	contig_5	79766	80950	-	tet(D)	1-1185/1185	===============	0/0	100.0	99.92	ncbi	NG_048184.1	tetracycline efflux MFS transporter Tet(D)	TETRACYCLINE
274401_18_KLEP_CH_Nord9_R85_KPC-2_BC04.fasta	BC04	contig_9	1273	2052	+	aph(3')-VIa	1-780/780	===============	0/0	100.0	98.46	ncbi	NG_047448.1	aminoglycoside O-phosphotransferase APH(3')-VIa	AMIKACIN;KANAMYCIN
274401_18_KLEP_CH_Nord9_R85_KPC-2_BC04.fasta	BC04	contig_9	4328	5209	-	blaKPC-2	1-882/882	===============	0/0	100.0	100.0	ncbi	NG_049253.1	carbapenem-hydrolyzing class A beta-lactamase KPC-2	CARBAPENEM
274401_18_KLEP_CH_Nord9_R85_KPC-2_BC04.fasta	BC04	contig_9	12222	13001	+	aph(3')-VIa	1-780/780	===============	0/0	100.0	98.46	ncbi	NG_047448.1	aminoglycoside O-phosphotransferase APH(3')-VIa	AMIKACIN;KANAMYCIN
274401_18_KLEP_CH_Nord9_R85_KPC-2_BC04.fasta	BC04	contig_9	15275	16156	-	blaKPC-2	1-882/882	===============	0/0	100.0	100.0	ncbi	NG_049253.1	carbapenem-hydrolyzing class A beta-lactamase KPC-2	CARBAPENEM
