# Supplementary material for: High-throughput screening of monoclonal antibodies against carbapenemases using a multiplex protein microarray platform
Source: Front Microbiol. 2025 Aug 26;16:1650094. doi: 10.3389/fmicb.2025.1650094 (PMC12418781; doi:10.3389/fmicb.2025.1650094)
Supplement: Supplementary File 4 — Resistance gene profiles of reference strains. This file contains the results of resistance gene identification using the ResFinder, Card and NCBI databases as implemented in the latest version of abricate. Whole-genome assemblies of all reference strains used in this study were screened to detect acquired antimicrobial resistance genes. For each isolate, detected resistance genes, sequence identity, coverage, and associated antibiotic classes are listed. These data provide a comprehensive overview of the genotypic resistance background of the strain panel used for assay development and validation. [file Data_Sheet_2.zip › 278788_AJUN_CH_Nord102_R846_PER-2_16-03-07_BC12.tsv]

#NAME	BARCODE	SEQUENCE	START	END	STRAND	GENE	COVERAGE	COVERAGE_MAP	GAPS	%COVERAGE	%IDENTITY	DATABASE	ACCESSION	PRODUCT	RESISTANCE
278788_AJUN_CH_Nord102_R846_PER-2_16-03-07_BC12.fasta	BC12	contig_4	47971	49176	-	tet(B)	1-1206/1206	===============	0/0	100.0	100.0	ncbi	NG_048161.1	tetracycline efflux MFS transporter Tet(B)	TETRACYCLINE
278788_AJUN_CH_Nord102_R846_PER-2_16-03-07_BC12.fasta	BC12	contig_4	58135	59061	-	blaPER-2	1-927/927	===============	0/0	100.0	100.0	ncbi	NG_049961.1	extended-spectrum class A beta-lactamase PER-2	CEPHALOSPORIN
278788_AJUN_CH_Nord102_R846_PER-2_16-03-07_BC12.fasta	BC12	contig_4	86585	87469	-	mph(E)	1-885/885	===============	0/0	100.0	100.0	ncbi	NG_064660.1	Mph(E) family macrolide 2'-phosphotransferase	ERYTHROMYCIN
278788_AJUN_CH_Nord102_R846_PER-2_16-03-07_BC12.fasta	BC12	contig_4	87525	89000	-	msr(E)	1-1476/1476	===============	0/0	100.0	100.0	ncbi	NG_048007.1	ABC-F type ribosomal protection protein Msr(E)	AZITHROMYCIN;ERYTHROMYCIN;STREPTOGRAMIN
278788_AJUN_CH_Nord102_R846_PER-2_16-03-07_BC12.fasta	BC12	contig_4	94117	94959	-	blaOXA-58	1-843/843	===============	0/0	100.0	100.0	ncbi	NG_049798.1	carbapenem-hydrolyzing class D beta-lactamase OXA-58	CARBAPENEM
278788_AJUN_CH_Nord102_R846_PER-2_16-03-07_BC12.fasta	BC12	contig_4	96603	97439	-	aph(6)-Id	1-837/837	===============	0/0	100.0	100.0	ncbi	NG_047464.1	aminoglycoside O-phosphotransferase APH(6)-Id	STREPTOMYCIN
278788_AJUN_CH_Nord102_R846_PER-2_16-03-07_BC12.fasta	BC12	contig_4	97439	98241	-	aph(3'')-Ib	2-804/804	===============	0/0	99.88	100.0	ncbi	NG_047413.1	aminoglycoside O-phosphotransferase APH(3'')-Ib	STREPTOMYCIN
278788_AJUN_CH_Nord102_R846_PER-2_16-03-07_BC12.fasta	BC12	contig_4	202917	203696	+	aph(3')-VIa	1-780/780	===============	0/0	100.0	100.0	ncbi	NG_047448.1	aminoglycoside O-phosphotransferase APH(3')-VIa	AMIKACIN;KANAMYCIN
278788_AJUN_CH_Nord102_R846_PER-2_16-03-07_BC12.fasta	BC12	contig_4	213123	213989	-	blaSCO-1	1-867/867	===============	0/0	100.0	100.0	ncbi	NG_049978.1	class A beta-lactamase SCO-1	BETA-LACTAM
278788_AJUN_CH_Nord102_R846_PER-2_16-03-07_BC12.fasta	BC12	contig_4	222878	223738	-	aac(3)-IIe	1-861/861	===============	0/0	100.0	100.0	ncbi	NG_047244.1	aminoglycoside N-acetyltransferase AAC(3)-IIe	GENTAMICIN
278788_AJUN_CH_Nord102_R846_PER-2_16-03-07_BC12.fasta	BC12	contig_4	223880	224740	-	blaTEM-1	1-861/861	===============	0/0	100.0	100.0	ncbi	NG_050145.1	broad-spectrum class A beta-lactamase TEM-1	BETA-LACTAM
278788_AJUN_CH_Nord102_R846_PER-2_16-03-07_BC12.fasta	BC12	contig_4	268461	269726	-	cmlB1	1-1266/1266	===============	0/0	100.0	86.33	ncbi	NG_047658.1	chloramphenicol efflux MFS transporter CmlB1	CHLORAMPHENICOL
