# Supplementary material for: High-throughput screening of monoclonal antibodies against carbapenemases using a multiplex protein microarray platform
Source: Front Microbiol. 2025 Aug 26;16:1650094. doi: 10.3389/fmicb.2025.1650094 (PMC12418781; doi:10.3389/fmicb.2025.1650094)
Supplement: Supplementary File 4 — Resistance gene profiles of reference strains. This file contains the results of resistance gene identification using the ResFinder, Card and NCBI databases as implemented in the latest version of abricate. Whole-genome assemblies of all reference strains used in this study were screened to detect acquired antimicrobial resistance genes. For each isolate, detected resistance genes, sequence identity, coverage, and associated antibiotic classes are listed. These data provide a comprehensive overview of the genotypic resistance background of the strain panel used for assay development and validation. [file Data_Sheet_2.zip › 278794_LWOF_CH_Nord108_R864_OXA-134_16-03-07_BC16.tsv]

#NAME	BARCODE	SEQUENCE	START	END	STRAND	GENE	COVERAGE	COVERAGE_MAP	GAPS	%COVERAGE	%IDENTITY	DATABASE	ACCESSION	PRODUCT	RESISTANCE
278794_LWOF_CH_Nord108_R864_OXA-134_16-03-07_BC16.fasta	BC16	contig_1	192445	193275	-	blaOXA-282	1-831/831	===============	0/0	100.0	100.0	ncbi	NG_049580.1	OXA-134 family carbapenem-hydrolyzing class D beta-lactamase OXA-282	CARBAPENEM
278794_LWOF_CH_Nord108_R864_OXA-134_16-03-07_BC16.fasta	BC16	contig_1	629823	630333	-	dfrA44	1-511/513	===============	0/0	99.61	83.56	ncbi	NG_073446.2	trimethoprim-resistant dihydrofolate reductase DfrA44	TRIMETHOPRIM
