# Supplementary material for: High-throughput screening of monoclonal antibodies against carbapenemases using a multiplex protein microarray platform
Source: Front Microbiol. 2025 Aug 26;16:1650094. doi: 10.3389/fmicb.2025.1650094 (PMC12418781; doi:10.3389/fmicb.2025.1650094)
Supplement: Supplementary File 4 — Resistance gene profiles of reference strains. This file contains the results of resistance gene identification using the ResFinder, Card and NCBI databases as implemented in the latest version of abricate. Whole-genome assemblies of all reference strains used in this study were screened to detect acquired antimicrobial resistance genes. For each isolate, detected resistance genes, sequence identity, coverage, and associated antibiotic classes are listed. These data provide a comprehensive overview of the genotypic resistance background of the strain panel used for assay development and validation. [file Data_Sheet_2.zip › 280206_CLOA_Pakistan_PAK3_NDM-OXA-48_U-680_16-03-31_23-07-13_BC01.tsv]

#NAME	BARCODE	SEQUENCE	START	END	STRAND	GENE	COVERAGE	COVERAGE_MAP	GAPS	%COVERAGE	%IDENTITY	DATABASE	ACCESSION	PRODUCT	RESISTANCE
280206_CLOA_Pakistan_PAK3_NDM-OXA-48_U-680_16-03-31_23-07-13_BC01.fasta	BC01	contig_10	24585	25382	+	blaOXA-48	1-798/798	===============	0/0	100.0	100.0	ncbi	NG_049762.1	OXA-48 family carbapenem-hydrolyzing class D beta-lactamase OXA-48	CARBAPENEM
280206_CLOA_Pakistan_PAK3_NDM-OXA-48_U-680_16-03-31_23-07-13_BC01.fasta	BC01	contig_2	47710	48075	-	ble-MBL	1-366/366	===============	0/0	100.0	100.0	ncbi	NG_047559.1	bleomycin binding protein Ble-MBL	BLEOMYCIN
280206_CLOA_Pakistan_PAK3_NDM-OXA-48_U-680_16-03-31_23-07-13_BC01.fasta	BC01	contig_2	48079	48891	-	blaNDM-5	1-813/813	===============	0/0	100.0	100.0	ncbi	NG_049337.1	subclass B1 metallo-beta-lactamase NDM-5	CARBAPENEM
280206_CLOA_Pakistan_PAK3_NDM-OXA-48_U-680_16-03-31_23-07-13_BC01.fasta	BC01	contig_3	2253939	2254364	-	fosA	1-426/426	===============	0/0	100.0	97.42	ncbi	NG_050405.1	fosfomycin resistance glutathione transferase FosA	FOSFOMYCIN
280206_CLOA_Pakistan_PAK3_NDM-OXA-48_U-680_16-03-31_23-07-13_BC01.fasta	BC01	contig_3	2410328	2411473	+	blaACT-171	1-1146/1146	===============	0/0	100.0	99.91	ncbi	NG_242673.1	cephalosporin-hydrolyzing class C beta-lactamase ACT-171	CEPHALOSPORIN
280206_CLOA_Pakistan_PAK3_NDM-OXA-48_U-680_16-03-31_23-07-13_BC01.fasta	BC01	contig_3	4274479	4275654	+	oqxA9	1-1176/1176	===============	0/0	100.0	87.16	ncbi	NG_050427.1	multidrug efflux RND transporter periplasmic adaptor subunit OqxA9	PHENICOL;QUINOLONE
280206_CLOA_Pakistan_PAK3_NDM-OXA-48_U-680_16-03-31_23-07-13_BC01.fasta	BC01	contig_3	4275678	4278797	+	oqxB9	1-3120/3153	===============	0/0	98.95	89.04	ncbi	NG_050458.1	multidrug efflux RND transporter permease subunit OqxB9	PHENICOL;QUINOLONE
280206_CLOA_Pakistan_PAK3_NDM-OXA-48_U-680_16-03-31_23-07-13_BC01.fasta	BC01	contig_8	6882	7742	-	aac(3)-IId	1-861/861	===============	0/0	100.0	100.0	ncbi	NG_047251.1	aminoglycoside N-acetyltransferase AAC(3)-IId	GENTAMICIN
280206_CLOA_Pakistan_PAK3_NDM-OXA-48_U-680_16-03-31_23-07-13_BC01.fasta	BC01	contig_8	9498	10385	-	blaSFO-1	1-888/888	===============	0/0	100.0	100.0	ncbi	NG_049982.1	extended-spectrum class A beta-lactamase SFO-1	CEPHALOSPORIN
