# Supplementary material for: High-throughput screening of monoclonal antibodies against carbapenemases using a multiplex protein microarray platform
Source: Front Microbiol. 2025 Aug 26;16:1650094. doi: 10.3389/fmicb.2025.1650094 (PMC12418781; doi:10.3389/fmicb.2025.1650094)
Supplement: Supplementary File 4 — Resistance gene profiles of reference strains. This file contains the results of resistance gene identification using the ResFinder, Card and NCBI databases as implemented in the latest version of abricate. Whole-genome assemblies of all reference strains used in this study were screened to detect acquired antimicrobial resistance genes. For each isolate, detected resistance genes, sequence identity, coverage, and associated antibiotic classes are listed. These data provide a comprehensive overview of the genotypic resistance background of the strain panel used for assay development and validation. [file Data_Sheet_2.zip › 280207_AERO_Pakistan_PAK4_VIM_U-950_16-03-31_23-07-13_BC02.tsv]

#NAME	BARCODE	SEQUENCE	START	END	STRAND	GENE	COVERAGE	COVERAGE_MAP	GAPS	%COVERAGE	%IDENTITY	DATABASE	ACCESSION	PRODUCT	RESISTANCE
280207_AERO_Pakistan_PAK4_VIM_U-950_16-03-31_23-07-13_BC02.fasta	BC02	contig_2	1498755	1499162	-	fosA_PA1129	1-408/408	===============	0/0	100.0	99.02	ncbi	NG_047883.1	FosA family fosfomycin resistance glutathione transferase	FOSFOMYCIN
280207_AERO_Pakistan_PAK4_VIM_U-950_16-03-31_23-07-13_BC02.fasta	BC02	contig_2	2010962	2011600	+	catB7	1-639/639	===============	0/0	100.0	97.65	ncbi	NG_047614.1	type B-4 chloramphenicol O-acetyltransferase CatB7	CHLORAMPHENICOL
280207_AERO_Pakistan_PAK4_VIM_U-950_16-03-31_23-07-13_BC02.fasta	BC02	contig_2	2150053	2150904	-	sul1	1-852/852	===============	0/0	100.0	100.0	ncbi	NG_048083.1	sulfonamide-resistant dihydropteroate synthase Sul1	SULFONAMIDE
280207_AERO_Pakistan_PAK4_VIM_U-950_16-03-31_23-07-13_BC02.fasta	BC02	contig_2	2154322	2155497	-	tet(G)	1-1176/1176	===============	0/0	100.0	100.0	ncbi	NG_051907.1	tetracycline efflux MFS transporter Tet(G)	TETRACYCLINE
280207_AERO_Pakistan_PAK4_VIM_U-950_16-03-31_23-07-13_BC02.fasta	BC02	contig_2	2156434	2157648	-	floR2	1-1215/1215	===============	0/0	100.0	100.0	ncbi	NG_047875.1	chloramphenicol/florfenicol efflux MFS transporter FloR2	CHLORAMPHENICOL;FLORFENICOL
280207_AERO_Pakistan_PAK4_VIM_U-950_16-03-31_23-07-13_BC02.fasta	BC02	contig_2	2159346	2159900	-	aac(6')-Ib-AKT	1-555/555	===============	0/0	100.0	99.82	ncbi	NG_052358.1	AAC(6')-Ib family aminoglycoside 6'-N-acetyltransferase	AMIKACIN;KANAMYCIN;TOBRAMYCIN
280207_AERO_Pakistan_PAK4_VIM_U-950_16-03-31_23-07-13_BC02.fasta	BC02	contig_2	2159932	2160732	-	blaOXA-10	1-801/801	===============	0/0	100.0	100.0	ncbi	NG_049393.1	oxacillin-hydrolyzing class D beta-lactamase OXA-10	CEPHALOSPORIN
280207_AERO_Pakistan_PAK4_VIM_U-950_16-03-31_23-07-13_BC02.fasta	BC02	contig_2	2160992	2161792	-	blaVIM-6	1-801/801	===============	0/0	100.0	100.0	ncbi	NG_050380.1	subclass B1 metallo-beta-lactamase VIM-6	CARBAPENEM
280207_AERO_Pakistan_PAK4_VIM_U-950_16-03-31_23-07-13_BC02.fasta	BC02	contig_2	2763640	2764833	+	blaPDC-36	1-1194/1194	===============	0/0	100.0	99.83	ncbi	NG_049908.1	class C beta-lactamase PDC-36	CEPHALOSPORIN
280207_AERO_Pakistan_PAK4_VIM_U-950_16-03-31_23-07-13_BC02.fasta	BC02	contig_2	2777079	2777882	-	aph(3')-IIb	1-807/807	========/======	1/3	99.63	99.38	ncbi	NG_047424.1	aminoglycoside O-phosphotransferase APH(3')-IIb	KANAMYCIN
280207_AERO_Pakistan_PAK4_VIM_U-950_16-03-31_23-07-13_BC02.fasta	BC02	contig_2	3818970	3819626	+	qnrVC1	1-657/657	===============	0/0	100.0	100.0	ncbi	NG_050551.1	quinolone resistance pentapeptide repeat protein QnrVC1	QUINOLONE
280207_AERO_Pakistan_PAK4_VIM_U-950_16-03-31_23-07-13_BC02.fasta	BC02	contig_2	3820305	3821144	+	aadA6	1-840/840	===============	0/0	100.0	98.45	ncbi	NG_052151.1	ANT(3'')-Ia family aminoglycoside nucleotidyltransferase AadA6	STREPTOMYCIN
280207_AERO_Pakistan_PAK4_VIM_U-950_16-03-31_23-07-13_BC02.fasta	BC02	contig_2	3822990	3823829	+	sul1	1-840/840	===============	0/0	100.0	100.0	ncbi	NG_048082.1	sulfonamide-resistant dihydropteroate synthase Sul1	SULFONAMIDE
280207_AERO_Pakistan_PAK4_VIM_U-950_16-03-31_23-07-13_BC02.fasta	BC02	contig_2	3876437	3877225	-	blaOXA-1022	1-789/789	===============	0/0	100.0	99.75	ncbi	NG_076819.1	OXA-50 family oxacillin-hydrolyzing class D beta-lactamase OXA-1022	BETA-LACTAM
280207_AERO_Pakistan_PAK4_VIM_U-950_16-03-31_23-07-13_BC02.fasta	BC02	contig_2	4981372	4984465	+	tmexD2	1-3095/3135	========/======	9/21	98.37	80.68	ncbi	NG_076648.1	multidrug efflux RND transporter permease subunit TMexD2	TIGECYCLINE
280207_AERO_Pakistan_PAK4_VIM_U-950_16-03-31_23-07-13_BC02.fasta	BC02	contig_2	5366796	5367611	+	aph(3')-Ia	1-816/816	===============	0/0	100.0	100.0	ncbi	NG_047431.1	aminoglycoside O-phosphotransferase APH(3')-Ia	KANAMYCIN
280207_AERO_Pakistan_PAK4_VIM_U-950_16-03-31_23-07-13_BC02.fasta	BC02	contig_2	5368912	5369715	+	aph(3'')-Ib	1-804/804	===============	0/0	100.0	100.0	ncbi	NG_047415.1	aminoglycoside O-phosphotransferase APH(3'')-Ib	STREPTOMYCIN
280207_AERO_Pakistan_PAK4_VIM_U-950_16-03-31_23-07-13_BC02.fasta	BC02	contig_2	5369715	5370551	+	aph(6)-Id	1-837/837	===============	0/0	100.0	99.88	ncbi	NG_047464.1	aminoglycoside O-phosphotransferase APH(6)-Id	STREPTOMYCIN
