# Supplementary material for: High-throughput screening of monoclonal antibodies against carbapenemases using a multiplex protein microarray platform
Source: Front Microbiol. 2025 Aug 26;16:1650094. doi: 10.3389/fmicb.2025.1650094 (PMC12418781; doi:10.3389/fmicb.2025.1650094)
Supplement: Supplementary File 4 — Resistance gene profiles of reference strains. This file contains the results of resistance gene identification using the ResFinder, Card and NCBI databases as implemented in the latest version of abricate. Whole-genome assemblies of all reference strains used in this study were screened to detect acquired antimicrobial resistance genes. For each isolate, detected resistance genes, sequence identity, coverage, and associated antibiotic classes are listed. These data provide a comprehensive overview of the genotypic resistance background of the strain panel used for assay development and validation. [file Data_Sheet_2.zip › 280220_KLEP_Pakistan_PAK16_NDM_OXA_181_232_U_861_16_03_31_BC20.tsv]

#NAME	BARCODE	SEQUENCE	START	END	STRAND	GENE	COVERAGE	COVERAGE_MAP	GAPS	%COVERAGE	%IDENTITY	DATABASE	ACCESSION	PRODUCT	RESISTANCE
280220_KLEP_Pakistan_PAK16_NDM_OXA_181_232_U_861_16_03_31_BC20.fasta	BC20	contig_2	832	1628	-	blaOXA-232	1-798/798	========/======	1/1	99.87	99.62	ncbi	NG_049528.1	OXA-48 family carbapenem-hydrolyzing class D beta-lactamase OXA-232	CARBAPENEM
280220_KLEP_Pakistan_PAK16_NDM_OXA_181_232_U_861_16_03_31_BC20.fasta	BC20	contig_2	8167	8965	-	blaOXA-232	1-798/798	========/======	1/1	100.0	99.75	ncbi	NG_049528.1	OXA-48 family carbapenem-hydrolyzing class D beta-lactamase OXA-232	CARBAPENEM
280220_KLEP_Pakistan_PAK16_NDM_OXA_181_232_U_861_16_03_31_BC20.fasta	BC20	contig_3	19785	20444	+	catA1	1-660/660	===============	0/0	100.0	99.85	ncbi	NG_047582.1	type A-1 chloramphenicol O-acetyltransferase	CHLORAMPHENICOL
280220_KLEP_Pakistan_PAK16_NDM_OXA_181_232_U_861_16_03_31_BC20.fasta	BC20	contig_3	222756	223400	-	qnrB1	1-645/645	===============	0/0	100.0	100.0	ncbi	NG_050469.1	quinolone resistance pentapeptide repeat protein QnrB1	QUINOLONE
280220_KLEP_Pakistan_PAK16_NDM_OXA_181_232_U_861_16_03_31_BC20.fasta	BC20	contig_3	228717	229271	+	aac(6')-Ib-D181Y	1-555/555	===============	0/0	100.0	99.82	ncbi	NG_067946.1	AAC(6')-Ib family aminoglycoside 6'-N-acetyltransferase	AMIKACIN;KANAMYCIN;TOBRAMYCIN
280220_KLEP_Pakistan_PAK16_NDM_OXA_181_232_U_861_16_03_31_BC20.fasta	BC20	contig_3	229402	230232	+	blaOXA-1	1-831/831	===============	0/0	100.0	100.0	ncbi	NG_049392.1	oxacillin-hydrolyzing class D beta-lactamase OXA-1	CEPHALOSPORIN
280220_KLEP_Pakistan_PAK16_NDM_OXA_181_232_U_861_16_03_31_BC20.fasta	BC20	contig_3	233283	233756	+	dfrA14	1-474/474	===============	0/0	100.0	100.0	ncbi	NG_056035.1	trimethoprim-resistant dihydrofolate reductase DfrA14	TRIMETHOPRIM
280220_KLEP_Pakistan_PAK16_NDM_OXA_181_232_U_861_16_03_31_BC20.fasta	BC20	contig_3	242238	243074	-	aph(6)-Id	1-837/837	===============	0/0	100.0	100.0	ncbi	NG_047466.1	aminoglycoside O-phosphotransferase APH(6)-Id	STREPTOMYCIN
280220_KLEP_Pakistan_PAK16_NDM_OXA_181_232_U_861_16_03_31_BC20.fasta	BC20	contig_3	243074	243876	-	aph(3'')-Ib	2-804/804	===============	0/0	99.88	99.75	ncbi	NG_047413.1	aminoglycoside O-phosphotransferase APH(3'')-Ib	STREPTOMYCIN
280220_KLEP_Pakistan_PAK16_NDM_OXA_181_232_U_861_16_03_31_BC20.fasta	BC20	contig_3	243938	244753	-	sul2	1-816/816	===============	0/0	100.0	100.0	ncbi	NG_051852.1	sulfonamide-resistant dihydropteroate synthase Sul2	SULFONAMIDE
280220_KLEP_Pakistan_PAK16_NDM_OXA_181_232_U_861_16_03_31_BC20.fasta	BC20	contig_3	266720	267580	-	blaTEM-150	1-861/861	===============	0/0	100.0	99.88	ncbi	NG_050194.1	class A beta-lactamase TEM-150	BETA-LACTAM
280220_KLEP_Pakistan_PAK16_NDM_OXA_181_232_U_861_16_03_31_BC20.fasta	BC20	contig_3	268280	269104	-	blaOXA-9	1-825/825	===============	0/0	100.0	100.0	ncbi	NG_049830.1	oxacillin-hydrolyzing class D beta-lactamase OXA-9	BETA-LACTAM
280220_KLEP_Pakistan_PAK16_NDM_OXA_181_232_U_861_16_03_31_BC20.fasta	BC20	contig_3	269164	269952	-	aadA1	1-789/789	===============	0/0	100.0	100.0	ncbi	NG_047327.1	ANT(3'')-Ia family aminoglycoside nucleotidyltransferase AadA1	STREPTOMYCIN
280220_KLEP_Pakistan_PAK16_NDM_OXA_181_232_U_861_16_03_31_BC20.fasta	BC20	contig_3	270022	270576	-	aac(6')-Ib-AKT	1-555/555	===============	0/0	100.0	100.0	ncbi	NG_056043.1	AAC(6')-Ib family aminoglycoside 6'-N-acetyltransferase	AMIKACIN;KANAMYCIN;TOBRAMYCIN
280220_KLEP_Pakistan_PAK16_NDM_OXA_181_232_U_861_16_03_31_BC20.fasta	BC20	contig_3	273449	274324	+	blaCTX-M-15	1-876/876	===============	0/0	100.0	100.0	ncbi	NG_048935.1	extended-spectrum class A beta-lactamase CTX-M-15	CEPHALOSPORIN
280220_KLEP_Pakistan_PAK16_NDM_OXA_181_232_U_861_16_03_31_BC20.fasta	BC20	contig_3	402260	402757	+	dfrA12	1-498/498	===============	0/0	100.0	100.0	ncbi	NG_047689.1	trimethoprim-resistant dihydrofolate reductase DfrA12	TRIMETHOPRIM
280220_KLEP_Pakistan_PAK16_NDM_OXA_181_232_U_861_16_03_31_BC20.fasta	BC20	contig_3	403165	403956	+	aadA2	1-792/792	===============	0/0	100.0	100.0	ncbi	NG_047343.1	ANT(3'')-Ia family aminoglycoside nucleotidyltransferase AadA2	STREPTOMYCIN
280220_KLEP_Pakistan_PAK16_NDM_OXA_181_232_U_861_16_03_31_BC20.fasta	BC20	contig_3	404461	405300	+	sul1	1-840/840	===============	0/0	100.0	100.0	ncbi	NG_048082.1	sulfonamide-resistant dihydropteroate synthase Sul1	SULFONAMIDE
280220_KLEP_Pakistan_PAK16_NDM_OXA_181_232_U_861_16_03_31_BC20.fasta	BC20	contig_3	408645	409418	+	armA	1-774/774	===============	0/0	100.0	100.0	ncbi	NG_047476.1	16S rRNA (guanine(1405)-N(7))-methyltransferase ArmA	GENTAMICIN
280220_KLEP_Pakistan_PAK16_NDM_OXA_181_232_U_861_16_03_31_BC20.fasta	BC20	contig_3	411717	413192	+	msr(E)	1-1476/1476	===============	0/0	100.0	100.0	ncbi	NG_048007.1	ABC-F type ribosomal protection protein Msr(E)	AZITHROMYCIN;ERYTHROMYCIN;STREPTOGRAMIN
280220_KLEP_Pakistan_PAK16_NDM_OXA_181_232_U_861_16_03_31_BC20.fasta	BC20	contig_3	413248	414132	+	mph(E)	1-885/885	===============	0/0	100.0	99.89	ncbi	NG_064660.1	Mph(E) family macrolide 2'-phosphotransferase	ERYTHROMYCIN
280220_KLEP_Pakistan_PAK16_NDM_OXA_181_232_U_861_16_03_31_BC20.fasta	BC20	contig_3	420640	421419	+	aph(3')-VI	1-780/780	===============	0/0	100.0	100.0	ncbi	NG_051730.1	APH(3')-VI family aminoglycoside O-phosphotransferase	AMIKACIN;KANAMYCIN
280220_KLEP_Pakistan_PAK16_NDM_OXA_181_232_U_861_16_03_31_BC20.fasta	BC20	contig_3	423852	424664	+	blaNDM-1	1-813/813	===============	0/0	100.0	100.0	ncbi	NG_049326.1	subclass B1 metallo-beta-lactamase NDM-1	CARBAPENEM
280220_KLEP_Pakistan_PAK16_NDM_OXA_181_232_U_861_16_03_31_BC20.fasta	BC20	contig_3	424668	425033	+	ble-MBL	1-366/366	===============	0/0	100.0	100.0	ncbi	NG_047559.1	bleomycin binding protein Ble-MBL	BLEOMYCIN
280220_KLEP_Pakistan_PAK16_NDM_OXA_181_232_U_861_16_03_31_BC20.fasta	BC20	contig_3	522283	522942	-	catA1	1-660/660	===============	0/0	100.0	99.85	ncbi	NG_047582.1	type A-1 chloramphenicol O-acetyltransferase	CHLORAMPHENICOL
280220_KLEP_Pakistan_PAK16_NDM_OXA_181_232_U_861_16_03_31_BC20.fasta	BC20	contig_4	40513	41172	+	catA1	1-660/660	===============	0/0	100.0	99.85	ncbi	NG_047582.1	type A-1 chloramphenicol O-acetyltransferase	CHLORAMPHENICOL
280220_KLEP_Pakistan_PAK16_NDM_OXA_181_232_U_861_16_03_31_BC20.fasta	BC20	contig_5	510691	513843	-	oqxB20	1-3153/3153	===============	0/0	100.0	99.91	ncbi	NG_050439.1	multidrug efflux RND transporter permease subunit OqxB20	PHENICOL;QUINOLONE
280220_KLEP_Pakistan_PAK16_NDM_OXA_181_232_U_861_16_03_31_BC20.fasta	BC20	contig_5	513867	515042	-	oqxA6	1-1176/1176	===============	0/0	100.0	99.75	ncbi	NG_050424.1	multidrug efflux RND transporter periplasmic adaptor subunit OqxA6	PHENICOL;QUINOLONE
280220_KLEP_Pakistan_PAK16_NDM_OXA_181_232_U_861_16_03_31_BC20.fasta	BC20	contig_5	1700331	1700885	+	aac(6')-Ib-D181Y	1-555/555	===============	0/0	100.0	99.82	ncbi	NG_067946.1	AAC(6')-Ib family aminoglycoside 6'-N-acetyltransferase	AMIKACIN;KANAMYCIN;TOBRAMYCIN
280220_KLEP_Pakistan_PAK16_NDM_OXA_181_232_U_861_16_03_31_BC20.fasta	BC20	contig_5	1701016	1701846	+	blaOXA-1	1-831/831	===============	0/0	100.0	100.0	ncbi	NG_049392.1	oxacillin-hydrolyzing class D beta-lactamase OXA-1	CEPHALOSPORIN
280220_KLEP_Pakistan_PAK16_NDM_OXA_181_232_U_861_16_03_31_BC20.fasta	BC20	contig_5	2168050	2168910	+	blaSHV-106	1-861/861	===============	0/0	100.0	99.88	ncbi	NG_049996.1	extended-spectrum class A beta-lactamase SHV-106	CEPHALOSPORIN
280220_KLEP_Pakistan_PAK16_NDM_OXA_181_232_U_861_16_03_31_BC20.fasta	BC20	contig_5	2270699	2271574	-	blaCTX-M-15	1-876/876	===============	0/0	100.0	100.0	ncbi	NG_048935.1	extended-spectrum class A beta-lactamase CTX-M-15	CEPHALOSPORIN
280220_KLEP_Pakistan_PAK16_NDM_OXA_181_232_U_861_16_03_31_BC20.fasta	BC20	contig_5	4053072	4053491	-	fosA6	1-420/420	===============	0/0	100.0	99.52	ncbi	NG_051497.1	fosfomycin resistance glutathione transferase FosA6	FOSFOMYCIN
280220_KLEP_Pakistan_PAK16_NDM_OXA_181_232_U_861_16_03_31_BC20.fasta	BC20	contig_5	4723631	4724155	-	sat2_fam	1-525/525	===============	0/0	100.0	100.0	ncbi	NG_048068.1	streptothricin N-acetyltransferase Sat2	STREPTOTHRICIN
280220_KLEP_Pakistan_PAK16_NDM_OXA_181_232_U_861_16_03_31_BC20.fasta	BC20	contig_5	4724250	4724723	-	dfrA1	1-474/474	===============	0/0	100.0	100.0	ncbi	NG_047676.1	trimethoprim-resistant dihydrofolate reductase DfrA1	TRIMETHOPRIM
280220_KLEP_Pakistan_PAK16_NDM_OXA_181_232_U_861_16_03_31_BC20.fasta	BC20	contig_5	5241115	5241990	+	blaCTX-M-15	1-876/876	===============	0/0	100.0	100.0	ncbi	NG_048935.1	extended-spectrum class A beta-lactamase CTX-M-15	CEPHALOSPORIN
280220_KLEP_Pakistan_PAK16_NDM_OXA_181_232_U_861_16_03_31_BC20.fasta	BC20	contig_6	11120	11995	-	blaCTX-M-15	1-876/876	===============	0/0	100.0	100.0	ncbi	NG_048935.1	extended-spectrum class A beta-lactamase CTX-M-15	CEPHALOSPORIN
