# Supplementary material for: High-throughput screening of monoclonal antibodies against carbapenemases using a multiplex protein microarray platform
Source: Front Microbiol. 2025 Aug 26;16:1650094. doi: 10.3389/fmicb.2025.1650094 (PMC12418781; doi:10.3389/fmicb.2025.1650094)
Supplement: Supplementary File 4 — Resistance gene profiles of reference strains. This file contains the results of resistance gene identification using the ResFinder, Card and NCBI databases as implemented in the latest version of abricate. Whole-genome assemblies of all reference strains used in this study were screened to detect acquired antimicrobial resistance genes. For each isolate, detected resistance genes, sequence identity, coverage, and associated antibiotic classes are listed. These data provide a comprehensive overview of the genotypic resistance background of the strain panel used for assay development and validation. [file Data_Sheet_2.zip › 280609_KLEP_Pakistan_PAK40_OXA_181_232_TH_1782_16_04_07_BC05.tsv]

#NAME	BARCODE	SEQUENCE	START	END	STRAND	GENE	COVERAGE	COVERAGE_MAP	GAPS	%COVERAGE	%IDENTITY	DATABASE	ACCESSION	PRODUCT	RESISTANCE
280609_KLEP_Pakistan_PAK40_OXA_181_232_TH_1782_16_04_07_BC05.fasta	BC05	contig_1	1409	1906	+	dfrA12	1-498/498	===============	0/0	100.0	100.0	ncbi	NG_047689.1	trimethoprim-resistant dihydrofolate reductase DfrA12	TRIMETHOPRIM
280609_KLEP_Pakistan_PAK40_OXA_181_232_TH_1782_16_04_07_BC05.fasta	BC05	contig_1	2314	3105	+	aadA2	1-792/792	===============	0/0	100.0	100.0	ncbi	NG_047343.1	ANT(3'')-Ia family aminoglycoside nucleotidyltransferase AadA2	STREPTOMYCIN
280609_KLEP_Pakistan_PAK40_OXA_181_232_TH_1782_16_04_07_BC05.fasta	BC05	contig_1	19207	20082	-	blaCTX-M-15	1-876/876	===============	0/0	100.0	100.0	ncbi	NG_048935.1	extended-spectrum class A beta-lactamase CTX-M-15	CEPHALOSPORIN
280609_KLEP_Pakistan_PAK40_OXA_181_232_TH_1782_16_04_07_BC05.fasta	BC05	contig_1	23946	24419	+	dfrA14	1-474/474	===============	0/0	100.0	100.0	ncbi	NG_056035.1	trimethoprim-resistant dihydrofolate reductase DfrA14	TRIMETHOPRIM
280609_KLEP_Pakistan_PAK40_OXA_181_232_TH_1782_16_04_07_BC05.fasta	BC05	contig_1	26887	27726	+	sul1	1-840/840	===============	0/0	100.0	100.0	ncbi	NG_048082.1	sulfonamide-resistant dihydropteroate synthase Sul1	SULFONAMIDE
280609_KLEP_Pakistan_PAK40_OXA_181_232_TH_1782_16_04_07_BC05.fasta	BC05	contig_1	33021	33951	-	mph(A)	1-921/921	========/======	2/10	100.0	98.71	ncbi	NG_047986.1	Mph(A) family macrolide 2'-phosphotransferase	AZITHROMYCIN;ERYTHROMYCIN;SPIRAMYCIN;TELITHROMYCIN
280609_KLEP_Pakistan_PAK40_OXA_181_232_TH_1782_16_04_07_BC05.fasta	BC05	contig_1	59621	60423	+	aph(3'')-Ib	2-804/804	===============	0/0	99.88	100.0	ncbi	NG_047413.1	aminoglycoside O-phosphotransferase APH(3'')-Ib	STREPTOMYCIN
280609_KLEP_Pakistan_PAK40_OXA_181_232_TH_1782_16_04_07_BC05.fasta	BC05	contig_1	60423	61259	+	aph(6)-Id	1-837/837	===============	0/0	100.0	100.0	ncbi	NG_047464.1	aminoglycoside O-phosphotransferase APH(6)-Id	STREPTOMYCIN
280609_KLEP_Pakistan_PAK40_OXA_181_232_TH_1782_16_04_07_BC05.fasta	BC05	contig_1	65641	66456	+	sul2	1-816/816	===============	0/0	100.0	100.0	ncbi	NG_051852.1	sulfonamide-resistant dihydropteroate synthase Sul2	SULFONAMIDE
280609_KLEP_Pakistan_PAK40_OXA_181_232_TH_1782_16_04_07_BC05.fasta	BC05	contig_1	66518	67320	+	aph(3'')-Ib	2-804/804	===============	0/0	99.88	100.0	ncbi	NG_047413.1	aminoglycoside O-phosphotransferase APH(3'')-Ib	STREPTOMYCIN
280609_KLEP_Pakistan_PAK40_OXA_181_232_TH_1782_16_04_07_BC05.fasta	BC05	contig_1	67320	68156	+	aph(6)-Id	1-837/837	===============	0/0	100.0	100.0	ncbi	NG_047464.1	aminoglycoside O-phosphotransferase APH(6)-Id	STREPTOMYCIN
280609_KLEP_Pakistan_PAK40_OXA_181_232_TH_1782_16_04_07_BC05.fasta	BC05	contig_1	68877	69737	-	blaTEM-1	1-861/861	===============	0/0	100.0	100.0	ncbi	NG_050145.1	broad-spectrum class A beta-lactamase TEM-1	BETA-LACTAM
280609_KLEP_Pakistan_PAK40_OXA_181_232_TH_1782_16_04_07_BC05.fasta	BC05	contig_1	78675	79316	-	catA2	1-642/642	===============	0/0	100.0	100.0	ncbi	NG_047596.1	type A-2 chloramphenicol O-acetyltransferase CatII	CHLORAMPHENICOL
280609_KLEP_Pakistan_PAK40_OXA_181_232_TH_1782_16_04_07_BC05.fasta	BC05	contig_7	732872	734047	+	oqxA6	1-1176/1176	===============	0/0	100.0	99.83	ncbi	NG_050424.1	multidrug efflux RND transporter periplasmic adaptor subunit OqxA6	PHENICOL;QUINOLONE
280609_KLEP_Pakistan_PAK40_OXA_181_232_TH_1782_16_04_07_BC05.fasta	BC05	contig_7	734071	737223	+	oqxB19	1-3153/3153	===============	0/0	100.0	99.11	ncbi	NG_050437.1	multidrug efflux RND transporter permease subunit OqxB19	PHENICOL;QUINOLONE
280609_KLEP_Pakistan_PAK40_OXA_181_232_TH_1782_16_04_07_BC05.fasta	BC05	contig_7	2112209	2113006	+	blaOXA-181	1-798/798	===============	0/0	100.0	100.0	ncbi	NG_049482.1	OXA-48 family carbapenem-hydrolyzing class D beta-lactamase OXA-181	CARBAPENEM
280609_KLEP_Pakistan_PAK40_OXA_181_232_TH_1782_16_04_07_BC05.fasta	BC05	contig_7	2634932	2635344	+	fosA5_fam	1-413/420	===============	0/0	98.33	98.79	ncbi	NG_047882.1	FosA5 family fosfomycin resistance glutathione transferase	FOSFOMYCIN
280609_KLEP_Pakistan_PAK40_OXA_181_232_TH_1782_16_04_07_BC05.fasta	BC05	contig_7	3092776	3093573	+	blaOXA-181	1-798/798	===============	0/0	100.0	100.0	ncbi	NG_049482.1	OXA-48 family carbapenem-hydrolyzing class D beta-lactamase OXA-181	CARBAPENEM
280609_KLEP_Pakistan_PAK40_OXA_181_232_TH_1782_16_04_07_BC05.fasta	BC05	contig_7	3834572	3835447	-	blaCTX-M-15	1-876/876	===============	0/0	100.0	100.0	ncbi	NG_048935.1	extended-spectrum class A beta-lactamase CTX-M-15	CEPHALOSPORIN
280609_KLEP_Pakistan_PAK40_OXA_181_232_TH_1782_16_04_07_BC05.fasta	BC05	contig_7	4504454	4505314	-	blaSHV-11	1-861/861	===============	0/0	100.0	99.77	ncbi	NG_050000.1	broad-spectrum class A beta-lactamase SHV-11	BETA-LACTAM
280609_KLEP_Pakistan_PAK40_OXA_181_232_TH_1782_16_04_07_BC05.fasta	BC05	contig_7	4749672	4750124	+	arr-2	1-453/453	===============	0/0	100.0	100.0	ncbi	NG_048580.1	NAD(+)--rifampin ADP-ribosyltransferase Arr-2	RIFAMYCIN
280609_KLEP_Pakistan_PAK40_OXA_181_232_TH_1782_16_04_07_BC05.fasta	BC05	contig_7	4752179	4752733	+	aac(6')-Ib-G	1-555/555	===============	0/0	100.0	100.0	ncbi	NG_047291.1	AAC(6')-Ib family aminoglycoside 6'-N-acetyltransferase	GENTAMICIN
280609_KLEP_Pakistan_PAK40_OXA_181_232_TH_1782_16_04_07_BC05.fasta	BC05	contig_7	4753144	4753923	+	rmtF1	1-780/780	===============	0/0	100.0	100.0	ncbi	NG_048062.1	16S rRNA (guanine(1405)-N(7))-methyltransferase RmtF1	AMINOGLYCOSIDE
280609_KLEP_Pakistan_PAK40_OXA_181_232_TH_1782_16_04_07_BC05.fasta	BC05	contig_7	4755572	4756204	-	catB	1-633/633	===============	0/0	100.0	100.0	ncbi	NG_047599.1	type B chloramphenicol O-acetyltransferase	CHLORAMPHENICOL
280609_KLEP_Pakistan_PAK40_OXA_181_232_TH_1782_16_04_07_BC05.fasta	BC05	contig_8	18013	18645	+	catB	1-633/633	===============	0/0	100.0	100.0	ncbi	NG_047599.1	type B chloramphenicol O-acetyltransferase	CHLORAMPHENICOL
280609_KLEP_Pakistan_PAK40_OXA_181_232_TH_1782_16_04_07_BC05.fasta	BC05	contig_8	20294	21073	-	rmtF1	1-780/780	===============	0/0	100.0	100.0	ncbi	NG_048062.1	16S rRNA (guanine(1405)-N(7))-methyltransferase RmtF1	AMINOGLYCOSIDE
280609_KLEP_Pakistan_PAK40_OXA_181_232_TH_1782_16_04_07_BC05.fasta	BC05	contig_8	21484	22038	-	aac(6')-Ib-G	1-555/555	===============	0/0	100.0	100.0	ncbi	NG_047291.1	AAC(6')-Ib family aminoglycoside 6'-N-acetyltransferase	GENTAMICIN
280609_KLEP_Pakistan_PAK40_OXA_181_232_TH_1782_16_04_07_BC05.fasta	BC05	contig_8	24093	24545	-	arr-2	1-453/453	===============	0/0	100.0	100.0	ncbi	NG_048580.1	NAD(+)--rifampin ADP-ribosyltransferase Arr-2	RIFAMYCIN
