# Supplementary material for: High-throughput screening of monoclonal antibodies against carbapenemases using a multiplex protein microarray platform
Source: Front Microbiol. 2025 Aug 26;16:1650094. doi: 10.3389/fmicb.2025.1650094 (PMC12418781; doi:10.3389/fmicb.2025.1650094)
Supplement: Supplementary File 4 — Resistance gene profiles of reference strains. This file contains the results of resistance gene identification using the ResFinder, Card and NCBI databases as implemented in the latest version of abricate. Whole-genome assemblies of all reference strains used in this study were screened to detect acquired antimicrobial resistance genes. For each isolate, detected resistance genes, sequence identity, coverage, and associated antibiotic classes are listed. These data provide a comprehensive overview of the genotypic resistance background of the strain panel used for assay development and validation. [file Data_Sheet_2.zip › 280623_XYLO_Pakistan_PAK52_NDM_GES_CVP-2051_16-04-07_BC04.tsv]

#NAME	BARCODE	SEQUENCE	START	END	STRAND	GENE	COVERAGE	COVERAGE_MAP	GAPS	%COVERAGE	%IDENTITY	DATABASE	ACCESSION	PRODUCT	RESISTANCE
280623_XYLO_Pakistan_PAK52_NDM_GES_CVP-2051_16-04-07_BC04.fasta	BC04	contig_1	115	927	+	blaNDM-1	1-813/813	========/======	6/6	99.63	98.04	ncbi	NG_049326.1	subclass B1 metallo-beta-lactamase NDM-1	CARBAPENEM
280623_XYLO_Pakistan_PAK52_NDM_GES_CVP-2051_16-04-07_BC04.fasta	BC04	contig_1	931	1298	+	ble-MBL	1-366/366	========/======	2/2	100.0	99.19	ncbi	NG_047559.1	bleomycin binding protein Ble-MBL	BLEOMYCIN
280623_XYLO_Pakistan_PAK52_NDM_GES_CVP-2051_16-04-07_BC04.fasta	BC04	contig_1	7469	8398	+	blaPME-1	1-930/930	===============	0/0	100.0	100.0	ncbi	NG_049973.1	extended-spectrum class A beta-lactamase PME-1	CEPHALOSPORIN
280623_XYLO_Pakistan_PAK52_NDM_GES_CVP-2051_16-04-07_BC04.fasta	BC04	contig_2	55289	56116	-	blaOXA-114f	1-828/828	===============	0/0	100.0	100.0	ncbi	NG_049412.1	class D beta-lactamase OXA-114f	BETA-LACTAM
280623_XYLO_Pakistan_PAK52_NDM_GES_CVP-2051_16-04-07_BC04.fasta	BC04	contig_2	3379483	3380322	-	sul1	1-840/840	===============	0/0	100.0	100.0	ncbi	NG_048082.1	sulfonamide-resistant dihydropteroate synthase Sul1	SULFONAMIDE
280623_XYLO_Pakistan_PAK52_NDM_GES_CVP-2051_16-04-07_BC04.fasta	BC04	contig_2	3380832	3381386	-	aac(6')-Ib4	1-555/555	===============	0/0	100.0	99.64	ncbi	NG_051844.1	aminoglycoside N-acetyltransferase AAC(6')-Ib4	GENTAMICIN
280623_XYLO_Pakistan_PAK52_NDM_GES_CVP-2051_16-04-07_BC04.fasta	BC04	contig_2	3384211	3385140	+	blaPME-1	1-930/930	===============	0/0	100.0	100.0	ncbi	NG_049973.1	extended-spectrum class A beta-lactamase PME-1	CEPHALOSPORIN
280623_XYLO_Pakistan_PAK52_NDM_GES_CVP-2051_16-04-07_BC04.fasta	BC04	contig_2	3387224	3388036	+	blaNDM-1	1-813/813	===============	0/0	100.0	100.0	ncbi	NG_049326.1	subclass B1 metallo-beta-lactamase NDM-1	CARBAPENEM
280623_XYLO_Pakistan_PAK52_NDM_GES_CVP-2051_16-04-07_BC04.fasta	BC04	contig_2	3388040	3388405	+	ble-MBL	1-366/366	===============	0/0	100.0	100.0	ncbi	NG_047559.1	bleomycin binding protein Ble-MBL	BLEOMYCIN
280623_XYLO_Pakistan_PAK52_NDM_GES_CVP-2051_16-04-07_BC04.fasta	BC04	contig_2	3394580	3395509	+	blaPME-1	1-930/930	===============	0/0	100.0	100.0	ncbi	NG_049973.1	extended-spectrum class A beta-lactamase PME-1	CEPHALOSPORIN
280623_XYLO_Pakistan_PAK52_NDM_GES_CVP-2051_16-04-07_BC04.fasta	BC04	contig_2	3397593	3398405	+	blaNDM-1	1-813/813	===============	0/0	100.0	100.0	ncbi	NG_049326.1	subclass B1 metallo-beta-lactamase NDM-1	CARBAPENEM
280623_XYLO_Pakistan_PAK52_NDM_GES_CVP-2051_16-04-07_BC04.fasta	BC04	contig_2	3398409	3398774	+	ble-MBL	1-366/366	===============	0/0	100.0	100.0	ncbi	NG_047559.1	bleomycin binding protein Ble-MBL	BLEOMYCIN
280623_XYLO_Pakistan_PAK52_NDM_GES_CVP-2051_16-04-07_BC04.fasta	BC04	contig_2	3404949	3405878	+	blaPME-1	1-930/930	===============	0/0	100.0	100.0	ncbi	NG_049973.1	extended-spectrum class A beta-lactamase PME-1	CEPHALOSPORIN
280623_XYLO_Pakistan_PAK52_NDM_GES_CVP-2051_16-04-07_BC04.fasta	BC04	contig_2	3408111	3409325	+	floR2	1-1215/1215	===============	0/0	100.0	100.0	ncbi	NG_047875.1	chloramphenicol/florfenicol efflux MFS transporter FloR2	CHLORAMPHENICOL;FLORFENICOL
280623_XYLO_Pakistan_PAK52_NDM_GES_CVP-2051_16-04-07_BC04.fasta	BC04	contig_2	3410262	3411437	+	tet(G)	1-1176/1176	===============	0/0	100.0	100.0	ncbi	NG_051907.1	tetracycline efflux MFS transporter Tet(G)	TETRACYCLINE
280623_XYLO_Pakistan_PAK52_NDM_GES_CVP-2051_16-04-07_BC04.fasta	BC04	contig_2	5364267	5365526	+	cmlA5	1-1260/1260	===============	0/0	100.0	99.92	ncbi	NG_051436.1	chloramphenicol efflux MFS transporter CmlA5	CHLORAMPHENICOL
280623_XYLO_Pakistan_PAK52_NDM_GES_CVP-2051_16-04-07_BC04.fasta	BC04	contig_2	5365791	5366591	+	blaOXA-10	1-801/801	===============	0/0	100.0	100.0	ncbi	NG_049393.1	oxacillin-hydrolyzing class D beta-lactamase OXA-10	CEPHALOSPORIN
280623_XYLO_Pakistan_PAK52_NDM_GES_CVP-2051_16-04-07_BC04.fasta	BC04	contig_2	5366623	5367177	+	aac(6')-Ib-AKT	1-555/555	===============	0/0	100.0	99.82	ncbi	NG_052358.1	AAC(6')-Ib family aminoglycoside 6'-N-acetyltransferase	AMIKACIN;KANAMYCIN;TOBRAMYCIN
280623_XYLO_Pakistan_PAK52_NDM_GES_CVP-2051_16-04-07_BC04.fasta	BC04	contig_2	5367262	5367816	+	aac(6')-Ib4	1-555/555	===============	0/0	100.0	100.0	ncbi	NG_051844.1	aminoglycoside N-acetyltransferase AAC(6')-Ib4	GENTAMICIN
280623_XYLO_Pakistan_PAK52_NDM_GES_CVP-2051_16-04-07_BC04.fasta	BC04	contig_2	5367920	5368783	+	blaGES-13	1-864/864	===============	0/0	100.0	99.88	ncbi	NG_049115.1	extended-spectrum class A beta-lactamase GES-13	CEPHALOSPORIN
280623_XYLO_Pakistan_PAK52_NDM_GES_CVP-2051_16-04-07_BC04.fasta	BC04	contig_2	5368917	5369390	+	dfrA1	1-474/474	===============	0/0	100.0	100.0	ncbi	NG_047676.1	trimethoprim-resistant dihydrofolate reductase DfrA1	TRIMETHOPRIM
280623_XYLO_Pakistan_PAK52_NDM_GES_CVP-2051_16-04-07_BC04.fasta	BC04	contig_2	5370799	5371638	+	sul1	1-840/840	===============	0/0	100.0	100.0	ncbi	NG_048082.1	sulfonamide-resistant dihydropteroate synthase Sul1	SULFONAMIDE
