# Supplementary material for: High-throughput screening of monoclonal antibodies against carbapenemases using a multiplex protein microarray platform
Source: Front Microbiol. 2025 Aug 26;16:1650094. doi: 10.3389/fmicb.2025.1650094 (PMC12418781; doi:10.3389/fmicb.2025.1650094)
Supplement: Supplementary File 4 — Resistance gene profiles of reference strains. This file contains the results of resistance gene identification using the ResFinder, Card and NCBI databases as implemented in the latest version of abricate. Whole-genome assemblies of all reference strains used in this study were screened to detect acquired antimicrobial resistance genes. For each isolate, detected resistance genes, sequence identity, coverage, and associated antibiotic classes are listed. These data provide a comprehensive overview of the genotypic resistance background of the strain panel used for assay development and validation. [file Data_Sheet_2.zip › 280640_KLEP_Pakistan_PAK68_NDM_PS_613_16_04_07_BC16.tsv]

#NAME	BARCODE	SEQUENCE	START	END	STRAND	GENE	COVERAGE	COVERAGE_MAP	GAPS	%COVERAGE	%IDENTITY	DATABASE	ACCESSION	PRODUCT	RESISTANCE
280640_KLEP_Pakistan_PAK68_NDM_PS_613_16_04_07_BC16.fasta	BC16	contig_1	46843	47340	+	dfrA12	1-498/498	===============	0/0	100.0	100.0	ncbi	NG_047689.1	trimethoprim-resistant dihydrofolate reductase DfrA12	TRIMETHOPRIM
280640_KLEP_Pakistan_PAK68_NDM_PS_613_16_04_07_BC16.fasta	BC16	contig_1	47748	48539	+	aadA2	1-792/792	===============	0/0	100.0	100.0	ncbi	NG_047343.1	ANT(3'')-Ia family aminoglycoside nucleotidyltransferase AadA2	STREPTOMYCIN
280640_KLEP_Pakistan_PAK68_NDM_PS_613_16_04_07_BC16.fasta	BC16	contig_1	49044	49883	+	sul1	1-840/840	===============	0/0	100.0	100.0	ncbi	NG_048082.1	sulfonamide-resistant dihydropteroate synthase Sul1	SULFONAMIDE
280640_KLEP_Pakistan_PAK68_NDM_PS_613_16_04_07_BC16.fasta	BC16	contig_1	53827	54192	-	ble-MBL	1-366/366	===============	0/0	100.0	100.0	ncbi	NG_047559.1	bleomycin binding protein Ble-MBL	BLEOMYCIN
280640_KLEP_Pakistan_PAK68_NDM_PS_613_16_04_07_BC16.fasta	BC16	contig_1	54196	55008	-	blaNDM-4	1-813/813	===============	0/0	100.0	100.0	ncbi	NG_049336.1	subclass B1 metallo-beta-lactamase NDM-4	CARBAPENEM
280640_KLEP_Pakistan_PAK68_NDM_PS_613_16_04_07_BC16.fasta	BC16	contig_1	96619	97095	+	dfrA51	1-477/477	===============	0/0	100.0	98.11	ncbi	NG_242639.1	trimethoprim-resistant dihydrofolate reductase DfrA51	TRIMETHOPRIM
280640_KLEP_Pakistan_PAK68_NDM_PS_613_16_04_07_BC16.fasta	BC16	contig_2	77043	78227	+	tet(D)	1-1185/1185	===============	0/0	100.0	99.92	ncbi	NG_048184.1	tetracycline efflux MFS transporter Tet(D)	TETRACYCLINE
280640_KLEP_Pakistan_PAK68_NDM_PS_613_16_04_07_BC16.fasta	BC16	contig_2	78707	79567	-	blaTEM-1	1-861/861	===============	0/0	100.0	100.0	ncbi	NG_050145.1	broad-spectrum class A beta-lactamase TEM-1	BETA-LACTAM
280640_KLEP_Pakistan_PAK68_NDM_PS_613_16_04_07_BC16.fasta	BC16	contig_2	82389	83264	+	blaCTX-M-15	1-876/876	===============	0/0	100.0	100.0	ncbi	NG_048935.1	extended-spectrum class A beta-lactamase CTX-M-15	CEPHALOSPORIN
280640_KLEP_Pakistan_PAK68_NDM_PS_613_16_04_07_BC16.fasta	BC16	contig_2	89575	90231	-	qnrS1	1-657/657	===============	0/0	100.0	100.0	ncbi	NG_050543.1	quinolone resistance pentapeptide repeat protein QnrS1	QUINOLONE
280640_KLEP_Pakistan_PAK68_NDM_PS_613_16_04_07_BC16.fasta	BC16	contig_2	91828	92685	-	blaLAP-2	1-858/858	===============	0/0	100.0	100.0	ncbi	NG_049264.1	class A beta-lactamase LAP-2	BETA-LACTAM
280640_KLEP_Pakistan_PAK68_NDM_PS_613_16_04_07_BC16.fasta	BC16	contig_4	905610	906470	-	blaSHV-106	1-861/861	===============	0/0	100.0	99.88	ncbi	NG_049996.1	extended-spectrum class A beta-lactamase SHV-106	CEPHALOSPORIN
280640_KLEP_Pakistan_PAK68_NDM_PS_613_16_04_07_BC16.fasta	BC16	contig_4	1637957	1638832	-	blaCTX-M-15	1-876/876	===============	0/0	100.0	100.0	ncbi	NG_048935.1	extended-spectrum class A beta-lactamase CTX-M-15	CEPHALOSPORIN
280640_KLEP_Pakistan_PAK68_NDM_PS_613_16_04_07_BC16.fasta	BC16	contig_4	1894270	1895145	-	blaCTX-M-15	1-876/876	===============	0/0	100.0	100.0	ncbi	NG_048935.1	extended-spectrum class A beta-lactamase CTX-M-15	CEPHALOSPORIN
280640_KLEP_Pakistan_PAK68_NDM_PS_613_16_04_07_BC16.fasta	BC16	contig_4	2483888	2485063	+	oqxA6	1-1176/1176	===============	0/0	100.0	99.75	ncbi	NG_050424.1	multidrug efflux RND transporter periplasmic adaptor subunit OqxA6	PHENICOL;QUINOLONE
280640_KLEP_Pakistan_PAK68_NDM_PS_613_16_04_07_BC16.fasta	BC16	contig_4	2485087	2488239	+	oqxB20	1-3153/3153	===============	0/0	100.0	99.94	ncbi	NG_050439.1	multidrug efflux RND transporter permease subunit OqxB20	PHENICOL;QUINOLONE
280640_KLEP_Pakistan_PAK68_NDM_PS_613_16_04_07_BC16.fasta	BC16	contig_4	4247181	4248020	-	sul1	1-840/840	===============	0/0	100.0	100.0	ncbi	NG_048082.1	sulfonamide-resistant dihydropteroate synthase Sul1	SULFONAMIDE
280640_KLEP_Pakistan_PAK68_NDM_PS_613_16_04_07_BC16.fasta	BC16	contig_4	4254309	4255121	-	blaNDM-1	1-813/813	===============	0/0	100.0	100.0	ncbi	NG_049326.1	subclass B1 metallo-beta-lactamase NDM-1	CARBAPENEM
280640_KLEP_Pakistan_PAK68_NDM_PS_613_16_04_07_BC16.fasta	BC16	contig_4	4255780	4256508	-	ant(4')-IIb	2-730/756	===============	0/0	96.43	89.03	ncbi	NG_047391.1	aminoglycoside nucleotidyltransferase ANT(4')-IIb	AMIKACIN;KANAMYCIN;TOBRAMYCIN
280640_KLEP_Pakistan_PAK68_NDM_PS_613_16_04_07_BC16.fasta	BC16	contig_4	4258531	4259286	-	rmtB4	1-756/756	===============	0/0	100.0	100.0	ncbi	NG_051536.1	16S rRNA (guanine(1405)-N(7))-methyltransferase RmtB4	AMINOGLYCOSIDE
280640_KLEP_Pakistan_PAK68_NDM_PS_613_16_04_07_BC16.fasta	BC16	contig_4	4265347	4266561	+	floR2	1-1215/1215	===============	0/0	100.0	100.0	ncbi	NG_047875.1	chloramphenicol/florfenicol efflux MFS transporter FloR2	CHLORAMPHENICOL;FLORFENICOL
280640_KLEP_Pakistan_PAK68_NDM_PS_613_16_04_07_BC16.fasta	BC16	contig_4	4267498	4268673	+	tet(G)	1-1176/1176	===============	0/0	100.0	100.0	ncbi	NG_051907.1	tetracycline efflux MFS transporter Tet(G)	TETRACYCLINE
280640_KLEP_Pakistan_PAK68_NDM_PS_613_16_04_07_BC16.fasta	BC16	contig_4	4480613	4481032	+	fosA6	1-420/420	===============	0/0	100.0	99.76	ncbi	NG_051497.1	fosfomycin resistance glutathione transferase FosA6	FOSFOMYCIN
