# Supplementary material for: High-throughput screening of monoclonal antibodies against carbapenemases using a multiplex protein microarray platform
Source: Front Microbiol. 2025 Aug 26;16:1650094. doi: 10.3389/fmicb.2025.1650094 (PMC12418781; doi:10.3389/fmicb.2025.1650094)
Supplement: Supplementary File 4 — Resistance gene profiles of reference strains. This file contains the results of resistance gene identification using the ResFinder, Card and NCBI databases as implemented in the latest version of abricate. Whole-genome assemblies of all reference strains used in this study were screened to detect acquired antimicrobial resistance genes. For each isolate, detected resistance genes, sequence identity, coverage, and associated antibiotic classes are listed. These data provide a comprehensive overview of the genotypic resistance background of the strain panel used for assay development and validation. [file Data_Sheet_2.zip › 287339_CLOA_RUM_sputum_12_2009_230816_BC12.tsv]

#NAME	BARCODE	SEQUENCE	START	END	STRAND	GENE	COVERAGE	COVERAGE_MAP	GAPS	%COVERAGE	%IDENTITY	DATABASE	ACCESSION	PRODUCT	RESISTANCE
287339_CLOA_RUM_sputum_12_2009_230816_BC12.fasta	BC12	contig_4	1189898	1193050	-	oqxB4	1-3153/3153	===============	0/0	100.0	88.36	ncbi	NG_050453.1	multidrug efflux RND transporter permease subunit OqxB4	PHENICOL;QUINOLONE
287339_CLOA_RUM_sputum_12_2009_230816_BC12.fasta	BC12	contig_4	1193075	1194250	-	oqxA10	1-1176/1176	===============	0/0	100.0	85.46	ncbi	NG_050418.1	multidrug efflux RND transporter periplasmic adaptor subunit OqxA10	PHENICOL;QUINOLONE
287339_CLOA_RUM_sputum_12_2009_230816_BC12.fasta	BC12	contig_4	2820643	2821068	-	fosA	1-426/426	===============	0/0	100.0	96.48	ncbi	NG_050405.1	fosfomycin resistance glutathione transferase FosA	FOSFOMYCIN
287339_CLOA_RUM_sputum_12_2009_230816_BC12.fasta	BC12	contig_4	3086033	3087178	+	blaACT-64	1-1146/1146	===============	0/0	100.0	100.0	ncbi	NG_061403.1	cephalosporin-hydrolyzing class C beta-lactamase ACT-64	CEPHALOSPORIN
287339_CLOA_RUM_sputum_12_2009_230816_BC12.fasta	BC12	contig_5	4914	5774	-	blaTEM-1	1-861/861	===============	0/0	100.0	100.0	ncbi	NG_050145.1	broad-spectrum class A beta-lactamase TEM-1	BETA-LACTAM
287339_CLOA_RUM_sputum_12_2009_230816_BC12.fasta	BC12	contig_5	17256	17810	+	aac(6')-Ib-D181Y	1-555/555	===============	0/0	100.0	99.82	ncbi	NG_067946.1	AAC(6')-Ib family aminoglycoside 6'-N-acetyltransferase	AMIKACIN;KANAMYCIN;TOBRAMYCIN
287339_CLOA_RUM_sputum_12_2009_230816_BC12.fasta	BC12	contig_5	17941	18771	+	blaOXA-1	1-831/831	===============	0/0	100.0	100.0	ncbi	NG_049392.1	oxacillin-hydrolyzing class D beta-lactamase OXA-1	CEPHALOSPORIN
287339_CLOA_RUM_sputum_12_2009_230816_BC12.fasta	BC12	contig_5	18909	19541	+	catB3	1-633/633	===============	0/0	100.0	100.0	ncbi	NG_047604.1	type B-3 chloramphenicol O-acetyltransferase CatB3	CHLORAMPHENICOL
287339_CLOA_RUM_sputum_12_2009_230816_BC12.fasta	BC12	contig_5	19626	20078	+	arr-3	1-453/453	===============	0/0	100.0	100.0	ncbi	NG_048581.1	NAD(+)--rifampin ADP-ribosyltransferase Arr-3	RIFAMYCIN
287339_CLOA_RUM_sputum_12_2009_230816_BC12.fasta	BC12	contig_5	20642	21481	+	sul1	1-840/840	===============	0/0	100.0	100.0	ncbi	NG_048082.1	sulfonamide-resistant dihydropteroate synthase Sul1	SULFONAMIDE
287339_CLOA_RUM_sputum_12_2009_230816_BC12.fasta	BC12	contig_5	26748	27563	-	sul2	1-816/816	===============	0/0	100.0	100.0	ncbi	NG_051852.1	sulfonamide-resistant dihydropteroate synthase Sul2	SULFONAMIDE
287339_CLOA_RUM_sputum_12_2009_230816_BC12.fasta	BC12	contig_5	33262	34122	+	blaSHV-12	1-861/861	===============	0/0	100.0	100.0	ncbi	NG_050590.1	extended-spectrum class A beta-lactamase SHV-12	CEPHALOSPORIN
287339_CLOA_RUM_sputum_12_2009_230816_BC12.fasta	BC12	contig_5	147846	148682	-	aph(6)-Id	1-837/837	===============	0/0	100.0	100.0	ncbi	NG_047464.1	aminoglycoside O-phosphotransferase APH(6)-Id	STREPTOMYCIN
287339_CLOA_RUM_sputum_12_2009_230816_BC12.fasta	BC12	contig_5	148682	149484	-	aph(3'')-Ib	2-804/804	===============	0/0	99.88	100.0	ncbi	NG_047413.1	aminoglycoside O-phosphotransferase APH(3'')-Ib	STREPTOMYCIN
287339_CLOA_RUM_sputum_12_2009_230816_BC12.fasta	BC12	contig_5	151259	151828	-	dfrA19	1-570/570	===============	0/0	100.0	100.0	ncbi	NG_050403.1	trimethoprim-resistant dihydrofolate reductase DfrA19	TRIMETHOPRIM
287339_CLOA_RUM_sputum_12_2009_230816_BC12.fasta	BC12	contig_5	154540	155379	-	sul1	1-840/840	===============	0/0	100.0	100.0	ncbi	NG_048082.1	sulfonamide-resistant dihydropteroate synthase Sul1	SULFONAMIDE
287339_CLOA_RUM_sputum_12_2009_230816_BC12.fasta	BC12	contig_5	157031	157687	-	qnrA1	1-657/657	===============	0/0	100.0	99.85	ncbi	NG_050462.1	quinolone resistance pentapeptide repeat protein QnrA1	QUINOLONE
287339_CLOA_RUM_sputum_12_2009_230816_BC12.fasta	BC12	contig_5	161854	162693	-	sul1	1-840/840	===============	0/0	100.0	100.0	ncbi	NG_048082.1	sulfonamide-resistant dihydropteroate synthase Sul1	SULFONAMIDE
287339_CLOA_RUM_sputum_12_2009_230816_BC12.fasta	BC12	contig_5	163217	164276	-	ere(A)	167-1227/1227	.=======/======	2/3	86.31	99.44	ncbi	NG_047763.1	EreA family erythromycin esterase	ERYTHROMYCIN
287339_CLOA_RUM_sputum_12_2009_230816_BC12.fasta	BC12	contig_5	165138	165551	-	arr-2b	1-414/414	===============	0/0	100.0	100.0	ncbi	NG_047480.1	NAD(+)--rifampin ADP-ribosyltransferase	RIFAMYCIN
287339_CLOA_RUM_sputum_12_2009_230816_BC12.fasta	BC12	contig_5	165679	166488	-	aac(3)-IIg	1-810/810	===============	0/0	100.0	100.0	ncbi	NG_047231.1	aminoglycoside N-acetyltransferase AAC(3)-IIg	GENTAMICIN
287339_CLOA_RUM_sputum_12_2009_230816_BC12.fasta	BC12	contig_5	168573	169154	-	aac(6')-IIc	1-582/582	===============	0/0	100.0	100.0	ncbi	NG_047273.1	aminoglycoside N-acetyltransferase AAC(6')-IIc	GENTAMICIN;KANAMYCIN;TOBRAMYCIN
287339_CLOA_RUM_sputum_12_2009_230816_BC12.fasta	BC12	contig_5	172431	172985	+	aac(6')-Ib-AKT	1-555/555	===============	0/0	100.0	99.82	ncbi	NG_052358.1	AAC(6')-Ib family aminoglycoside 6'-N-acetyltransferase	AMIKACIN;KANAMYCIN;TOBRAMYCIN
287339_CLOA_RUM_sputum_12_2009_230816_BC12.fasta	BC12	contig_5	177042	177683	+	catA2	1-642/642	===============	0/0	100.0	100.0	ncbi	NG_047596.1	type A-2 chloramphenicol O-acetyltransferase CatII	CHLORAMPHENICOL
287339_CLOA_RUM_sputum_12_2009_230816_BC12.fasta	BC12	contig_5	179295	180479	+	tet(D)	1-1185/1185	===============	0/0	100.0	99.92	ncbi	NG_048184.1	tetracycline efflux MFS transporter Tet(D)	TETRACYCLINE
287339_CLOA_RUM_sputum_12_2009_230816_BC12.fasta	BC12	contig_7	7362	8987	-	mcr-4.3	1-1626/1626	===============	0/0	100.0	100.0	ncbi	NG_057461.1	phosphoethanolamine--lipid A transferase MCR-4.3	COLISTIN
