# Supplementary material for: High-throughput screening of monoclonal antibodies against carbapenemases using a multiplex protein microarray platform
Source: Front Microbiol. 2025 Aug 26;16:1650094. doi: 10.3389/fmicb.2025.1650094 (PMC12418781; doi:10.3389/fmicb.2025.1650094)
Supplement: Supplementary File 4 — Resistance gene profiles of reference strains. This file contains the results of resistance gene identification using the ResFinder, Card and NCBI databases as implemented in the latest version of abricate. Whole-genome assemblies of all reference strains used in this study were screened to detect acquired antimicrobial resistance genes. For each isolate, detected resistance genes, sequence identity, coverage, and associated antibiotic classes are listed. These data provide a comprehensive overview of the genotypic resistance background of the strain panel used for assay development and validation. [file Data_Sheet_2.zip › 295303_COLI-Stamm_UKJ-_KP-37_Mcr-2_pos_17-02-17_BC02.tsv]

#NAME	BARCODE	SEQUENCE	START	END	STRAND	GENE	COVERAGE	COVERAGE_MAP	GAPS	%COVERAGE	%IDENTITY	DATABASE	ACCESSION	PRODUCT	RESISTANCE
295303_COLI-Stamm_UKJ-_KP-37_Mcr-2_pos_17-02-17_BC02.fasta	BC02	contig_1	316598	317731	+	blaEC-15	1-1134/1134	===============	0/0	100.0	98.5	ncbi	NG_049081.1	extended-spectrum class C beta-lactamase EC-15	CEPHALOSPORIN
295303_COLI-Stamm_UKJ-_KP-37_Mcr-2_pos_17-02-17_BC02.fasta	BC02	contig_1	924638	925426	-	aadA1	1-789/789	===============	0/0	100.0	100.0	ncbi	NG_047327.1	ANT(3'')-Ia family aminoglycoside nucleotidyltransferase AadA1	STREPTOMYCIN
295303_COLI-Stamm_UKJ-_KP-37_Mcr-2_pos_17-02-17_BC02.fasta	BC02	contig_1	925484	926008	-	sat2_fam	1-525/525	===============	0/0	100.0	100.0	ncbi	NG_048068.1	streptothricin N-acetyltransferase Sat2	STREPTOTHRICIN
295303_COLI-Stamm_UKJ-_KP-37_Mcr-2_pos_17-02-17_BC02.fasta	BC02	contig_1	926103	926576	-	dfrA1	1-474/474	===============	0/0	100.0	100.0	ncbi	NG_047676.1	trimethoprim-resistant dihydrofolate reductase DfrA1	TRIMETHOPRIM
295303_COLI-Stamm_UKJ-_KP-37_Mcr-2_pos_17-02-17_BC02.fasta	BC02	contig_1	1769862	1770677	+	sul2	1-816/816	===============	0/0	100.0	100.0	ncbi	NG_051852.1	sulfonamide-resistant dihydropteroate synthase Sul2	SULFONAMIDE
295303_COLI-Stamm_UKJ-_KP-37_Mcr-2_pos_17-02-17_BC02.fasta	BC02	contig_1	1771054	1771641	+	dfrA36	1-588/588	===============	0/0	100.0	100.0	ncbi	NG_065842.1	trimethoprim-resistant dihydrofolate reductase DfrA36	TRIMETHOPRIM
295303_COLI-Stamm_UKJ-_KP-37_Mcr-2_pos_17-02-17_BC02.fasta	BC02	contig_1	1774854	1776068	-	floR	1-1215/1215	===============	0/0	100.0	100.0	ncbi	NG_047862.1	chloramphenicol/florfenicol efflux MFS transporter FloR	CHLORAMPHENICOL;FLORFENICOL
295303_COLI-Stamm_UKJ-_KP-37_Mcr-2_pos_17-02-17_BC02.fasta	BC02	contig_1	1782395	1782928	+	ant(2'')-Ia	1-534/534	===============	0/0	100.0	100.0	ncbi	NG_047387.1	aminoglycoside nucleotidyltransferase ANT(2'')-Ia	GENTAMICIN;KANAMYCIN;TOBRAMYCIN
295303_COLI-Stamm_UKJ-_KP-37_Mcr-2_pos_17-02-17_BC02.fasta	BC02	contig_1	1782986	1783777	+	aadA1	1-792/792	===============	0/0	100.0	99.87	ncbi	NG_052266.1	ANT(3'')-Ia family aminoglycoside nucleotidyltransferase AadA1	STREPTOMYCIN
295303_COLI-Stamm_UKJ-_KP-37_Mcr-2_pos_17-02-17_BC02.fasta	BC02	contig_1	1785662	1786501	+	sul1	1-840/840	===============	0/0	100.0	100.0	ncbi	NG_048082.1	sulfonamide-resistant dihydropteroate synthase Sul1	SULFONAMIDE
295303_COLI-Stamm_UKJ-_KP-37_Mcr-2_pos_17-02-17_BC02.fasta	BC02	contig_1	2859119	2860324	+	tet(B)	1-1206/1206	===============	0/0	100.0	100.0	ncbi	NG_048163.1	tetracycline efflux MFS transporter Tet(B)	TETRACYCLINE
295303_COLI-Stamm_UKJ-_KP-37_Mcr-2_pos_17-02-17_BC02.fasta	BC02	contig_1	4683969	4684760	-	aadA1	1-792/792	===============	0/0	100.0	99.87	ncbi	NG_047325.1	ANT(3'')-Ia family aminoglycoside nucleotidyltransferase AadA1	STREPTOMYCIN
295303_COLI-Stamm_UKJ-_KP-37_Mcr-2_pos_17-02-17_BC02.fasta	BC02	contig_1	4684873	4685703	-	blaOXA-1	1-831/831	===============	0/0	100.0	100.0	ncbi	NG_049392.1	oxacillin-hydrolyzing class D beta-lactamase OXA-1	CEPHALOSPORIN
295303_COLI-Stamm_UKJ-_KP-37_Mcr-2_pos_17-02-17_BC02.fasta	BC02	contig_1	4691780	4692439	-	catA1	1-660/660	===============	0/0	100.0	99.85	ncbi	NG_047582.1	type A-1 chloramphenicol O-acetyltransferase	CHLORAMPHENICOL
295303_COLI-Stamm_UKJ-_KP-37_Mcr-2_pos_17-02-17_BC02.fasta	BC02	contig_2	130500	131699	-	tet(A)	1-1200/1200	===============	0/0	100.0	100.0	ncbi	NG_048154.1	tetracycline efflux MFS transporter Tet(A)	TETRACYCLINE
295303_COLI-Stamm_UKJ-_KP-37_Mcr-2_pos_17-02-17_BC02.fasta	BC02	contig_2	140681	141496	-	aph(3')-Ia	1-816/816	===============	0/0	100.0	100.0	ncbi	NG_047430.1	aminoglycoside O-phosphotransferase APH(3')-Ia	KANAMYCIN
295303_COLI-Stamm_UKJ-_KP-37_Mcr-2_pos_17-02-17_BC02.fasta	BC02	contig_2	145043	145858	+	sul2	1-816/816	===============	0/0	100.0	99.75	ncbi	NG_051852.1	sulfonamide-resistant dihydropteroate synthase Sul2	SULFONAMIDE
295303_COLI-Stamm_UKJ-_KP-37_Mcr-2_pos_17-02-17_BC02.fasta	BC02	contig_2	145920	146722	+	aph(3'')-Ib	2-804/804	===============	0/0	99.88	99.88	ncbi	NG_047413.1	aminoglycoside O-phosphotransferase APH(3'')-Ib	STREPTOMYCIN
295303_COLI-Stamm_UKJ-_KP-37_Mcr-2_pos_17-02-17_BC02.fasta	BC02	contig_2	146722	147558	+	aph(6)-Id	1-837/837	===============	0/0	100.0	100.0	ncbi	NG_047464.1	aminoglycoside O-phosphotransferase APH(6)-Id	STREPTOMYCIN
295303_COLI-Stamm_UKJ-_KP-37_Mcr-2_pos_17-02-17_BC02.fasta	BC02	contig_2	148921	149781	-	blaTEM-35	1-861/861	===============	0/0	100.0	100.0	ncbi	NG_050264.1	inhibitor-resistant broad-spectrum class A beta-lactamase TEM-35	BETA-LACTAM
295303_COLI-Stamm_UKJ-_KP-37_Mcr-2_pos_17-02-17_BC02.fasta	BC02	contig_9	1787	3403	-	mcr-2.1	1-1617/1617	===============	0/0	100.0	100.0	ncbi	NG_051171.1	phosphoethanolamine--lipid A transferase MCR-2.1	COLISTIN
