# Supplementary material for: High-throughput screening of monoclonal antibodies against carbapenemases using a multiplex protein microarray platform
Source: Front Microbiol. 2025 Aug 26;16:1650094. doi: 10.3389/fmicb.2025.1650094 (PMC12418781; doi:10.3389/fmicb.2025.1650094)
Supplement: Supplementary File 4 — Resistance gene profiles of reference strains. This file contains the results of resistance gene identification using the ResFinder, Card and NCBI databases as implemented in the latest version of abricate. Whole-genome assemblies of all reference strains used in this study were screened to detect acquired antimicrobial resistance genes. For each isolate, detected resistance genes, sequence identity, coverage, and associated antibiotic classes are listed. These data provide a comprehensive overview of the genotypic resistance background of the strain panel used for assay development and validation. [file Data_Sheet_2.zip › 296345_COLI_CH_Nord116_R22_OXA-48_17-03-15_BC04.tsv]

#NAME	BARCODE	SEQUENCE	START	END	STRAND	GENE	COVERAGE	COVERAGE_MAP	GAPS	%COVERAGE	%IDENTITY	DATABASE	ACCESSION	PRODUCT	RESISTANCE
296345_COLI_CH_Nord116_R22_OXA-48_17-03-15_BC04.fasta	BC04	contig_1	3231886	3233019	-	blaEC-19	1-1134/1134	===============	0/0	100.0	97.62	ncbi	NG_049084.1	extended-spectrum class C beta-lactamase EC-19	CEPHALOSPORIN
296345_COLI_CH_Nord116_R22_OXA-48_17-03-15_BC04.fasta	BC04	contig_4	37526	38323	-	blaOXA-48	1-798/798	===============	0/0	100.0	100.0	ncbi	NG_049762.1	OXA-48 family carbapenem-hydrolyzing class D beta-lactamase OXA-48	CARBAPENEM
296345_COLI_CH_Nord116_R22_OXA-48_17-03-15_BC04.fasta	BC04	contig_4	41147	42022	+	blaCTX-M-15	1-876/876	===============	0/0	100.0	100.0	ncbi	NG_048935.1	extended-spectrum class A beta-lactamase CTX-M-15	CEPHALOSPORIN
296345_COLI_CH_Nord116_R22_OXA-48_17-03-15_BC04.fasta	BC04	contig_4	161025	161861	-	aph(6)-Id	1-837/837	===============	0/0	100.0	100.0	ncbi	NG_047464.1	aminoglycoside O-phosphotransferase APH(6)-Id	STREPTOMYCIN
296345_COLI_CH_Nord116_R22_OXA-48_17-03-15_BC04.fasta	BC04	contig_4	161861	162663	-	aph(3'')-Ib	2-804/804	===============	0/0	99.88	99.88	ncbi	NG_047413.1	aminoglycoside O-phosphotransferase APH(3'')-Ib	STREPTOMYCIN
296345_COLI_CH_Nord116_R22_OXA-48_17-03-15_BC04.fasta	BC04	contig_4	162725	163540	-	sul2	1-816/816	===============	0/0	100.0	99.88	ncbi	NG_048118.1	sulfonamide-resistant dihydropteroate synthase Sul2	SULFONAMIDE
