# Supplementary material for: High-throughput screening of monoclonal antibodies against carbapenemases using a multiplex protein microarray platform
Source: Front Microbiol. 2025 Aug 26;16:1650094. doi: 10.3389/fmicb.2025.1650094 (PMC12418781; doi:10.3389/fmicb.2025.1650094)
Supplement: Supplementary File 4 — Resistance gene profiles of reference strains. This file contains the results of resistance gene identification using the ResFinder, Card and NCBI databases as implemented in the latest version of abricate. Whole-genome assemblies of all reference strains used in this study were screened to detect acquired antimicrobial resistance genes. For each isolate, detected resistance genes, sequence identity, coverage, and associated antibiotic classes are listed. These data provide a comprehensive overview of the genotypic resistance background of the strain panel used for assay development and validation. [file Data_Sheet_2.zip › 296351_COLI_CH_Nord122_R449_NDM-9_VIM-1_17-03-15_BC01.tsv]

#NAME	BARCODE	SEQUENCE	START	END	STRAND	GENE	COVERAGE	COVERAGE_MAP	GAPS	%COVERAGE	%IDENTITY	DATABASE	ACCESSION	PRODUCT	RESISTANCE
296351_COLI_CH_Nord122_R449_NDM-9_VIM-1_17-03-15_BC01.fasta	BC01	contig_1	653614	654745	-	blaEC-19	1-1134/1134	========/======	8/8	99.56	97.1	ncbi	NG_049084.1	extended-spectrum class C beta-lactamase EC-19	CEPHALOSPORIN
296351_COLI_CH_Nord122_R449_NDM-9_VIM-1_17-03-15_BC01.fasta	BC01	contig_1	3446562	3447765	+	tet(B)	1-1206/1206	========/======	2/2	99.83	99.67	ncbi	NG_048163.1	tetracycline efflux MFS transporter Tet(B)	TETRACYCLINE
296351_COLI_CH_Nord122_R449_NDM-9_VIM-1_17-03-15_BC01.fasta	BC01	contig_1	4224954	4225825	-	blaCTX-M-15	1-876/876	========/======	4/4	99.54	99.54	ncbi	NG_048935.1	extended-spectrum class A beta-lactamase CTX-M-15	CEPHALOSPORIN
296351_COLI_CH_Nord122_R449_NDM-9_VIM-1_17-03-15_BC01.fasta	BC01	contig_12	46980	47838	-	blaTEM-1	1-861/861	========/======	2/2	99.77	99.77	ncbi	NG_050145.1	broad-spectrum class A beta-lactamase TEM-1	BETA-LACTAM
296351_COLI_CH_Nord122_R449_NDM-9_VIM-1_17-03-15_BC01.fasta	BC01	contig_12	51927	52856	-	mph(A)	1-921/921	========/======	3/11	99.89	98.6	ncbi	NG_047986.1	Mph(A) family macrolide 2'-phosphotransferase	AZITHROMYCIN;ERYTHROMYCIN;SPIRAMYCIN;TELITHROMYCIN
296351_COLI_CH_Nord122_R449_NDM-9_VIM-1_17-03-15_BC01.fasta	BC01	contig_12	54037	54773	+	erm(B)	1-738/738	========/======	1/1	99.86	99.46	ncbi	NG_047804.1	23S rRNA (adenine(2058)-N(6))-methyltransferase Erm(B)	CLINDAMYCIN;ERYTHROMYCIN;STREPTOGRAMIN_B
296351_COLI_CH_Nord122_R449_NDM-9_VIM-1_17-03-15_BC01.fasta	BC01	contig_12	68216	68713	+	dfrA12	1-498/498	===============	0/0	100.0	100.0	ncbi	NG_047689.1	trimethoprim-resistant dihydrofolate reductase DfrA12	TRIMETHOPRIM
296351_COLI_CH_Nord122_R449_NDM-9_VIM-1_17-03-15_BC01.fasta	BC01	contig_12	69120	69911	+	aadA2	1-792/792	===============	0/0	100.0	100.0	ncbi	NG_047343.1	ANT(3'')-Ia family aminoglycoside nucleotidyltransferase AadA2	STREPTOMYCIN
296351_COLI_CH_Nord122_R449_NDM-9_VIM-1_17-03-15_BC01.fasta	BC01	contig_12	70416	71254	+	sul1	1-840/840	========/======	3/3	99.76	99.64	ncbi	NG_048082.1	sulfonamide-resistant dihydropteroate synthase Sul1	SULFONAMIDE
296351_COLI_CH_Nord122_R449_NDM-9_VIM-1_17-03-15_BC01.fasta	BC01	contig_12	75197	75561	-	ble-MBL	1-366/366	========/======	3/3	99.45	99.18	ncbi	NG_047559.1	bleomycin binding protein Ble-MBL	BLEOMYCIN
296351_COLI_CH_Nord122_R449_NDM-9_VIM-1_17-03-15_BC01.fasta	BC01	contig_12	75565	76375	-	blaNDM-1	1-813/813	========/======	2/2	99.75	99.51	ncbi	NG_049326.1	subclass B1 metallo-beta-lactamase NDM-1	CARBAPENEM
