# Supplementary material for: High-throughput screening of monoclonal antibodies against carbapenemases using a multiplex protein microarray platform
Source: Front Microbiol. 2025 Aug 26;16:1650094. doi: 10.3389/fmicb.2025.1650094 (PMC12418781; doi:10.3389/fmicb.2025.1650094)
Supplement: Supplementary File 4 — Resistance gene profiles of reference strains. This file contains the results of resistance gene identification using the ResFinder, Card and NCBI databases as implemented in the latest version of abricate. Whole-genome assemblies of all reference strains used in this study were screened to detect acquired antimicrobial resistance genes. For each isolate, detected resistance genes, sequence identity, coverage, and associated antibiotic classes are listed. These data provide a comprehensive overview of the genotypic resistance background of the strain panel used for assay development and validation. [file Data_Sheet_2.zip › 301751_Pakistan_B84_II-Roe_17-06-20_BC08.tsv]

#NAME	BARCODE	SEQUENCE	START	END	STRAND	GENE	COVERAGE	COVERAGE_MAP	GAPS	%COVERAGE	%IDENTITY	DATABASE	ACCESSION	PRODUCT	RESISTANCE
301751_Pakistan_B84_II-Roe_17-06-20_BC08.fasta	BC08	contig_1	631891	632715	+	blaOXA-94	1-825/825	===============	0/0	100.0	100.0	ncbi	NG_049835.1	OXA-51 family carbapenem-hydrolyzing class D beta-lactamase OXA-94	CARBAPENEM
301751_Pakistan_B84_II-Roe_17-06-20_BC08.fasta	BC08	contig_1	846050	846865	+	sul2	1-816/816	===============	0/0	100.0	100.0	ncbi	NG_051852.1	sulfonamide-resistant dihydropteroate synthase Sul2	SULFONAMIDE
301751_Pakistan_B84_II-Roe_17-06-20_BC08.fasta	BC08	contig_1	854488	855963	+	msr(E)	1-1476/1476	===============	0/0	100.0	100.0	ncbi	NG_048007.1	ABC-F type ribosomal protection protein Msr(E)	AZITHROMYCIN;ERYTHROMYCIN;STREPTOGRAMIN
301751_Pakistan_B84_II-Roe_17-06-20_BC08.fasta	BC08	contig_1	856019	856903	+	mph(E)	1-885/885	===============	0/0	100.0	100.0	ncbi	NG_064660.1	Mph(E) family macrolide 2'-phosphotransferase	ERYTHROMYCIN
301751_Pakistan_B84_II-Roe_17-06-20_BC08.fasta	BC08	contig_1	2093566	2094354	-	ant(3'')-IIa	1-789/789	===============	0/0	100.0	99.37	ncbi	NG_054648.1	aminoglycoside nucleotidyltransferase ANT(3'')-IIa	SPECTINOMYCIN;STREPTOMYCIN
301751_Pakistan_B84_II-Roe_17-06-20_BC08.fasta	BC08	contig_1	2364748	2365528	+	aph(3')-VI	1-780/780	========/======	1/1	100.0	99.87	ncbi	NG_051730.1	APH(3')-VI family aminoglycoside O-phosphotransferase	AMIKACIN;KANAMYCIN
301751_Pakistan_B84_II-Roe_17-06-20_BC08.fasta	BC08	contig_1	2366806	2367618	+	blaNDM-1	1-813/813	===============	0/0	100.0	100.0	ncbi	NG_049326.1	subclass B1 metallo-beta-lactamase NDM-1	CARBAPENEM
301751_Pakistan_B84_II-Roe_17-06-20_BC08.fasta	BC08	contig_1	2367622	2367986	+	ble-MBL	1-366/366	========/======	1/1	99.73	99.73	ncbi	NG_047559.1	bleomycin binding protein Ble-MBL	BLEOMYCIN
301751_Pakistan_B84_II-Roe_17-06-20_BC08.fasta	BC08	contig_1	3452460	3453611	-	blaADC-80	1-1152/1152	===============	0/0	100.0	100.0	ncbi	NG_048686.1	extended-spectrum class C beta-lactamase ADC-80	CEPHALOSPORIN
301751_Pakistan_B84_II-Roe_17-06-20_BC08.fasta	BC08	contig_1	3556826	3557992	-	blaADC-176	1-1167/1167	===============	0/0	100.0	100.0	ncbi	NG_061392.1	extended-spectrum class C beta-lactamase ADC-176	CEPHALOSPORIN
301751_Pakistan_B84_II-Roe_17-06-20_BC08.fasta	BC08	contig_2	38197	39018	+	blaOXA-23	1-822/822	===============	0/0	100.0	100.0	ncbi	NG_049525.1	OXA-23 family carbapenem-hydrolyzing class D beta-lactamase OXA-23	CARBAPENEM
301751_Pakistan_B84_II-Roe_17-06-20_BC08.fasta	BC08	contig_2	58320	59099	+	aph(3')-VIa	1-780/780	===============	0/0	100.0	99.87	ncbi	NG_047448.1	aminoglycoside O-phosphotransferase APH(3')-VIa	AMIKACIN;KANAMYCIN
