# Supplementary material for: High-throughput screening of monoclonal antibodies against carbapenemases using a multiplex protein microarray platform
Source: Front Microbiol. 2025 Aug 26;16:1650094. doi: 10.3389/fmicb.2025.1650094 (PMC12418781; doi:10.3389/fmicb.2025.1650094)
Supplement: Supplementary File 4 — Resistance gene profiles of reference strains. This file contains the results of resistance gene identification using the ResFinder, Card and NCBI databases as implemented in the latest version of abricate. Whole-genome assemblies of all reference strains used in this study were screened to detect acquired antimicrobial resistance genes. For each isolate, detected resistance genes, sequence identity, coverage, and associated antibiotic classes are listed. These data provide a comprehensive overview of the genotypic resistance background of the strain panel used for assay development and validation. [file Data_Sheet_2.zip › 303315_ACBA_OXA51_ACI_713_Linz_170726_BC09.tsv]

#NAME	BARCODE	SEQUENCE	START	END	STRAND	GENE	COVERAGE	COVERAGE_MAP	GAPS	%COVERAGE	%IDENTITY	DATABASE	ACCESSION	PRODUCT	RESISTANCE
303315_ACBA_OXA51_ACI_713_Linz_170726_BC09.fasta	BC09	contig_2	64834	65985	+	blaADC-30	1-1152/1152	===============	0/0	100.0	100.0	ncbi	NG_048652.1	extended-spectrum class C beta-lactamase ADC-30	CEPHALOSPORIN
303315_ACBA_OXA51_ACI_713_Linz_170726_BC09.fasta	BC09	contig_2	1430221	1431063	-	blaOXA-58	1-843/843	===============	0/0	100.0	100.0	ncbi	NG_049798.1	carbapenem-hydrolyzing class D beta-lactamase OXA-58	CARBAPENEM
303315_ACBA_OXA51_ACI_713_Linz_170726_BC09.fasta	BC09	contig_2	1449552	1450340	+	ant(3'')-IIa	1-789/789	===============	0/0	100.0	98.61	ncbi	NG_054646.1	aminoglycoside nucleotidyltransferase ANT(3'')-IIa	SPECTINOMYCIN;STREPTOMYCIN
303315_ACBA_OXA51_ACI_713_Linz_170726_BC09.fasta	BC09	contig_2	1527573	1528388	+	sul2	1-816/816	===============	0/0	100.0	100.0	ncbi	NG_051852.1	sulfonamide-resistant dihydropteroate synthase Sul2	SULFONAMIDE
303315_ACBA_OXA51_ACI_713_Linz_170726_BC09.fasta	BC09	contig_2	2486354	2487193	-	sul1	1-840/840	===============	0/0	100.0	100.0	ncbi	NG_048082.1	sulfonamide-resistant dihydropteroate synthase Sul1	SULFONAMIDE
303315_ACBA_OXA51_ACI_713_Linz_170726_BC09.fasta	BC09	contig_2	2487698	2488489	-	aadA1	1-792/792	===============	0/0	100.0	100.0	ncbi	NG_047324.1	ANT(3'')-Ia family aminoglycoside nucleotidyltransferase AadA1	STREPTOMYCIN
303315_ACBA_OXA51_ACI_713_Linz_170726_BC09.fasta	BC09	contig_2	2490071	2490535	-	aac(3)-Ia	1-465/465	===============	0/0	100.0	100.0	ncbi	NG_047234.1	aminoglycoside N-acetyltransferase AAC(3)-Ia	GENTAMICIN
303315_ACBA_OXA51_ACI_713_Linz_170726_BC09.fasta	BC09	contig_2	2933107	2933931	-	blaOXA-201	1-825/825	===============	0/0	100.0	100.0	ncbi	NG_049499.1	OXA-51 family carbapenem-hydrolyzing class D beta-lactamase OXA-201	CARBAPENEM
