# Supplementary material for: High-throughput screening of monoclonal antibodies against carbapenemases using a multiplex protein microarray platform
Source: Front Microbiol. 2025 Aug 26;16:1650094. doi: 10.3389/fmicb.2025.1650094 (PMC12418781; doi:10.3389/fmicb.2025.1650094)
Supplement: Supplementary File 4 — Resistance gene profiles of reference strains. This file contains the results of resistance gene identification using the ResFinder, Card and NCBI databases as implemented in the latest version of abricate. Whole-genome assemblies of all reference strains used in this study were screened to detect acquired antimicrobial resistance genes. For each isolate, detected resistance genes, sequence identity, coverage, and associated antibiotic classes are listed. These data provide a comprehensive overview of the genotypic resistance background of the strain panel used for assay development and validation. [file Data_Sheet_2.zip › 309367_Eschericha_coli_DSM105182_MCR1_171208_BC01.tsv]

#NAME	BARCODE	SEQUENCE	START	END	STRAND	GENE	COVERAGE	COVERAGE_MAP	GAPS	%COVERAGE	%IDENTITY	DATABASE	ACCESSION	PRODUCT	RESISTANCE
309367_Eschericha_coli_DSM105182_MCR1_171208_BC01.fasta	BC01	contig_1	1992922	1994055	+	blaEC-19	1-1134/1134	===============	0/0	100.0	97.18	ncbi	NG_049084.1	extended-spectrum class C beta-lactamase EC-19	CEPHALOSPORIN
309367_Eschericha_coli_DSM105182_MCR1_171208_BC01.fasta	BC01	contig_2	35888	36809	+	mph(A)	1-921/921	========/======	1/1	100.0	99.67	ncbi	NG_047986.1	Mph(A) family macrolide 2'-phosphotransferase	AZITHROMYCIN;ERYTHROMYCIN;SPIRAMYCIN;TELITHROMYCIN
309367_Eschericha_coli_DSM105182_MCR1_171208_BC01.fasta	BC01	contig_2	40499	40972	-	dfrA14	1-474/474	===============	0/0	100.0	100.0	ncbi	NG_056035.1	trimethoprim-resistant dihydrofolate reductase DfrA14	TRIMETHOPRIM
309367_Eschericha_coli_DSM105182_MCR1_171208_BC01.fasta	BC01	contig_2	156602	157462	+	blaTEM-1	1-861/861	===============	0/0	100.0	100.0	ncbi	NG_050145.1	broad-spectrum class A beta-lactamase TEM-1	BETA-LACTAM
309367_Eschericha_coli_DSM105182_MCR1_171208_BC01.fasta	BC01	contig_2	159683	160474	+	aadA2	1-792/792	===============	0/0	100.0	100.0	ncbi	NG_051846.1	ANT(3'')-Ia family aminoglycoside nucleotidyltransferase AadA2	STREPTOMYCIN
309367_Eschericha_coli_DSM105182_MCR1_171208_BC01.fasta	BC01	contig_2	163840	164631	+	sul3	1-792/792	===============	0/0	100.0	100.0	ncbi	NG_048120.1	sulfonamide-resistant dihydropteroate synthase Sul3	SULFONAMIDE
309367_Eschericha_coli_DSM105182_MCR1_171208_BC01.fasta	BC01	contig_2	166313	167104	-	aadA1	1-792/792	===============	0/0	100.0	99.87	ncbi	NG_052266.1	ANT(3'')-Ia family aminoglycoside nucleotidyltransferase AadA1	STREPTOMYCIN
309367_Eschericha_coli_DSM105182_MCR1_171208_BC01.fasta	BC01	contig_2	172341	173555	-	floR	1-1215/1215	===============	0/0	100.0	99.83	ncbi	NG_047869.1	chloramphenicol/florfenicol efflux MFS transporter FloR	CHLORAMPHENICOL;FLORFENICOL
309367_Eschericha_coli_DSM105182_MCR1_171208_BC01.fasta	BC01	contig_2	182390	183229	-	sul1	1-840/840	===============	0/0	100.0	100.0	ncbi	NG_048082.1	sulfonamide-resistant dihydropteroate synthase Sul1	SULFONAMIDE
309367_Eschericha_coli_DSM105182_MCR1_171208_BC01.fasta	BC01	contig_2	183718	184539	-	lnu(F)	1-822/822	===============	0/0	100.0	100.0	ncbi	NG_051883.1	lincosamide nucleotidyltransferase Lnu(F)	LINCOSAMIDE
309367_Eschericha_coli_DSM105182_MCR1_171208_BC01.fasta	BC01	contig_2	184669	185460	-	aadA2	1-792/792	===============	0/0	100.0	100.0	ncbi	NG_051846.1	ANT(3'')-Ia family aminoglycoside nucleotidyltransferase AadA2	STREPTOMYCIN
309367_Eschericha_coli_DSM105182_MCR1_171208_BC01.fasta	BC01	contig_2	189296	190495	+	tet(A)	1-1200/1200	===============	0/0	100.0	100.0	ncbi	NG_048154.1	tetracycline efflux MFS transporter Tet(A)	TETRACYCLINE
309367_Eschericha_coli_DSM105182_MCR1_171208_BC01.fasta	BC01	contig_2	249688	251313	+	mcr-1.1	1-1626/1626	===============	0/0	100.0	100.0	ncbi	NG_050417.1	phosphoethanolamine--lipid A transferase MCR-1.1	COLISTIN
