# Supplementary material for: High-throughput screening of monoclonal antibodies against carbapenemases using a multiplex protein microarray platform
Source: Front Microbiol. 2025 Aug 26;16:1650094. doi: 10.3389/fmicb.2025.1650094 (PMC12418781; doi:10.3389/fmicb.2025.1650094)
Supplement: Supplementary File 4 — Resistance gene profiles of reference strains. This file contains the results of resistance gene identification using the ResFinder, Card and NCBI databases as implemented in the latest version of abricate. Whole-genome assemblies of all reference strains used in this study were screened to detect acquired antimicrobial resistance genes. For each isolate, detected resistance genes, sequence identity, coverage, and associated antibiotic classes are listed. These data provide a comprehensive overview of the genotypic resistance background of the strain panel used for assay development and validation. [file Data_Sheet_2.zip › 325973_KLEP_FLI_03_18CS0703_181129_BC05.tsv]

#NAME	BARCODE	SEQUENCE	START	END	STRAND	GENE	COVERAGE	COVERAGE_MAP	GAPS	%COVERAGE	%IDENTITY	DATABASE	ACCESSION	PRODUCT	RESISTANCE
325973_KLEP_FLI_03_18CS0703_181129_BC05.fasta	BC05	contig_1	2000	2839	-	sul1	1-840/840	===============	0/0	100.0	99.88	ncbi	NG_048082.1	sulfonamide-resistant dihydropteroate synthase Sul1	SULFONAMIDE
325973_KLEP_FLI_03_18CS0703_181129_BC05.fasta	BC05	contig_1	3344	4135	-	aadA1	1-792/792	===============	0/0	100.0	99.87	ncbi	NG_052230.1	ANT(3'')-Ia family aminoglycoside nucleotidyltransferase AadA1	STREPTOMYCIN
325973_KLEP_FLI_03_18CS0703_181129_BC05.fasta	BC05	contig_1	4228	4701	-	dfrA1	1-474/474	===============	0/0	100.0	99.79	ncbi	NG_047677.1	trimethoprim-resistant dihydrofolate reductase DfrA1	TRIMETHOPRIM
325973_KLEP_FLI_03_18CS0703_181129_BC05.fasta	BC05	contig_1	5948	6784	-	aph(6)-Id	1-837/837	===============	0/0	100.0	100.0	ncbi	NG_047464.1	aminoglycoside O-phosphotransferase APH(6)-Id	STREPTOMYCIN
325973_KLEP_FLI_03_18CS0703_181129_BC05.fasta	BC05	contig_1	6784	7586	-	aph(3'')-Ib	2-804/804	========/======	2/2	99.75	99.75	ncbi	NG_047413.1	aminoglycoside O-phosphotransferase APH(3'')-Ib	STREPTOMYCIN
325973_KLEP_FLI_03_18CS0703_181129_BC05.fasta	BC05	contig_1	12074	12865	+	sul3	1-792/792	===============	0/0	100.0	100.0	ncbi	NG_048120.1	sulfonamide-resistant dihydropteroate synthase Sul3	SULFONAMIDE
325973_KLEP_FLI_03_18CS0703_181129_BC05.fasta	BC05	contig_1	14547	15338	-	aadA1	1-792/792	===============	0/0	100.0	99.87	ncbi	NG_052266.1	ANT(3'')-Ia family aminoglycoside nucleotidyltransferase AadA1	STREPTOMYCIN
325973_KLEP_FLI_03_18CS0703_181129_BC05.fasta	BC05	contig_1	15431	16690	-	cmlA1	1-1260/1260	===============	0/0	100.0	99.92	ncbi	NG_047648.1	chloramphenicol efflux MFS transporter CmlA1	CHLORAMPHENICOL
325973_KLEP_FLI_03_18CS0703_181129_BC05.fasta	BC05	contig_1	16952	17743	-	aadA2	1-792/792	===============	0/0	100.0	100.0	ncbi	NG_051846.1	ANT(3'')-Ia family aminoglycoside nucleotidyltransferase AadA2	STREPTOMYCIN
325973_KLEP_FLI_03_18CS0703_181129_BC05.fasta	BC05	contig_1	25380	26037	-	catA1	3-660/660	===============	0/0	99.7	99.85	ncbi	NG_047582.1	type A-1 chloramphenicol O-acetyltransferase	CHLORAMPHENICOL
325973_KLEP_FLI_03_18CS0703_181129_BC05.fasta	BC05	contig_1	27294	28919	+	mcr-1.1	1-1626/1626	===============	0/0	100.0	100.0	ncbi	NG_050417.1	phosphoethanolamine--lipid A transferase MCR-1.1	COLISTIN
325973_KLEP_FLI_03_18CS0703_181129_BC05.fasta	BC05	contig_1	117780	118628	+	estT	1-849/849	===============	0/0	100.0	99.65	ncbi	NG_203374.1	macrolide hydrolase EstT	TYLOSIN
325973_KLEP_FLI_03_18CS0703_181129_BC05.fasta	BC05	contig_1	235689	236888	-	tet(A)	1-1200/1200	===============	0/0	100.0	100.0	ncbi	NG_048154.1	tetracycline efflux MFS transporter Tet(A)	TETRACYCLINE
325973_KLEP_FLI_03_18CS0703_181129_BC05.fasta	BC05	contig_1	249402	250241	-	sul1	1-840/840	===============	0/0	100.0	100.0	ncbi	NG_048082.1	sulfonamide-resistant dihydropteroate synthase Sul1	SULFONAMIDE
325973_KLEP_FLI_03_18CS0703_181129_BC05.fasta	BC05	contig_1	250746	251537	-	aadA1	1-792/792	===============	0/0	100.0	99.87	ncbi	NG_052230.1	ANT(3'')-Ia family aminoglycoside nucleotidyltransferase AadA1	STREPTOMYCIN
325973_KLEP_FLI_03_18CS0703_181129_BC05.fasta	BC05	contig_1	251630	252103	-	dfrA1	1-474/474	===============	0/0	100.0	99.79	ncbi	NG_047677.1	trimethoprim-resistant dihydrofolate reductase DfrA1	TRIMETHOPRIM
325973_KLEP_FLI_03_18CS0703_181129_BC05.fasta	BC05	contig_1	253350	254186	-	aph(6)-Id	1-837/837	===============	0/0	100.0	100.0	ncbi	NG_047464.1	aminoglycoside O-phosphotransferase APH(6)-Id	STREPTOMYCIN
325973_KLEP_FLI_03_18CS0703_181129_BC05.fasta	BC05	contig_1	254186	254986	-	aph(3'')-Ib	2-804/804	========/======	3/4	99.5	99.38	ncbi	NG_047413.1	aminoglycoside O-phosphotransferase APH(3'')-Ib	STREPTOMYCIN
325973_KLEP_FLI_03_18CS0703_181129_BC05.fasta	BC05	contig_2	9848	10324	+	dfrA50	1-477/477	===============	0/0	100.0	99.37	ncbi	NG_242638.1	trimethoprim-resistant dihydrofolate reductase DfrA50	TRIMETHOPRIM
325973_KLEP_FLI_03_18CS0703_181129_BC05.fasta	BC05	contig_3	10444	11283	-	sul1	1-840/840	===============	0/0	100.0	100.0	ncbi	NG_048082.1	sulfonamide-resistant dihydropteroate synthase Sul1	SULFONAMIDE
325973_KLEP_FLI_03_18CS0703_181129_BC05.fasta	BC05	contig_3	11788	12579	-	aadA1	1-792/792	===============	0/0	100.0	99.87	ncbi	NG_052230.1	ANT(3'')-Ia family aminoglycoside nucleotidyltransferase AadA1	STREPTOMYCIN
325973_KLEP_FLI_03_18CS0703_181129_BC05.fasta	BC05	contig_3	12672	13145	-	dfrA1	1-474/474	===============	0/0	100.0	99.79	ncbi	NG_047677.1	trimethoprim-resistant dihydrofolate reductase DfrA1	TRIMETHOPRIM
325973_KLEP_FLI_03_18CS0703_181129_BC05.fasta	BC05	contig_3	14392	15228	-	aph(6)-Id	1-837/837	===============	0/0	100.0	100.0	ncbi	NG_047464.1	aminoglycoside O-phosphotransferase APH(6)-Id	STREPTOMYCIN
325973_KLEP_FLI_03_18CS0703_181129_BC05.fasta	BC05	contig_3	15228	16030	-	aph(3'')-Ib	2-804/804	===============	0/0	99.88	100.0	ncbi	NG_047413.1	aminoglycoside O-phosphotransferase APH(3'')-Ib	STREPTOMYCIN
325973_KLEP_FLI_03_18CS0703_181129_BC05.fasta	BC05	contig_3	20518	21309	+	sul3	1-792/792	===============	0/0	100.0	100.0	ncbi	NG_048120.1	sulfonamide-resistant dihydropteroate synthase Sul3	SULFONAMIDE
325973_KLEP_FLI_03_18CS0703_181129_BC05.fasta	BC05	contig_3	22991	23782	-	aadA1	1-792/792	===============	0/0	100.0	99.87	ncbi	NG_052266.1	ANT(3'')-Ia family aminoglycoside nucleotidyltransferase AadA1	STREPTOMYCIN
325973_KLEP_FLI_03_18CS0703_181129_BC05.fasta	BC05	contig_3	23875	25134	-	cmlA1	1-1260/1260	===============	0/0	100.0	99.92	ncbi	NG_047648.1	chloramphenicol efflux MFS transporter CmlA1	CHLORAMPHENICOL
325973_KLEP_FLI_03_18CS0703_181129_BC05.fasta	BC05	contig_3	25396	26187	-	aadA2	1-792/792	===============	0/0	100.0	100.0	ncbi	NG_051846.1	ANT(3'')-Ia family aminoglycoside nucleotidyltransferase AadA2	STREPTOMYCIN
325973_KLEP_FLI_03_18CS0703_181129_BC05.fasta	BC05	contig_4	520	1360	-	sul1	1-840/840	========/======	6/9	99.52	98.34	ncbi	NG_048082.1	sulfonamide-resistant dihydropteroate synthase Sul1	SULFONAMIDE
325973_KLEP_FLI_03_18CS0703_181129_BC05.fasta	BC05	contig_4	1865	2658	-	aadA1	1-792/792	========/======	1/2	100.0	99.37	ncbi	NG_052230.1	ANT(3'')-Ia family aminoglycoside nucleotidyltransferase AadA1	STREPTOMYCIN
325973_KLEP_FLI_03_18CS0703_181129_BC05.fasta	BC05	contig_4	4652	5488	-	aph(6)-Id	1-837/837	===============	0/0	100.0	100.0	ncbi	NG_047464.1	aminoglycoside O-phosphotransferase APH(6)-Id	STREPTOMYCIN
325973_KLEP_FLI_03_18CS0703_181129_BC05.fasta	BC05	contig_4	5488	6290	-	aph(3'')-Ib	2-804/804	===============	0/0	99.88	100.0	ncbi	NG_047413.1	aminoglycoside O-phosphotransferase APH(3'')-Ib	STREPTOMYCIN
325973_KLEP_FLI_03_18CS0703_181129_BC05.fasta	BC05	contig_4	10778	11569	+	sul3	1-792/792	===============	0/0	100.0	100.0	ncbi	NG_048120.1	sulfonamide-resistant dihydropteroate synthase Sul3	SULFONAMIDE
325973_KLEP_FLI_03_18CS0703_181129_BC05.fasta	BC05	contig_4	13251	14042	-	aadA1	1-792/792	===============	0/0	100.0	99.87	ncbi	NG_052266.1	ANT(3'')-Ia family aminoglycoside nucleotidyltransferase AadA1	STREPTOMYCIN
325973_KLEP_FLI_03_18CS0703_181129_BC05.fasta	BC05	contig_4	14135	15394	-	cmlA1	1-1260/1260	===============	0/0	100.0	99.92	ncbi	NG_047648.1	chloramphenicol efflux MFS transporter CmlA1	CHLORAMPHENICOL
325973_KLEP_FLI_03_18CS0703_181129_BC05.fasta	BC05	contig_4	15656	16447	-	aadA2	1-792/792	===============	0/0	100.0	100.0	ncbi	NG_051846.1	ANT(3'')-Ia family aminoglycoside nucleotidyltransferase AadA2	STREPTOMYCIN
325973_KLEP_FLI_03_18CS0703_181129_BC05.fasta	BC05	contig_4	27584	28444	+	blaTEM-1	1-861/861	===============	0/0	100.0	100.0	ncbi	NG_050145.1	broad-spectrum class A beta-lactamase TEM-1	BETA-LACTAM
325973_KLEP_FLI_03_18CS0703_181129_BC05.fasta	BC05	contig_4	28586	29446	+	aac(3)-IIe	1-861/861	===============	0/0	100.0	100.0	ncbi	NG_047244.1	aminoglycoside N-acetyltransferase AAC(3)-IIe	GENTAMICIN
325973_KLEP_FLI_03_18CS0703_181129_BC05.fasta	BC05	contig_4	31409	32269	+	blaTEM-12	1-861/861	===============	0/0	100.0	99.88	ncbi	NG_050163.1	extended-spectrum class A beta-lactamase TEM-12	CEPHALOSPORIN
325973_KLEP_FLI_03_18CS0703_181129_BC05.fasta	BC05	contig_4	61735	62919	+	tet(D)	1-1185/1185	===============	0/0	100.0	99.92	ncbi	NG_048184.1	tetracycline efflux MFS transporter Tet(D)	TETRACYCLINE
325973_KLEP_FLI_03_18CS0703_181129_BC05.fasta	BC05	contig_4	93057	93896	-	sul1	1-840/840	===============	0/0	100.0	100.0	ncbi	NG_048082.1	sulfonamide-resistant dihydropteroate synthase Sul1	SULFONAMIDE
325973_KLEP_FLI_03_18CS0703_181129_BC05.fasta	BC05	contig_4	94401	95192	-	aadA1	1-792/792	===============	0/0	100.0	99.87	ncbi	NG_052230.1	ANT(3'')-Ia family aminoglycoside nucleotidyltransferase AadA1	STREPTOMYCIN
325973_KLEP_FLI_03_18CS0703_181129_BC05.fasta	BC05	contig_4	95285	95758	-	dfrA1	1-474/474	===============	0/0	100.0	99.79	ncbi	NG_047677.1	trimethoprim-resistant dihydrofolate reductase DfrA1	TRIMETHOPRIM
325973_KLEP_FLI_03_18CS0703_181129_BC05.fasta	BC05	contig_4	97005	97841	-	aph(6)-Id	1-837/837	===============	0/0	100.0	100.0	ncbi	NG_047464.1	aminoglycoside O-phosphotransferase APH(6)-Id	STREPTOMYCIN
325973_KLEP_FLI_03_18CS0703_181129_BC05.fasta	BC05	contig_4	97841	98643	-	aph(3'')-Ib	2-804/804	===============	0/0	99.88	100.0	ncbi	NG_047413.1	aminoglycoside O-phosphotransferase APH(3'')-Ib	STREPTOMYCIN
325973_KLEP_FLI_03_18CS0703_181129_BC05.fasta	BC05	contig_4	103130	103924	+	sul3	1-792/792	========/======	3/3	100.0	98.87	ncbi	NG_048120.1	sulfonamide-resistant dihydropteroate synthase Sul3	SULFONAMIDE
325973_KLEP_FLI_03_18CS0703_181129_BC05.fasta	BC05	contig_5	1520	2704	+	tet(D)	1-1185/1185	===============	0/0	100.0	99.92	ncbi	NG_048184.1	tetracycline efflux MFS transporter Tet(D)	TETRACYCLINE
325973_KLEP_FLI_03_18CS0703_181129_BC05.fasta	BC05	contig_6	217989	218849	+	blaSHV-106	1-861/861	===============	0/0	100.0	99.77	ncbi	NG_049996.1	extended-spectrum class A beta-lactamase SHV-106	CEPHALOSPORIN
325973_KLEP_FLI_03_18CS0703_181129_BC05.fasta	BC05	contig_6	2077764	2078183	-	fosA6	1-420/420	===============	0/0	100.0	99.76	ncbi	NG_051497.1	fosfomycin resistance glutathione transferase FosA6	FOSFOMYCIN
325973_KLEP_FLI_03_18CS0703_181129_BC05.fasta	BC05	contig_6	4003425	4006577	-	oqxB20	1-3153/3153	===============	0/0	100.0	99.33	ncbi	NG_050439.1	multidrug efflux RND transporter permease subunit OqxB20	PHENICOL;QUINOLONE
325973_KLEP_FLI_03_18CS0703_181129_BC05.fasta	BC05	contig_6	4006601	4007776	-	oqxA5	1-1176/1176	===============	0/0	100.0	99.49	ncbi	NG_050423.1	multidrug efflux RND transporter periplasmic adaptor subunit OqxA5	PHENICOL;QUINOLONE
