# Supplementary material for: High-throughput screening of monoclonal antibodies against carbapenemases using a multiplex protein microarray platform
Source: Front Microbiol. 2025 Aug 26;16:1650094. doi: 10.3389/fmicb.2025.1650094 (PMC12418781; doi:10.3389/fmicb.2025.1650094)
Supplement: Supplementary File 4 — Resistance gene profiles of reference strains. This file contains the results of resistance gene identification using the ResFinder, Card and NCBI databases as implemented in the latest version of abricate. Whole-genome assemblies of all reference strains used in this study were screened to detect acquired antimicrobial resistance genes. For each isolate, detected resistance genes, sequence identity, coverage, and associated antibiotic classes are listed. These data provide a comprehensive overview of the genotypic resistance background of the strain panel used for assay development and validation. [file Data_Sheet_2.zip › 326361_KLEP_FLI_33_18C0886b_181207_BC16.tsv]

#NAME	BARCODE	SEQUENCE	START	END	STRAND	GENE	COVERAGE	COVERAGE_MAP	GAPS	%COVERAGE	%IDENTITY	DATABASE	ACCESSION	PRODUCT	RESISTANCE
326361_KLEP_FLI_33_18C0886b_181207_BC16.fasta	BC16	contig_2	3099	3755	+	qnrS1	1-657/657	===============	0/0	100.0	100.0	ncbi	NG_050543.1	quinolone resistance pentapeptide repeat protein QnrS1	QUINOLONE
326361_KLEP_FLI_33_18C0886b_181207_BC16.fasta	BC16	contig_3	162921	163787	+	blaSHV-187	1-867/867	===============	0/0	100.0	99.89	ncbi	NG_050053.1	broad-spectrum class A beta-lactamase SHV-187	CEPHALOSPORIN
326361_KLEP_FLI_33_18C0886b_181207_BC16.fasta	BC16	contig_3	2012534	2012953	-	fosA10	1-420/420	===============	0/0	100.0	98.81	ncbi	NG_047884.1	fosfomycin resistance glutathione transferase FosA10	FOSFOMYCIN
326361_KLEP_FLI_33_18C0886b_181207_BC16.fasta	BC16	contig_3	3875954	3879106	-	oqxB19	1-3153/3153	===============	0/0	100.0	99.27	ncbi	NG_050437.1	multidrug efflux RND transporter permease subunit OqxB19	PHENICOL;QUINOLONE
326361_KLEP_FLI_33_18C0886b_181207_BC16.fasta	BC16	contig_3	3879130	3880305	-	oqxA6	1-1176/1176	===============	0/0	100.0	99.66	ncbi	NG_050424.1	multidrug efflux RND transporter periplasmic adaptor subunit OqxA6	PHENICOL;QUINOLONE
326361_KLEP_FLI_33_18C0886b_181207_BC16.fasta	BC16	contig_4	96575	97051	+	dfrA50	1-477/477	===============	0/0	100.0	100.0	ncbi	NG_242637.1	trimethoprim-resistant dihydrofolate reductase DfrA50	TRIMETHOPRIM
326361_KLEP_FLI_33_18C0886b_181207_BC16.fasta	BC16	contig_6	1063	1878	+	aph(3')-Ia	1-816/816	===============	0/0	100.0	100.0	ncbi	NG_047431.1	aminoglycoside O-phosphotransferase APH(3')-Ia	KANAMYCIN
326361_KLEP_FLI_33_18C0886b_181207_BC16.fasta	BC16	contig_6	56666	57865	-	tet(A)	1-1200/1200	===============	0/0	100.0	100.0	ncbi	NG_048154.1	tetracycline efflux MFS transporter Tet(A)	TETRACYCLINE
326361_KLEP_FLI_33_18C0886b_181207_BC16.fasta	BC16	contig_6	68882	69790	-	mph(B)	1-909/909	===============	0/0	100.0	100.0	ncbi	NG_047988.1	Mph(B) family macrolide 2'-phosphotransferase	ERYTHROMYCIN;SPIRAMYCIN;TELITHROMYCIN
326361_KLEP_FLI_33_18C0886b_181207_BC16.fasta	BC16	contig_6	77522	78361	-	sul1	1-840/840	===============	0/0	100.0	100.0	ncbi	NG_048082.1	sulfonamide-resistant dihydropteroate synthase Sul1	SULFONAMIDE
326361_KLEP_FLI_33_18C0886b_181207_BC16.fasta	BC16	contig_6	78866	79657	-	aadA1	1-792/792	===============	0/0	100.0	99.87	ncbi	NG_052230.1	ANT(3'')-Ia family aminoglycoside nucleotidyltransferase AadA1	STREPTOMYCIN
326361_KLEP_FLI_33_18C0886b_181207_BC16.fasta	BC16	contig_6	79750	80223	-	dfrA1	1-474/474	===============	0/0	100.0	99.79	ncbi	NG_047677.1	trimethoprim-resistant dihydrofolate reductase DfrA1	TRIMETHOPRIM
326361_KLEP_FLI_33_18C0886b_181207_BC16.fasta	BC16	contig_6	87491	88412	+	mph(A)	1-921/921	========/======	1/1	100.0	99.67	ncbi	NG_047986.1	Mph(A) family macrolide 2'-phosphotransferase	AZITHROMYCIN;ERYTHROMYCIN;SPIRAMYCIN;TELITHROMYCIN
326361_KLEP_FLI_33_18C0886b_181207_BC16.fasta	BC16	contig_6	124268	124792	-	sat2_fam	1-525/525	===============	0/0	100.0	100.0	ncbi	NG_048068.1	streptothricin N-acetyltransferase Sat2	STREPTOTHRICIN
326361_KLEP_FLI_33_18C0886b_181207_BC16.fasta	BC16	contig_6	124887	125360	-	dfrA1	1-474/474	===============	0/0	100.0	100.0	ncbi	NG_047676.1	trimethoprim-resistant dihydrofolate reductase DfrA1	TRIMETHOPRIM
326361_KLEP_FLI_33_18C0886b_181207_BC16.fasta	BC16	contig_6	316607	317309	+	blaTEM-19	1-703/861	=============..	0/0	81.65	100.0	ncbi	NG_050227.1	extended-spectrum class A beta-lactamase TEM-19	CEPHALOSPORIN
326361_KLEP_FLI_33_18C0886b_181207_BC16.fasta	BC16	contig_7	16252	17877	-	mcr-1.1	1-1626/1626	===============	0/0	100.0	100.0	ncbi	NG_050417.1	phosphoethanolamine--lipid A transferase MCR-1.1	COLISTIN
326361_KLEP_FLI_33_18C0886b_181207_BC16.fasta	BC16	contig_8	1576	3273	-	mcr-8.1	1-1698/1698	===============	0/0	100.0	100.0	ncbi	NG_061399.1	phosphoethanolamine--lipid A transferase MCR-8.1	COLISTIN
