# Supplementary material for: High-throughput screening of monoclonal antibodies against carbapenemases using a multiplex protein microarray platform
Source: Front Microbiol. 2025 Aug 26;16:1650094. doi: 10.3389/fmicb.2025.1650094 (PMC12418781; doi:10.3389/fmicb.2025.1650094)
Supplement: Supplementary File 4 — Resistance gene profiles of reference strains. This file contains the results of resistance gene identification using the ResFinder, Card and NCBI databases as implemented in the latest version of abricate. Whole-genome assemblies of all reference strains used in this study were screened to detect acquired antimicrobial resistance genes. For each isolate, detected resistance genes, sequence identity, coverage, and associated antibiotic classes are listed. These data provide a comprehensive overview of the genotypic resistance background of the strain panel used for assay development and validation. [file Data_Sheet_2.zip › 95354_KLEP_GR-030_KLEP_A41_261119_BC19.tsv]

#NAME	BARCODE	SEQUENCE	START	END	STRAND	GENE	COVERAGE	COVERAGE_MAP	GAPS	%COVERAGE	%IDENTITY	DATABASE	ACCESSION	PRODUCT	RESISTANCE
95354_KLEP_GR-030_KLEP_A41_261119_BC19.fasta	BC19	contig_1	17777	18337	+	dfrA23	1-561/561	===============	0/0	100.0	100.0	ncbi	NG_047719.1	trimethoprim-resistant dihydrofolate reductase DfrA23	TRIMETHOPRIM
95354_KLEP_GR-030_KLEP_A41_261119_BC19.fasta	BC19	contig_1	20450	20923	+	dfrA14	1-474/474	===============	0/0	100.0	100.0	ncbi	NG_056035.1	trimethoprim-resistant dihydrofolate reductase DfrA14	TRIMETHOPRIM
95354_KLEP_GR-030_KLEP_A41_261119_BC19.fasta	BC19	contig_1	28779	29678	+	blaVEB-1	1-900/900	===============	0/0	100.0	100.0	ncbi	NG_050317.1	extended-spectrum class A beta-lactamase VEB-1	CEPHALOSPORIN
95354_KLEP_GR-030_KLEP_A41_261119_BC19.fasta	BC19	contig_1	29823	30355	+	ant(2'')-Ia	1-534/534	========/======	1/1	99.81	99.81	ncbi	NG_047387.1	aminoglycoside nucleotidyltransferase ANT(2'')-Ia	GENTAMICIN;KANAMYCIN;TOBRAMYCIN
95354_KLEP_GR-030_KLEP_A41_261119_BC19.fasta	BC19	contig_1	30440	30892	+	arr-2	1-453/453	===============	0/0	100.0	100.0	ncbi	NG_048580.1	NAD(+)--rifampin ADP-ribosyltransferase Arr-2	RIFAMYCIN
95354_KLEP_GR-030_KLEP_A41_261119_BC19.fasta	BC19	contig_1	33124	33783	+	catA1	1-660/660	===============	0/0	100.0	99.85	ncbi	NG_047582.1	type A-1 chloramphenicol O-acetyltransferase	CHLORAMPHENICOL
95354_KLEP_GR-030_KLEP_A41_261119_BC19.fasta	BC19	contig_3	33610	34491	-	blaKPC-2	1-882/882	===============	0/0	100.0	100.0	ncbi	NG_049253.1	carbapenem-hydrolyzing class A beta-lactamase KPC-2	CARBAPENEM
95354_KLEP_GR-030_KLEP_A41_261119_BC19.fasta	BC19	contig_4	352093	352512	-	fosA10	1-420/420	===============	0/0	100.0	99.76	ncbi	NG_047884.1	fosfomycin resistance glutathione transferase FosA10	FOSFOMYCIN
95354_KLEP_GR-030_KLEP_A41_261119_BC19.fasta	BC19	contig_4	2250310	2253462	-	oqxB32	1-3153/3153	===============	0/0	100.0	99.97	ncbi	NG_050452.1	multidrug efflux RND transporter permease subunit OqxB32	PHENICOL;QUINOLONE
95354_KLEP_GR-030_KLEP_A41_261119_BC19.fasta	BC19	contig_4	2253486	2254661	-	oqxA10	1-1176/1176	===============	0/0	100.0	99.83	ncbi	NG_050418.1	multidrug efflux RND transporter periplasmic adaptor subunit OqxA10	PHENICOL;QUINOLONE
95354_KLEP_GR-030_KLEP_A41_261119_BC19.fasta	BC19	contig_4	3793590	3794456	+	blaSHV-187	1-867/867	===============	0/0	100.0	99.54	ncbi	NG_050053.1	broad-spectrum class A beta-lactamase SHV-187	CEPHALOSPORIN
95354_KLEP_GR-030_KLEP_A41_261119_BC19.fasta	BC19	contig_8	85290	86489	-	tet(A)	1-1200/1200	===============	0/0	100.0	100.0	ncbi	NG_048153.1	tetracycline efflux MFS transporter Tet(A)	TETRACYCLINE
95354_KLEP_GR-030_KLEP_A41_261119_BC19.fasta	BC19	contig_8	87825	88661	-	aph(6)-Id	1-837/837	===============	0/0	100.0	100.0	ncbi	NG_047464.1	aminoglycoside O-phosphotransferase APH(6)-Id	STREPTOMYCIN
95354_KLEP_GR-030_KLEP_A41_261119_BC19.fasta	BC19	contig_8	88661	89463	-	aph(3'')-Ib	2-804/804	===============	0/0	99.88	99.88	ncbi	NG_047413.1	aminoglycoside O-phosphotransferase APH(3'')-Ib	STREPTOMYCIN
95354_KLEP_GR-030_KLEP_A41_261119_BC19.fasta	BC19	contig_8	89525	90340	-	sul2	1-816/816	===============	0/0	100.0	100.0	ncbi	NG_051852.1	sulfonamide-resistant dihydropteroate synthase Sul2	SULFONAMIDE
95354_KLEP_GR-030_KLEP_A41_261119_BC19.fasta	BC19	contig_8	117627	118487	+	blaTEM-1	1-861/861	===============	0/0	100.0	100.0	ncbi	NG_050145.1	broad-spectrum class A beta-lactamase TEM-1	BETA-LACTAM
95354_KLEP_GR-030_KLEP_A41_261119_BC19.fasta	BC19	contig_8	118657	119412	+	rmtB1	1-756/756	===============	0/0	100.0	100.0	ncbi	NG_048058.1	16S rRNA (guanine(1405)-N(7))-methyltransferase RmtB1	AMINOGLYCOSIDE
95354_KLEP_GR-030_KLEP_A41_261119_BC19.fasta	BC19	contig_8	124429	125604	-	tet(G)	1-1176/1176	===============	0/0	100.0	100.0	ncbi	NG_051907.1	tetracycline efflux MFS transporter Tet(G)	TETRACYCLINE
95354_KLEP_GR-030_KLEP_A41_261119_BC19.fasta	BC19	contig_8	126541	127755	-	floR2	1-1215/1215	===============	0/0	100.0	99.92	ncbi	NG_047875.1	chloramphenicol/florfenicol efflux MFS transporter FloR2	CHLORAMPHENICOL;FLORFENICOL
95354_KLEP_GR-030_KLEP_A41_261119_BC19.fasta	BC19	contig_8	129448	130239	-	aadA1	1-792/792	===============	0/0	100.0	100.0	ncbi	NG_047325.1	ANT(3'')-Ia family aminoglycoside nucleotidyltransferase AadA1	STREPTOMYCIN
95354_KLEP_GR-030_KLEP_A41_261119_BC19.fasta	BC19	contig_8	130256	131057	-	blaOXA-10	1-801/801	========/======	1/1	100.0	99.88	ncbi	NG_049393.1	oxacillin-hydrolyzing class D beta-lactamase OXA-10	CEPHALOSPORIN
95354_KLEP_GR-030_KLEP_A41_261119_BC19.fasta	BC19	contig_8	131322	132581	-	cmlA5	1-1260/1260	===============	0/0	100.0	100.0	ncbi	NG_051436.1	chloramphenicol efflux MFS transporter CmlA5	CHLORAMPHENICOL
95354_KLEP_GR-030_KLEP_A41_261119_BC19.fasta	BC19	contig_8	132902	133354	-	arr-2	1-453/453	===============	0/0	100.0	100.0	ncbi	NG_048580.1	NAD(+)--rifampin ADP-ribosyltransferase Arr-2	RIFAMYCIN
95354_KLEP_GR-030_KLEP_A41_261119_BC19.fasta	BC19	contig_8	133439	133971	-	ant(2'')-Ia	1-534/534	========/======	1/1	99.81	99.81	ncbi	NG_047387.1	aminoglycoside nucleotidyltransferase ANT(2'')-Ia	GENTAMICIN;KANAMYCIN;TOBRAMYCIN
95354_KLEP_GR-030_KLEP_A41_261119_BC19.fasta	BC19	contig_8	134116	135015	-	blaVEB-1	1-900/900	===============	0/0	100.0	100.0	ncbi	NG_050317.1	extended-spectrum class A beta-lactamase VEB-1	CEPHALOSPORIN
