# Supplementary material for: High-throughput screening of monoclonal antibodies against carbapenemases using a multiplex protein microarray platform
Source: Front Microbiol. 2025 Aug 26;16:1650094. doi: 10.3389/fmicb.2025.1650094 (PMC12418781; doi:10.3389/fmicb.2025.1650094)
Supplement: Supplementary File 4 — Resistance gene profiles of reference strains. This file contains the results of resistance gene identification using the ResFinder, Card and NCBI databases as implemented in the latest version of abricate. Whole-genome assemblies of all reference strains used in this study were screened to detect acquired antimicrobial resistance genes. For each isolate, detected resistance genes, sequence identity, coverage, and associated antibiotic classes are listed. These data provide a comprehensive overview of the genotypic resistance background of the strain panel used for assay development and validation. [file Data_Sheet_2.zip › 95361_ACBA_GR-037_ACBA_A90-II_261119_BC20.tsv]

#NAME	BARCODE	SEQUENCE	START	END	STRAND	GENE	COVERAGE	COVERAGE_MAP	GAPS	%COVERAGE	%IDENTITY	DATABASE	ACCESSION	PRODUCT	RESISTANCE
95361_ACBA_GR-037_ACBA_A90-II_261119_BC20.fasta	BC20	contig_2	47925	48749	-	blaOXA-66	1-825/825	===============	0/0	100.0	100.0	ncbi	NG_049806.1	OXA-51 family carbapenem-hydrolyzing class D beta-lactamase OXA-66	CARBAPENEM
95361_ACBA_GR-037_ACBA_A90-II_261119_BC20.fasta	BC20	contig_2	888445	889920	+	msr(E)	1-1476/1476	===============	0/0	100.0	100.0	ncbi	NG_048007.1	ABC-F type ribosomal protection protein Msr(E)	AZITHROMYCIN;ERYTHROMYCIN;STREPTOGRAMIN
95361_ACBA_GR-037_ACBA_A90-II_261119_BC20.fasta	BC20	contig_2	889976	890860	+	mph(E)	1-885/885	===============	0/0	100.0	100.0	ncbi	NG_064660.1	Mph(E) family macrolide 2'-phosphotransferase	ERYTHROMYCIN
95361_ACBA_GR-037_ACBA_A90-II_261119_BC20.fasta	BC20	contig_2	898534	899307	-	armA	1-774/774	===============	0/0	100.0	100.0	ncbi	NG_047476.1	16S rRNA (guanine(1405)-N(7))-methyltransferase ArmA	GENTAMICIN
95361_ACBA_GR-037_ACBA_A90-II_261119_BC20.fasta	BC20	contig_2	1128825	1129976	+	blaADC-73	1-1152/1152	===============	0/0	100.0	100.0	ncbi	NG_048678.1	extended-spectrum class C beta-lactamase ADC-73	CEPHALOSPORIN
95361_ACBA_GR-037_ACBA_A90-II_261119_BC20.fasta	BC20	contig_2	2440105	2440893	+	ant(3'')-IIa	1-789/789	===============	0/0	100.0	98.61	ncbi	NG_054646.1	aminoglycoside nucleotidyltransferase ANT(3'')-IIa	SPECTINOMYCIN;STREPTOMYCIN
95361_ACBA_GR-037_ACBA_A90-II_261119_BC20.fasta	BC20	contig_2	2445543	2446364	+	blaOXA-23	1-822/822	===============	0/0	100.0	100.0	ncbi	NG_049525.1	OXA-23 family carbapenem-hydrolyzing class D beta-lactamase OXA-23	CARBAPENEM
95361_ACBA_GR-037_ACBA_A90-II_261119_BC20.fasta	BC20	contig_2	2526244	2527065	-	blaOXA-23	1-822/822	===============	0/0	100.0	100.0	ncbi	NG_049525.1	OXA-23 family carbapenem-hydrolyzing class D beta-lactamase OXA-23	CARBAPENEM
95361_ACBA_GR-037_ACBA_A90-II_261119_BC20.fasta	BC20	contig_2	2530516	2531715	-	tet(B)	1-1200/1206	===============	0/0	99.5	100.0	ncbi	NG_048161.1	tetracycline efflux MFS transporter Tet(B)	TETRACYCLINE
95361_ACBA_GR-037_ACBA_A90-II_261119_BC20.fasta	BC20	contig_2	2535088	2535924	-	aph(6)-Id	1-837/837	===============	0/0	100.0	100.0	ncbi	NG_047464.1	aminoglycoside O-phosphotransferase APH(6)-Id	STREPTOMYCIN
95361_ACBA_GR-037_ACBA_A90-II_261119_BC20.fasta	BC20	contig_2	2535924	2536726	-	aph(3'')-Ib	2-804/804	===============	0/0	99.88	100.0	ncbi	NG_047413.1	aminoglycoside O-phosphotransferase APH(3'')-Ib	STREPTOMYCIN
95361_ACBA_GR-037_ACBA_A90-II_261119_BC20.fasta	BC20	contig_2	2779484	2780305	+	blaOXA-23	1-822/822	===============	0/0	100.0	100.0	ncbi	NG_049525.1	OXA-23 family carbapenem-hydrolyzing class D beta-lactamase OXA-23	CARBAPENEM
95361_ACBA_GR-037_ACBA_A90-II_261119_BC20.fasta	BC20	contig_2	3594350	3595210	+	blaTEM-12	1-861/861	===============	0/0	100.0	99.88	ncbi	NG_050163.1	extended-spectrum class A beta-lactamase TEM-12	CEPHALOSPORIN
95361_ACBA_GR-037_ACBA_A90-II_261119_BC20.fasta	BC20	contig_2	3600809	3601624	-	aph(3')-Ia	1-816/816	===============	0/0	100.0	100.0	ncbi	NG_047431.1	aminoglycoside O-phosphotransferase APH(3')-Ia	KANAMYCIN
