# Supplementary material for: High-throughput screening of monoclonal antibodies against carbapenemases using a multiplex protein microarray platform
Source: Front Microbiol. 2025 Aug 26;16:1650094. doi: 10.3389/fmicb.2025.1650094 (PMC12418781; doi:10.3389/fmicb.2025.1650094)
Supplement: Supplementary File 4 — Resistance gene profiles of reference strains. This file contains the results of resistance gene identification using the ResFinder, Card and NCBI databases as implemented in the latest version of abricate. Whole-genome assemblies of all reference strains used in this study were screened to detect acquired antimicrobial resistance genes. For each isolate, detected resistance genes, sequence identity, coverage, and associated antibiotic classes are listed. These data provide a comprehensive overview of the genotypic resistance background of the strain panel used for assay development and validation. [file Data_Sheet_2.zip › 95932_ACBA-Bio-DNA_carb3_CH_Nord12-3_R3_oxa97_BC07.tsv]

#NAME	BARCODE	SEQUENCE	START	END	STRAND	GENE	COVERAGE	COVERAGE_MAP	GAPS	%COVERAGE	%IDENTITY	DATABASE	ACCESSION	PRODUCT	RESISTANCE
95932_ACBA-Bio-DNA_carb3_CH_Nord12-3_R3_oxa97_BC07.fasta	BC07	contig_1	24943	25722	+	aph(3')-VIa	1-780/780	===============	0/0	100.0	99.87	ncbi	NG_047448.1	aminoglycoside O-phosphotransferase APH(3')-VIa	AMIKACIN;KANAMYCIN
95932_ACBA-Bio-DNA_carb3_CH_Nord12-3_R3_oxa97_BC07.fasta	BC07	contig_1	73752	74951	-	tet(B)	1-1200/1206	===============	0/0	99.5	100.0	ncbi	NG_048161.1	tetracycline efflux MFS transporter Tet(B)	TETRACYCLINE
95932_ACBA-Bio-DNA_carb3_CH_Nord12-3_R3_oxa97_BC07.fasta	BC07	contig_1	78324	79160	-	aph(6)-Id	1-837/837	===============	0/0	100.0	100.0	ncbi	NG_047464.1	aminoglycoside O-phosphotransferase APH(6)-Id	STREPTOMYCIN
95932_ACBA-Bio-DNA_carb3_CH_Nord12-3_R3_oxa97_BC07.fasta	BC07	contig_1	79160	79962	-	aph(3'')-Ib	2-804/804	===============	0/0	99.88	100.0	ncbi	NG_047413.1	aminoglycoside O-phosphotransferase APH(3'')-Ib	STREPTOMYCIN
95932_ACBA-Bio-DNA_carb3_CH_Nord12-3_R3_oxa97_BC07.fasta	BC07	contig_14	33	826	+	blaOXA-97	44-843/843	========/======	2/6	94.19	99.25	ncbi	NG_049838.1	OXA-58 family carbapenem-hydrolyzing class D beta-lactamase OXA-97	CARBAPENEM
95932_ACBA-Bio-DNA_carb3_CH_Nord12-3_R3_oxa97_BC07.fasta	BC07	contig_2	812532	813698	+	blaADC-176	1-1167/1167	===============	0/0	100.0	100.0	ncbi	NG_061392.1	extended-spectrum class C beta-lactamase ADC-176	CEPHALOSPORIN
95932_ACBA-Bio-DNA_carb3_CH_Nord12-3_R3_oxa97_BC07.fasta	BC07	contig_2	2135730	2136518	+	ant(3'')-IIa	1-789/789	===============	0/0	100.0	100.0	ncbi	NG_054646.1	aminoglycoside nucleotidyltransferase ANT(3'')-IIa	SPECTINOMYCIN;STREPTOMYCIN
95932_ACBA-Bio-DNA_carb3_CH_Nord12-3_R3_oxa97_BC07.fasta	BC07	contig_2	2228770	2229609	+	sul1	1-840/840	===============	0/0	100.0	100.0	ncbi	NG_048082.1	sulfonamide-resistant dihydropteroate synthase Sul1	SULFONAMIDE
95932_ACBA-Bio-DNA_carb3_CH_Nord12-3_R3_oxa97_BC07.fasta	BC07	contig_2	2237323	2238138	-	aph(3')-Ia	1-816/816	===============	0/0	100.0	100.0	ncbi	NG_047431.1	aminoglycoside O-phosphotransferase APH(3')-Ia	KANAMYCIN
95932_ACBA-Bio-DNA_carb3_CH_Nord12-3_R3_oxa97_BC07.fasta	BC07	contig_2	2240512	2240976	+	aac(3)-Ia	1-465/465	===============	0/0	100.0	100.0	ncbi	NG_047234.1	aminoglycoside N-acetyltransferase AAC(3)-Ia	GENTAMICIN
95932_ACBA-Bio-DNA_carb3_CH_Nord12-3_R3_oxa97_BC07.fasta	BC07	contig_2	2242020	2242811	+	aadA1	1-792/792	===============	0/0	100.0	100.0	ncbi	NG_047324.1	ANT(3'')-Ia family aminoglycoside nucleotidyltransferase AadA1	STREPTOMYCIN
95932_ACBA-Bio-DNA_carb3_CH_Nord12-3_R3_oxa97_BC07.fasta	BC07	contig_2	2243316	2244155	+	sul1	1-840/840	===============	0/0	100.0	100.0	ncbi	NG_048082.1	sulfonamide-resistant dihydropteroate synthase Sul1	SULFONAMIDE
95932_ACBA-Bio-DNA_carb3_CH_Nord12-3_R3_oxa97_BC07.fasta	BC07	contig_2	3629920	3630744	-	blaOXA-69	1-825/825	===============	0/0	100.0	100.0	ncbi	NG_049809.1	OXA-51 family carbapenem-hydrolyzing class D beta-lactamase OXA-69	CARBAPENEM
95932_ACBA-Bio-DNA_carb3_CH_Nord12-3_R3_oxa97_BC07.fasta	BC07	contig_3	1	697	+	blaOXA-97	146-843/843	..======/======	1/1	82.68	99.86	ncbi	NG_049838.1	OXA-58 family carbapenem-hydrolyzing class D beta-lactamase OXA-97	CARBAPENEM
95932_ACBA-Bio-DNA_carb3_CH_Nord12-3_R3_oxa97_BC07.fasta	BC07	contig_3	9051	10526	+	msr(E)	1-1476/1476	===============	0/0	100.0	100.0	ncbi	NG_048007.1	ABC-F type ribosomal protection protein Msr(E)	AZITHROMYCIN;ERYTHROMYCIN;STREPTOGRAMIN
95932_ACBA-Bio-DNA_carb3_CH_Nord12-3_R3_oxa97_BC07.fasta	BC07	contig_3	10582	11466	+	mph(E)	1-885/885	===============	0/0	100.0	100.0	ncbi	NG_064660.1	Mph(E) family macrolide 2'-phosphotransferase	ERYTHROMYCIN
95932_ACBA-Bio-DNA_carb3_CH_Nord12-3_R3_oxa97_BC07.fasta	BC07	contig_3	24604	25446	+	blaOXA-97	1-843/843	===============	0/0	100.0	100.0	ncbi	NG_049838.1	OXA-58 family carbapenem-hydrolyzing class D beta-lactamase OXA-97	CARBAPENEM
95932_ACBA-Bio-DNA_carb3_CH_Nord12-3_R3_oxa97_BC07.fasta	BC07	contig_3	33801	35276	+	msr(E)	1-1476/1476	===============	0/0	100.0	100.0	ncbi	NG_048007.1	ABC-F type ribosomal protection protein Msr(E)	AZITHROMYCIN;ERYTHROMYCIN;STREPTOGRAMIN
95932_ACBA-Bio-DNA_carb3_CH_Nord12-3_R3_oxa97_BC07.fasta	BC07	contig_3	35332	36216	+	mph(E)	1-885/885	===============	0/0	100.0	100.0	ncbi	NG_064660.1	Mph(E) family macrolide 2'-phosphotransferase	ERYTHROMYCIN
95932_ACBA-Bio-DNA_carb3_CH_Nord12-3_R3_oxa97_BC07.fasta	BC07	contig_8	12861	13700	+	sul1	1-840/840	===============	0/0	100.0	100.0	ncbi	NG_048082.1	sulfonamide-resistant dihydropteroate synthase Sul1	SULFONAMIDE
95932_ACBA-Bio-DNA_carb3_CH_Nord12-3_R3_oxa97_BC07.fasta	BC07	contig_8	21416	22231	-	aph(3')-Ia	1-816/816	===============	0/0	100.0	100.0	ncbi	NG_047431.1	aminoglycoside O-phosphotransferase APH(3')-Ia	KANAMYCIN
95932_ACBA-Bio-DNA_carb3_CH_Nord12-3_R3_oxa97_BC07.fasta	BC07	contig_8	24602	25066	+	aac(3)-Ia	1-465/465	===============	0/0	100.0	100.0	ncbi	NG_047234.1	aminoglycoside N-acetyltransferase AAC(3)-Ia	GENTAMICIN
95932_ACBA-Bio-DNA_carb3_CH_Nord12-3_R3_oxa97_BC07.fasta	BC07	contig_8	26110	26901	+	aadA1	1-792/792	===============	0/0	100.0	100.0	ncbi	NG_047324.1	ANT(3'')-Ia family aminoglycoside nucleotidyltransferase AadA1	STREPTOMYCIN
95932_ACBA-Bio-DNA_carb3_CH_Nord12-3_R3_oxa97_BC07.fasta	BC07	contig_8	27406	28245	+	sul1	1-840/840	===============	0/0	100.0	100.0	ncbi	NG_048082.1	sulfonamide-resistant dihydropteroate synthase Sul1	SULFONAMIDE
